# Supplementary material for: Diel niche variation in mammals associated with expanded trait space
Source: Nat Commun. 2021 Mar 19;12:1753. doi: 10.1038/s41467-021-22023-4 (PMC7979707; doi:10.1038/s41467-021-22023-4)
Supplement: Supplementary file 4 — Supplementary Data 1 [file 41467_2021_22023_MOESM4_ESM.xlsx]

## Sheet: Family
Temporial niche	Family	Count in niche	Count in hotspot	Proportion in hotspot
Nocturnal	Abrocomidae	6	1	0.17
Nocturnal	Acrobatidae	2	0	0
Nocturnal	Anomaluridae	6	0	0
Nocturnal	Aotidae	11	0	0
Nocturnal	Bovidae	15	0	0
Nocturnal	Burramyidae	5	0	0
Nocturnal	Caenolestidae	7	5	0.71
Nocturnal	Calomyscidae	19	12	0.63
Nocturnal	Canidae	25	2	0.08
Nocturnal	Castoridae	2	0	0
Nocturnal	Caviidae	3	0	0
Nocturnal	Cervidae	9	0	0
Nocturnal	Cheirogaleidae	32	0	0
Nocturnal	Chinchillidae	3	0	0
Nocturnal	Chrysochloridae	1	0	0
Nocturnal	CingulataFam	13	4	0.31
Nocturnal	Cistugidae	2	2	1
Nocturnal	Cricetidae	446	325	0.73
Nocturnal	Cuniculidae	2	0	0
Nocturnal	Cyclopedidae	1	0	0
Nocturnal	Cynocephalidae	2	0	0
Nocturnal	Dasyuridae	55	32	0.58
Nocturnal	Daubentoniidae	1	0	0
Nocturnal	Didelphidae	90	35	0.39
Nocturnal	Dinomyidae	1	0	0
Nocturnal	Dipodidae	51	36	0.71
Nocturnal	Echimyidae	93	27	0.29
Nocturnal	Emballonuridae	27	18	0.67
Nocturnal	Erethizontidae	16	0	0
Nocturnal	Erinaceidae	19	11	0.58
Nocturnal	Eupleridae	3	0	0
Nocturnal	Felidae	30	1	0.03
Nocturnal	Furipteridae	2	2	1
Nocturnal	Galagidae	17	2	0.12
Nocturnal	Gliridae	28	16	0.57
Nocturnal	Herpestidae	12	1	0.08
Nocturnal	Heteromyidae	57	52	0.91
Nocturnal	Hippopotamidae	1	0	0
Nocturnal	Hipposideridae	82	69	0.84
Nocturnal	Hyaenidae	4	0	0
Nocturnal	Hystricidae	11	0	0
Nocturnal	Indriidae	10	0	0
Nocturnal	Lepilemuridae	25	0	0
Nocturnal	Leporidae	49	0	0
Nocturnal	Lorisidae	12	0	0
Nocturnal	Macropodidae	43	0	0
Nocturnal	Macroscelididae	1	0	0
Nocturnal	Manidae	7	0	0
Nocturnal	Megadermatidae	5	1	0.2
Nocturnal	Megalonychidae	2	0	0
Nocturnal	Mephitidae	12	5	0.42
Nocturnal	Microbiotheriidae	1	0	0
Nocturnal	Miniopteridae	23	19	0.83
Nocturnal	Molossidae	101	86	0.85
Nocturnal	Mormoopidae	9	9	1
Nocturnal	Moschidae	6	0	0
Nocturnal	Muridae	615	365	0.59
Nocturnal	Mustelidae	39	12	0.31
Nocturnal	Mystacinidae	2	1	0.5
Nocturnal	Myzopodidae	2	1	0.5
Nocturnal	Nandiniidae	1	0	0
Nocturnal	Natalidae	10	8	0.8
Nocturnal	Nesomyidae	58	46	0.79
Nocturnal	Noctilionidae	2	0	0
Nocturnal	Nycteridae	16	13	0.81
Nocturnal	Ochotonidae	1	0	0
Nocturnal	Octodontidae	9	7	0.78
Nocturnal	Ornithorhynchidae	1	0	0
Nocturnal	Orycteropodidae	1	0	0
Nocturnal	Pedetidae	2	0	0
Nocturnal	Peramelidae	18	4	0.22
Nocturnal	Petauridae	11	0	0
Nocturnal	Phalangeridae	22	0	0
Nocturnal	Phascolarctidae	1	0	0
Nocturnal	Phyllostomidae	178	30	0.17
Nocturnal	Platacanthomyidae	2	0	0
Nocturnal	Potoroidae	8	0	0
Nocturnal	Prionodontidae	2	0	0
Nocturnal	Procaviidae	2	0	0
Nocturnal	Procyonidae	10	0	0
Nocturnal	Pseudocheiridae	18	0	0
Nocturnal	Pteropodidae	179	2	0.01
Nocturnal	Ptilocercidae	1	1	1
Nocturnal	Rhinocerotidae	2	0	0
Nocturnal	Rhinolophidae	74	63	0.85
Nocturnal	Rhinopomatidae	4	4	1
Nocturnal	Sciuridae	43	1	0.02
Nocturnal	Solenodontidae	2	0	0
Nocturnal	Soricidae	246	126	0.51
Nocturnal	Spalacidae	3	0	0
Nocturnal	Suidae	6	0	0
Nocturnal	Tachyglossidae	4	0	0
Nocturnal	Talpidae	2	2	1
Nocturnal	Tapiridae	3	0	0
Nocturnal	Tarsiidae	10	0	0
Nocturnal	Tarsipedidae	1	0	0
Nocturnal	Tenrecidae	14	5	0.36
Nocturnal	Thryonomyidae	2	0	0
Nocturnal	Thylacomyidae	1	0	0
Nocturnal	Thyropteridae	5	5	1
Nocturnal	Tragulidae	8	0	0
Nocturnal	Vespertilionidae	388	266	0.69
Nocturnal	Viverridae	31	0	0
Nocturnal	Vombatidae	2	0	0
Crepuscular	Bovidae	18	16	0.89
Crepuscular	Calomyscidae	1	0	0
Crepuscular	Canidae	1	0	0
Crepuscular	Caviidae	4	2	0.5
Crepuscular	Cervidae	12	9	0.75
Crepuscular	Craseonycteridae	1	1	1
Crepuscular	Cricetidae	4	1	0.25
Crepuscular	Dasyuridae	3	0	0
Crepuscular	Diatomyidae	1	1	1
Crepuscular	Didelphidae	1	0	0
Crepuscular	Echimyidae	4	1	0.25
Crepuscular	Emballonuridae	26	25	0.96
Crepuscular	Equidae	1	1	1
Crepuscular	Felidae	3	1	0.33
Crepuscular	Heteromyidae	1	0	0
Crepuscular	Lepilemuridae	1	0	0
Crepuscular	Leporidae	12	2	0.17
Crepuscular	Macropodidae	4	3	0.75
Crepuscular	Macroscelididae	10	1	0.1
Crepuscular	Molossidae	2	2	1
Crepuscular	Mormoopidae	2	2	1
Crepuscular	Moschidae	1	0	0
Crepuscular	Muridae	3	1	0.33
Crepuscular	Ochotonidae	1	0	0
Crepuscular	Phyllostomidae	1	1	1
Crepuscular	Procaviidae	1	0	0
Crepuscular	Sciuridae	1	0	0
Crepuscular	Soricidae	2	0	0
Crepuscular	Tapiridae	1	1	1
Crepuscular	Vespertilionidae	2	1	0.5
Crepuscular	Viverridae	1	1	1
Cathemeral	Ailuridae	1	0	0
Cathemeral	Anomaluridae	1	0	0
Cathemeral	Antilocapridae	1	0	0
Cathemeral	Aplodontiidae	1	0	0
Cathemeral	Bovidae	35	0	0
Cathemeral	Bradypodidae	2	0	0
Cathemeral	Canidae	4	0	0
Cathemeral	Cervidae	24	0	0
Cathemeral	Cricetidae	143	110	0.77
Cathemeral	Dasyuridae	3	1	0.33
Cathemeral	Didelphidae	1	0	0
Cathemeral	Elephantidae	2	0	0
Cathemeral	Equidae	5	0	0
Cathemeral	Erinaceidae	2	1	0.5
Cathemeral	Eupleridae	3	0	0
Cathemeral	Felidae	2	0	0
Cathemeral	Geomyidae	8	0	0
Cathemeral	Heteromyidae	1	1	1
Cathemeral	Hippopotamidae	1	0	0
Cathemeral	Hominidae	2	0	0
Cathemeral	Lemuridae	16	0	0
Cathemeral	Macropodidae	4	0	0
Cathemeral	Macroscelididae	1	1	1
Cathemeral	Muridae	26	8	0.31
Cathemeral	Mustelidae	11	3	0.27
Cathemeral	Myrmecophagidae	1	0	0
Cathemeral	Nesomyidae	2	0	0
Cathemeral	Ochotonidae	3	2	0.67
Cathemeral	Octodontidae	1	0	0
Cathemeral	Phalangeridae	3	0	0
Cathemeral	Rhinocerotidae	2	0	0
Cathemeral	Sciuridae	1	0	0
Cathemeral	Soricidae	119	85	0.71
Cathemeral	Suidae	1	0	0
Cathemeral	Talpidae	9	8	0.89
Cathemeral	Tenrecidae	19	14	0.74
Cathemeral	Tragulidae	2	0	0
Cathemeral	Ursidae	3	0	0
Cathemeral	Viverridae	1	0	0
Diurnal	Abrocomidae	4	3	0.75
Diurnal	Atelidae	26	23	0.88
Diurnal	Bovidae	67	0	0
Diurnal	Bradypodidae	2	2	1
Diurnal	Callitrichidae	41	24	0.59
Diurnal	Calomyscidae	1	0	0
Diurnal	Camelidae	3	0	0
Diurnal	Canidae	5	0	0
Diurnal	Caviidae	13	7	0.54
Diurnal	Cebidae	22	18	0.82
Diurnal	Cercopithecidae	134	75	0.56
Diurnal	Cervidae	8	0	0
Diurnal	Chinchillidae	3	0	0
Diurnal	CingulataFam	5	1	0.2
Diurnal	Cricetidae	39	18	0.46
Diurnal	Ctenodactylidae	5	3	0.6
Diurnal	Ctenomyidae	1	1	1
Diurnal	Dasyproctidae	15	2	0.13
Diurnal	Dasyuridae	11	1	0.09
Diurnal	Didelphidae	4	1	0.25
Diurnal	Echimyidae	2	1	0.5
Diurnal	Equidae	1	0	0
Diurnal	Erinaceidae	1	0	0
Diurnal	Eupleridae	3	2	0.67
Diurnal	Felidae	3	0	0
Diurnal	Giraffidae	2	0	0
Diurnal	Herpestidae	23	10	0.43
Diurnal	Hominidae	5	1	0.2
Diurnal	Hylobatidae	16	16	1
Diurnal	Hypsiprymnodontidae	1	1	1
Diurnal	Indriidae	9	7	0.78
Diurnal	Lemuridae	5	3	0.6
Diurnal	Leporidae	1	0	0
Diurnal	Macropodidae	12	4	0.33
Diurnal	Macroscelididae	7	4	0.57
Diurnal	Manidae	1	0	0
Diurnal	Muridae	52	31	0.6
Diurnal	Mustelidae	11	1	0.09
Diurnal	Myrmecobiidae	1	0	0
Diurnal	Myrmecophagidae	2	0	0
Diurnal	Nesomyidae	3	3	1
Diurnal	Ochotonidae	24	21	0.88
Diurnal	Octodontidae	3	2	0.67
Diurnal	Petromuridae	1	1	1
Diurnal	Phalangeridae	1	1	1
Diurnal	Pitheciidae	42	31	0.74
Diurnal	Procaviidae	2	0	0
Diurnal	Procyonidae	4	4	1
Diurnal	Pteropodidae	4	1	0.25
Diurnal	Rhinocerotidae	1	0	0
Diurnal	Sciuridae	235	126	0.54
Diurnal	Soricidae	7	0	0
Diurnal	Suidae	10	1	0.1
Diurnal	Tayassuidae	3	0	0
Diurnal	Tupaiidae	19	11	0.58
Diurnal	Ursidae	5	0	0

## Sheet: Order
Temporal niche	Order	Count in niche	Count in hotspot	Proportion in hotpsot
Nocturnal	Afrosoricida	15	5	0.33
Nocturnal	Carnivora	169	21	0.12
Nocturnal	Cetartiodactyla	45	0	0
Nocturnal	Chiroptera	1111	599	0.54
Nocturnal	Cingulata	13	4	0.31
Nocturnal	Dasyuromorphia	55	32	0.58
Nocturnal	Dermoptera	2	0	0
Nocturnal	Didelphimorphia	90	35	0.39
Nocturnal	Diprotodontia	113	0	0
Nocturnal	Eulipotyphla	269	139	0.52
Nocturnal	Hyracoidea	2	0	0
Nocturnal	Lagomorpha	50	0	0
Nocturnal	Macroscelidea	1	0	0
Nocturnal	Microbiotheria	1	0	0
Nocturnal	Monotremata	5	0	0
Nocturnal	Paucituberculata	7	5	0.71
Nocturnal	Peramelemorphia	19	4	0.21
Nocturnal	Perissodactyla	5	0	0
Nocturnal	Pholidota	7	0	0
Nocturnal	Pilosa	3	0	0
Nocturnal	Primates	118	2	0.02
Nocturnal	Rodentia	1478	888	0.6
Nocturnal	Scandentia	1	1	1
Nocturnal	Tubulidentata	1	0	0
Crepuscular	Carnivora	5	2	0.4
Crepuscular	Cetartiodactyla	31	25	0.81
Crepuscular	Chiroptera	34	32	0.94
Crepuscular	Dasyuromorphia	3	0	0
Crepuscular	Didelphimorphia	1	0	0
Crepuscular	Diprotodontia	4	3	0.75
Crepuscular	Eulipotyphla	2	0	0
Crepuscular	Hyracoidea	1	0	0
Crepuscular	Lagomorpha	13	2	0.15
Crepuscular	Macroscelidea	10	1	0.1
Crepuscular	Perissodactyla	2	2	1
Crepuscular	Primates	1	0	0
Crepuscular	Rodentia	19	6	0.32
Cathemeral	Afrosoricida	19	14	0.74
Cathemeral	Carnivora	25	3	0.12
Cathemeral	Cetartiodactyla	64	0	0
Cathemeral	Dasyuromorphia	3	1	0.33
Cathemeral	Didelphimorphia	1	0	0
Cathemeral	Diprotodontia	7	0	0
Cathemeral	Eulipotyphla	130	94	0.72
Cathemeral	Lagomorpha	3	2	0.67
Cathemeral	Macroscelidea	1	1	1
Cathemeral	Perissodactyla	7	0	0
Cathemeral	Pilosa	3	0	0
Cathemeral	Primates	18	0	0
Cathemeral	Proboscidea	2	0	0
Cathemeral	Rodentia	184	119	0.65
Diurnal	Carnivora	54	17	0.31
Diurnal	Cetartiodactyla	93	1	0.01
Diurnal	Chiroptera	4	1	0.25
Diurnal	Cingulata	5	1	0.2
Diurnal	Dasyuromorphia	12	1	0.08
Diurnal	Didelphimorphia	4	1	0.25
Diurnal	Diprotodontia	14	6	0.43
Diurnal	Eulipotyphla	8	0	0
Diurnal	Hyracoidea	2	0	0
Diurnal	Lagomorpha	25	21	0.84
Diurnal	Macroscelidea	7	4	0.57
Diurnal	Perissodactyla	2	0	0
Diurnal	Pholidota	1	0	0
Diurnal	Pilosa	4	2	0.5
Diurnal	Primates	300	198	0.66
Diurnal	Rodentia	377	198	0.53
Diurnal	Scandentia	19	11	0.58
