# Supplementary material for: Diel niche variation in mammals associated with expanded trait space
Source: Nat Commun. 2021 Mar 19;12:1753. doi: 10.1038/s41467-021-22023-4 (PMC7979707; doi:10.1038/s41467-021-22023-4)
Supplement: Supplementary file 5 — Supplementary Data 2 [file 41467_2021_22023_MOESM5_ESM.xlsx]

## Sheet: Trait_source_200527
Binomial_iucn	Order	Family	Genus	Species	Common_name	Activity_DD	Activity_IM	Activity_source	Flexible_DD	Flexible_IM	Flexible_source	Body_mass_DD	Body_mass_IM	Body_mass_Source	Litter_size_DD	Litter_size_IM	Litter_size_source	Diet.Inv	Diet.Vend	Diet.Vect	Diet.Vfish	Diet.Vunk	Diet.Scav	Diet.Fruit	Diet.Nect	Diet.Seed	Diet.Plant	Diet_source	Synthetic_diet_1	Synthetic_diet_2	Foraging strata_DD	Foraging_strata_IM	Foraging strata_source	Habitat_ breadth_DD	Habitat_ breadth_IM	Habitat_breadth_source
Abditomys latidens	Rodentia	Muridae	Abditomys	latidens	Luzon Broad-toothed Rat	Nocturnal	Nocturnal	1	0	0	1	269	269	44	NA	1.5516	Imputed	0	0	0	0	0	0	0	0	0	100	11	-0.0902245	0.0743635	3	3	11	4	4	51
Abeomelomys sevia	Rodentia	Muridae	Abeomelomys	sevia	Menzies' Mouse	Nocturnal	Nocturnal	1	0	0	1	52	52	44	1	1	47	10	0	0	0	0	0	10	0	20	60	11	-0.0740805	0.0232143	1	1	11	2	2	51
Abrawayaomys ruschii	Rodentia	Cricetidae	Abrawayaomys	ruschii	Ruschi's Rat	Nocturnal	Nocturnal	1	0	0	1	63	63	44	NA	3.7266	Imputed	20	0	0	0	0	0	10	0	40	30	11	-0.0367221	-0.0054924	1	1	11	1	1	51
Abrocoma bennettii	Rodentia	Abrocomidae	Abrocoma	bennettii	Bennett's Chinchilla Rat	Nocturnal	Nocturnal	1	0	0	1	250	250	44	3.93	3.93	47	0	0	0	0	0	0	0	0	0	100	11	-0.0902245	0.0743635	1	1	11	2	2	51
Abrocoma boliviensis	Rodentia	Abrocomidae	Abrocoma	boliviensis	Bolivian Chinchilla Rat	Diurnal	Diurnal	1	0	0	1	158	158	44	NA	3.27767	Imputed	0	0	0	0	0	0	0	0	0	100	11	-0.0902245	0.0743635	1	1	11	2	2	51
Abrocoma budini	Rodentia	Abrocomidae	Abrocoma	budini	Budin's Chinchilla Rat	Nocturnal	Nocturnal	4	0	0	1	360.7	360.7	44	1.995	1.995	47	0	0	0	0	0	0	0	0	0	100	11	-0.0902245	0.0743635	1	1	11	2	2	51
Abrocoma cinerea	Rodentia	Abrocomidae	Abrocoma	cinerea	Ashy Chinchilla Rat	Diurnal	Diurnal	1	0	0	1	250	250	44	2.0925	2.0925	47	0	0	0	0	0	0	0	0	0	100	11	-0.0902245	0.0743635	1	1	11	2	2	51
Abrocoma famatina	Rodentia	Abrocomidae	Abrocoma	famatina	Famatina Chinchilla Rat	Nocturnal	Nocturnal	8	0	0	1	233.4	233.4	44	1.995	1.995	47	0	0	0	0	0	0	0	0	0	100	11	-0.0902245	0.0743635	1	1	11	2	2	51
Abrocoma shistacea	Rodentia	Abrocomidae	Abrocoma	shistacea	Sierra Del Tontal Chinchilla Rat	Diurnal	Diurnal	1	0	0	1	276.3	276.3	44	1.995	1.995	47	0	0	0	0	0	0	0	0	0	100	11	-0.0902245	0.0743635	1	1	11	2	2	51
Abrocoma uspallata	Rodentia	Abrocomidae	Abrocoma	uspallata	Uspallata Chinchilla Rat	Diurnal	Diurnal	1	0	0	1	245.8	245.8	44	NA	3.0825	Imputed	0	0	0	0	0	0	0	0	0	100	11	-0.0902245	0.0743635	1	1	11	3	3	51
Abrocoma vaccarum	Rodentia	Abrocomidae	Abrocoma	vaccarum	Mendozan Chinchilla Rat	Nocturnal	Nocturnal	9	0	0	1	254.3	254.3	44	1.995	1.995	47	0	0	0	0	0	0	0	0	0	100	11	-0.0902245	0.0743635	1	1	11	1	1	51
Abrothrix andinus	Rodentia	Cricetidae	Abrothrix	andinus	Andean Akodont	Diurnal	Diurnal	1	1	1	1	18	18	44	6	6	1	30	0	0	0	0	0	0	0	0	70	11	-0.0306164	0.0700632	1	1	11	2	2	51
Abrothrix illutea	Rodentia	Cricetidae	Abrothrix	illutea	Gray Akodont	Cathemeral	Cathemeral	2	0	0	1	47.8	47.8	44	NA	3.7438	Imputed	30	0	0	0	0	0	0	0	0	70	11	-0.0306164	0.0700632	1	1	11	1	1	51
Abrothrix jelskii	Rodentia	Cricetidae	Abrothrix	jelskii	Jelski's Altiplano Mouse	Cathemeral	Cathemeral	1	0	0	1	34.5	34.5	44	NA	4.0405	Imputed	30	0	0	0	0	0	0	0	0	70	11	-0.0306164	0.0700632	1	1	11	5	5	51
Abrothrix lanosus	Rodentia	Cricetidae	Abrothrix	lanosus	Woolly Grass Mouse	Nocturnal	Nocturnal	1	1	1	1	32.5	32.5	44	NA	3.8607	Imputed	30	0	0	0	0	0	0	0	0	70	11	-0.0306164	0.0700632	1	1	11	2	2	51
Abrothrix longipilis	Rodentia	Cricetidae	Abrothrix	longipilis	Long-haired Akodont	Nocturnal	Nocturnal	1	0	0	1	37.6	37.6	44	4.2725	4.2725	47	30	0	0	0	0	0	0	0	0	70	11	-0.0306164	0.0700632	1	1	11	5	5	51
Abrothrix olivaceus	Rodentia	Cricetidae	Abrothrix	olivaceus	Olive Grass Mouse	Cathemeral	Cathemeral	1	0	0	1	27	27	44	5.38	5.38	47	30	0	0	0	0	0	0	0	0	70	11	-0.0306164	0.0700632	1	1	11	3	3	51
Abrothrix sanborni	Rodentia	Cricetidae	Abrothrix	sanborni	Sanborn's Grass Mouse	Cathemeral	Cathemeral	33	0	0	1	24.7	24.7	44	NA	4.0724	Imputed	30	0	0	0	0	0	0	0	0	70	11	-0.0306164	0.0700632	1	1	11	1	1	51
Acerodon celebensis	Chiroptera	Pteropodidae	Acerodon	celebensis	Sulawesi Fruit Bat	Nocturnal	Nocturnal	1	0	0	1	390	390	44	0.98	0.98	47	0	0	0	0	0	0	100	0	0	0	11	-0.0308727	-0.113819	3	3	11	3	3	51
Acerodon humilis	Chiroptera	Pteropodidae	Acerodon	humilis	Talaud Fruit Bat	Nocturnal	Nocturnal	1	0	0	1	599.6	599.6	44	NA	1.0677	Imputed	0	0	0	0	0	0	100	0	0	0	11	-0.0308727	-0.113819	3	3	11	1	1	51
Acerodon jubatus	Chiroptera	Pteropodidae	Acerodon	jubatus	Golden-capped Fruit Bat	Diurnal	Diurnal	19	1	1	1	1075	1075	44	1	1	1	0	0	0	0	0	0	100	0	0	0	11	-0.0308727	-0.113819	3	3	11	3	3	51
Acerodon leucotis	Chiroptera	Pteropodidae	Acerodon	leucotis	Palawan Fruit Bat	Nocturnal	Nocturnal	1	0	0	1	513.2	513.2	44	NA	1.11	Imputed	0	0	0	0	0	0	100	0	0	0	11	-0.0308727	-0.113819	3	3	11	1	1	51
Acerodon mackloti	Chiroptera	Pteropodidae	Acerodon	mackloti	Sunda Fruit Bat	Nocturnal	Nocturnal	1	0	0	1	470.3	470.3	44	0.98	0.98	47	0	0	0	0	0	0	100	0	0	0	11	-0.0308727	-0.113819	3	3	11	2	2	51
Acinonyx jubatus	Carnivora	Felidae	Acinonyx	jubatus	Cheetah	Nocturnal	Nocturnal	1	1	1	1	46700	46700	44	3.16	3.16	47	0	100	0	0	0	0	0	0	0	0	11	0.00102114	-0.0113383	1	1	11	6	6	51
Acomys airensis	Rodentia	Muridae	Acomys	airensis	Western Saharan Spiny Mouse	Nocturnal	Nocturnal	11	1	1	1	48.3	48.3	44	2.47	2.47	47	10	0	0	0	30	0	0	0	10	50	11	-0.0602325	0.0417751	1	1	11	5	5	51
Acomys cahirinus	Rodentia	Muridae	Acomys	cahirinus	Cairo Spiny Mouse	Nocturnal	Nocturnal	1	1	1	1	52.5	52.5	44	2.45	2.45	47	0	0	0	0	30	0	0	0	0	70	11	-0.0847448	0.0643205	1	1	11	3	3	51
Acomys cilicicus	Rodentia	Muridae	Acomys	cilicicus	Asia Minor Spiny Mouse	Nocturnal	Nocturnal	2	1	1	1	42.5	42.5	44	2	2	1	0	0	0	0	30	0	0	0	0	70	11	-0.0847448	0.0643205	1	1	11	2	2	51
Acomys cineraceus	Rodentia	Muridae	Acomys	cineraceus	Gray Spiny Mouse	Nocturnal	Nocturnal	1	1	1	1	20.3	20.3	44	2.47	2.47	47	10	0	0	0	30	0	0	0	10	50	11	-0.0602325	0.0417751	1	1	11	7	7	51
Acomys dimidiatus	Rodentia	Muridae	Acomys	dimidiatus	Arabian Spiny Mouse	Nocturnal	Nocturnal	1	0	0	1	37.5	37.5	44	2.47	2.47	47	10	0	0	0	30	0	0	0	10	50	11	-0.0602325	0.0417751	1	1	11	8	8	51
Acomys ignitus	Rodentia	Muridae	Acomys	ignitus	Fiery Spiny Mouse	Nocturnal	Nocturnal	2	1	1	1	24	24	44	2.47	2.47	47	0	0	0	0	30	0	0	0	0	70	11	-0.0847448	0.0643205	1	1	11	2	2	51
Acomys johannis	Rodentia	Muridae	Acomys	johannis	Johan's Spiny Mouse	Nocturnal	Nocturnal	1	0	0	1	18.5	18.5	44	2.47	2.47	47	10	0	0	0	30	0	0	0	10	50	11	-0.0602325	0.0417751	1	1	11	3	3	51
Acomys kempi	Rodentia	Muridae	Acomys	kempi	Kemp's Spiny Mouse	Nocturnal	Nocturnal	2	1	1	1	22	22	44	2.47	2.47	47	0	0	0	0	30	0	0	0	0	70	11	-0.0847448	0.0643205	1	1	11	2	2	51
Acomys louisae	Rodentia	Muridae	Acomys	louisae	Louise's Spiny Mouse	Nocturnal	Nocturnal	2	1	1	1	20.2	20.2	44	NA	3.7769	Imputed	0	0	0	0	30	0	0	0	0	70	11	-0.0847448	0.0643205	1	1	11	3	3	51
Acomys minous	Rodentia	Muridae	Acomys	minous	Crete Spiny Mouse	Nocturnal	Nocturnal	1	1	1	1	62.5	62.5	44	2.47	2.47	47	0	0	0	0	30	0	0	0	0	70	11	-0.0847448	0.0643205	1	1	11	2	2	51
Acomys mullah	Rodentia	Muridae	Acomys	mullah	Mullah Spiny Mouse	Nocturnal	Nocturnal	1	0	0	1	28.4	28.4	44	2.47	2.47	47	0	0	0	0	30	0	0	0	0	70	11	-0.0847448	0.0643205	1	1	11	2	2	51
Acomys nesiotes	Rodentia	Muridae	Acomys	nesiotes	Cyprus Spiny Mouse	Nocturnal	Nocturnal	1	0	0	1	52.5	52.5	44	2.47	2.47	47	0	0	0	0	30	0	0	0	0	70	11	-0.0847448	0.0643205	1	1	11	1	1	51
Acomys percivali	Rodentia	Muridae	Acomys	percivali	Percival's Spiny Mouse	Nocturnal	Nocturnal	1	0	0	1	22	22	44	1.5	1.5	1	0	0	0	0	30	0	0	0	0	70	11	-0.0847448	0.0643205	1	1	11	3	3	51
Acomys russatus	Rodentia	Muridae	Acomys	russatus	Golden Spiny Mouse	Diurnal	Diurnal	1	1	1	1	49.8	49.8	44	2.5	2.5	47	20	0	0	0	40	0	0	0	10	30	11	-0.0230219	0.0233673	1	1	11	1	1	51
Acomys seurati	Rodentia	Muridae	Acomys	seurati	Seurat's Spiny Mouse	Nocturnal	Nocturnal	1	0	0	1	71.2	71.2	44	2.47	2.47	47	10	0	0	0	30	0	0	0	10	50	11	-0.0602325	0.0417751	1	1	11	2	2	51
Acomys spinosissimus	Rodentia	Muridae	Acomys	spinosissimus	Spiny Mouse	Nocturnal	Nocturnal	1	0	0	1	26.5	26.5	44	2.71	2.71	47	0	0	0	0	30	0	0	0	0	70	11	-0.0847448	0.0643205	1	1	11	2	2	51
Acomys subspinosus	Rodentia	Muridae	Acomys	subspinosus	Cape Spiny Mouse	Nocturnal	Nocturnal	1	0	0	1	21	21	44	3	3	1	0	0	0	0	30	0	0	0	0	70	11	-0.0847448	0.0643205	1	1	11	2	2	51
Acomys wilsoni	Rodentia	Muridae	Acomys	wilsoni	Wilson's Spiny Mouse	Nocturnal	Nocturnal	1	0	0	1	18.5	18.5	44	2.29	2.29	47	0	0	0	0	30	0	0	0	0	70	11	-0.0847448	0.0643205	1	1	11	3	3	51
Aconaemys fuscus	Rodentia	Octodontidae	Aconaemys	fuscus	Chilean Rock Rat	Nocturnal	Nocturnal	1	1	1	1	133.5	133.5	44	3.23	3.23	47	0	0	0	0	0	0	40	0	0	60	11	-0.0950854	-0.0157451	1	1	11	2	2	51
Aconaemys porteri	Rodentia	Octodontidae	Aconaemys	porteri	Porter's Rock Rat	Nocturnal	Nocturnal	1	1	1	1	92	92	44	3.23	3.23	47	0	0	0	0	0	0	40	0	0	60	11	-0.0950854	-0.0157451	1	1	11	2	2	51
Acrobates pygmaeus	Diprotodontia	Acrobatidae	Acrobates	pygmaeus	Feathertail Glider	Nocturnal	Nocturnal	22	0	0	1	12	12	44	2.9	2.9	47	80	0	0	0	0	0	0	10	0	10	11	0.076993	0.0263059	3	3	11	3	3	51
Addax nasomaculatus	Cetartiodactyla	Bovidae	Addax	nasomaculatus	Addax	Diurnal	Diurnal	1	0	0	1	70000.3	70000.3	44	1	1	47	0	0	0	0	0	0	0	0	0	100	11	-0.0902245	0.0743635	1	1	11	3	3	51
Aegialomys galapagoensis	Rodentia	Cricetidae	Aegialomys	galapagoensis	Galapagos Rice Rat	Cathemeral	Cathemeral	1	0	0	1	115.5	115.5	44	NA	3.6229	Imputed	20	0	0	0	0	0	20	0	20	40	11	-0.0467205	-0.00779274	1	1	11	3	3	51
Aegialomys xanthaeolus	Rodentia	Cricetidae	Aegialomys	xanthaeolus	Yellowish Rice Rat	Nocturnal	Nocturnal	1	0	0	1	79.8	79.8	44	NA	3.6146	Imputed	20	0	0	0	0	0	20	0	20	40	11	-0.0467205	-0.00779274	1	1	11	6	6	51
Aepeomys lugens	Rodentia	Cricetidae	Aepeomys	lugens	Olive Montane Mouse	Nocturnal	Nocturnal	1	0	0	1	37	37	44	2	2	1	20	0	0	0	0	0	10	0	40	30	11	-0.0367221	-0.0054924	1	1	11	3	3	51
Aepeomys reigi	Rodentia	Cricetidae	Aepeomys	reigi	Reig's Montane Mouse	Nocturnal	Nocturnal	1	0	0	1	40.6	40.6	44	NA	3.7296	Imputed	20	0	0	0	0	0	10	0	40	30	11	-0.0367221	-0.0054924	1	1	11	3	3	51
Aepyceros melampus	Cetartiodactyla	Bovidae	Aepyceros	melampus	Impala	Cathemeral	Cathemeral	1	1	1	1	52500.1	52500.1	44	0.99	0.99	47	0	0	0	0	0	0	0	0	0	100	11	-0.0902245	0.0743635	1	1	11	3	3	51
Aepyprymnus rufescens	Diprotodontia	Potoroidae	Aepyprymnus	rufescens	Rufous Bettong	Nocturnal	Nocturnal	1	0	0	1	3250	3250	44	1.0225	1.0225	47	0	0	0	0	0	0	0	0	0	100	11	-0.0902245	0.0743635	1	1	11	4	4	51
Aeretes melanopterus	Rodentia	Sciuridae	Aeretes	melanopterus	Northern Chinese Flying Squirrel	Nocturnal	Nocturnal	1	0	0	1	732.4	732.4	44	NA	1.3102	Imputed	10	0	0	0	0	0	20	0	50	20	11	-0.0490222	-0.0407511	3	3	11	1	1	51
Aeromys tephromelas	Rodentia	Sciuridae	Aeromys	tephromelas	Black Flying Squirrel	Nocturnal	Nocturnal	1	0	0	1	1075	1075	44	1.0525	1.0525	47	10	0	0	0	0	0	30	0	30	30	11	-0.0610328	-0.0396494	3	3	11	2	2	51
Aeromys thomasi	Rodentia	Sciuridae	Aeromys	thomasi	Thomas's Flying Squirrel	Nocturnal	Nocturnal	1	0	0	1	1435	1435	44	NA	1.4675	Imputed	10	0	0	0	0	0	30	0	30	30	11	-0.0610328	-0.0396494	3	3	11	3	3	51
Aethalops aequalis	Chiroptera	Pteropodidae	Aethalops	aequalis	Borneo Fruit Bat	Nocturnal	Nocturnal	1	0	0	1	11.6	11.6	44	0.995	0.995	47	0	0	0	0	0	0	50	50	0	0	11	-0.0287025	-0.107491	3	3	11	3	3	51
Aethalops alecto	Chiroptera	Pteropodidae	Aethalops	alecto	Pygmy Fruit Bat	Nocturnal	Nocturnal	1	0	0	1	15	15	44	0.99	0.99	47	0	0	0	0	0	0	70	30	0	0	11	-0.0301365	-0.11554	3	3	11	1	1	51
Aethomys bocagei	Rodentia	Muridae	Aethomys	bocagei	Bocage's Rock Rat	Nocturnal	Nocturnal	1	0	0	1	107.6	107.6	44	NA	4.0536	Imputed	0	0	0	0	0	0	20	0	20	60	11	-0.097167	0.00256685	1	1	11	3	3	51
Aethomys chrysophilus	Rodentia	Muridae	Aethomys	chrysophilus	Red Rock Rat	Nocturnal	Nocturnal	1	0	0	1	74.9	74.9	44	3.2175	3.2175	47	0	0	0	0	0	0	20	0	20	60	11	-0.097167	0.00256685	1	1	11	6	6	51
Aethomys granti	Rodentia	Muridae	Aethomys	granti	Grant's rock rat	Nocturnal	Nocturnal	2	0	0	1	40	40	44	NA	3.9483	Imputed	10	0	0	0	0	0	10	0	20	60	11	-0.0740805	0.0232143	1	1	11	2	2	51
Aethomys hindei	Rodentia	Muridae	Aethomys	hindei	Hinde's Rock Rat	Cathemeral	Cathemeral	1	0	0	1	103.5	103.5	44	2.475	2.475	47	0	0	0	0	0	0	20	0	20	60	11	-0.097167	0.00256685	1	1	11	3	3	51
Aethomys ineptus	Rodentia	Muridae	Aethomys	ineptus	Tete Veld Aethomys	Nocturnal	Nocturnal	1	0	0	1	74.9	74.9	44	3.345	3.345	47	0	0	0	0	0	0	20	0	20	60	11	-0.097167	0.00256685	1	1	11	3	3	51
Aethomys kaiseri	Rodentia	Muridae	Aethomys	kaiseri	Kaiser's Rock Rat	Nocturnal	Nocturnal	1	0	0	1	90	90	44	2.95	2.95	47	0	0	0	0	0	0	20	0	20	60	11	-0.097167	0.00256685	1	1	11	4	4	51
Aethomys namaquensis	Rodentia	Muridae	Aethomys	namaquensis	Namaqua Rock Rat	Nocturnal	Nocturnal	1	0	0	1	50.6	50.6	44	3.62	3.62	47	10	0	0	0	0	0	10	0	20	60	11	-0.0740805	0.0232143	1	1	11	11	11	51
Aethomys nyikae	Rodentia	Muridae	Aethomys	nyikae	Nyika Rock Rat	Nocturnal	Nocturnal	1	0	0	1	77	77	44	3.56	3.56	47	0	0	0	0	0	0	20	0	20	60	11	-0.097167	0.00256685	1	1	11	1	1	51
Aethomys silindensis	Rodentia	Muridae	Aethomys	silindensis	Selinda Veld Rat	Nocturnal	Nocturnal	2	0	0	1	107.6	107.6	44	NA	4.7013	Imputed	0	0	0	0	0	0	20	0	20	60	11	-0.097167	0.00256685	1	1	11	2	2	51
Aethomys stannarius	Rodentia	Muridae	Aethomys	stannarius	Tinfields Rock Rat	Nocturnal	Nocturnal	2	0	0	1	107.6	107.6	44	NA	4.0312	Imputed	0	0	0	0	0	0	20	0	20	60	11	-0.097167	0.00256685	1	1	11	6	6	51
Aethomys thomasi	Rodentia	Muridae	Aethomys	thomasi	Thomas's Rock Rat	Nocturnal	Nocturnal	2	0	0	1	107.6	107.6	44	2.9	2.9	47	0	0	0	0	0	0	20	0	20	60	11	-0.097167	0.00256685	1	1	11	1	1	51
Ailuropoda melanoleuca	Carnivora	Ursidae	Ailuropoda	melanoleuca	Giant Panda	Cathemeral	Cathemeral	1	0	0	1	108400	108400	44	1.58	1.58	47	0	10	0	0	0	0	0	0	0	90	11	-0.0880233	0.0716152	1	1	11	1	1	51
Ailurops melanotis	Diprotodontia	Phalangeridae	Ailurops	melanotis	Talaud Bear Cuscus	Nocturnal	Nocturnal	10	1	1	1	6669	6669	44	1.5	1.5	47	0	0	0	0	0	0	0	0	0	100	11	-0.0902245	0.0743635	3	3	11	3	3	51
Ailurops ursinus	Diprotodontia	Phalangeridae	Ailurops	ursinus	Bear Cuscus	Diurnal	Diurnal	1	1	1	1	10000	10000	44	1.5	1.5	47	0	0	0	0	0	0	0	0	0	100	11	-0.0902245	0.0743635	3	3	11	4	4	51
Ailurus fulgens	Carnivora	Ailuridae	Ailurus	fulgens	Red Panda	Cathemeral	Cathemeral	1	0	0	1	4900	4900	44	1.85	1.85	47	10	10	0	0	0	0	10	0	10	60	11	-0.0697404	0.0270691	1	1	11	2	2	51
Akodon aerosus	Rodentia	Cricetidae	Akodon	aerosus	Highland Grass Mouse	Nocturnal	Nocturnal	1	0	0	1	60	60	44	5	5	47	80	0	0	0	0	0	0	0	0	20	11	0.0598156	0.0413446	1	1	11	4	4	51
Akodon affinis	Rodentia	Cricetidae	Akodon	affinis	Colombian Grass Mouse	Diurnal	Diurnal	1	1	1	1	24.9	24.9	44	NA	5.4539	Imputed	80	0	0	0	0	0	0	0	0	20	11	0.0598156	0.0413446	1	1	11	3	3	51
Akodon albiventer	Rodentia	Cricetidae	Akodon	albiventer	White-bellied Grass Mouse	Diurnal	Diurnal	1	0	0	1	21.8	21.8	44	NA	4.2308	Imputed	80	0	0	0	0	0	0	0	0	20	11	0.0598156	0.0413446	1	1	11	3	3	51
Akodon aliquantulus	Rodentia	Cricetidae	Akodon	aliquantulus	Uncolored grass mouse	Cathemeral	Cathemeral	2	0	0	1	14	14	44	4.18	4.18	47	70	0	0	0	0	0	0	0	0	30	11	0.0413212	0.0511497	1	1	11	2	2	1
Akodon azarae	Rodentia	Cricetidae	Akodon	azarae	Azara's Grass Mouse	Cathemeral	Cathemeral	1	0	0	1	25	25	44	4.455	4.455	47	80	0	0	0	0	0	0	0	0	20	11	0.0598156	0.0413446	1	1	11	3	3	51
Akodon boliviensis	Rodentia	Cricetidae	Akodon	boliviensis	Bolivian Grass Mouse	Cathemeral	Cathemeral	2	0	0	1	27.5	27.5	44	4.52	4.52	47	80	0	0	0	0	0	0	0	0	20	11	0.0598156	0.0413446	1	1	11	5	5	51
Akodon budini	Rodentia	Cricetidae	Akodon	budini	Budin's Grass Mouse	Nocturnal	Nocturnal	1	0	0	1	26.9	26.9	44	NA	3.5034	Imputed	80	0	0	0	0	0	0	0	0	20	11	0.0598156	0.0413446	1	1	11	1	1	51
Akodon cursor	Rodentia	Cricetidae	Akodon	cursor	Cursor Grass Mouse	Nocturnal	Nocturnal	1	0	0	1	39.9	39.9	44	3	3	47	80	0	0	0	0	0	0	0	0	20	11	0.0598156	0.0413446	1	1	11	1	1	51
Akodon dayi	Rodentia	Cricetidae	Akodon	dayi	Day's Grass Mouse	Cathemeral	Cathemeral	2	0	0	1	32.5	32.5	44	3	3	47	80	0	0	0	0	0	0	0	0	20	11	0.0598156	0.0413446	1	1	11	5	5	51
Akodon dolores	Rodentia	Cricetidae	Akodon	dolores	C'rdoba Akodont	Nocturnal	Nocturnal	1	0	0	1	50.5	50.5	44	3.89	3.89	47	80	0	0	0	0	0	0	0	0	20	11	0.0598156	0.0413446	1	1	11	1	1	51
Akodon fumeus	Rodentia	Cricetidae	Akodon	fumeus	Smoky Grass Mouse	Cathemeral	Cathemeral	2	0	0	1	22.7	22.7	44	NA	4.5207	Imputed	80	0	0	0	0	0	0	0	0	20	11	0.0598156	0.0413446	1	1	11	4	4	51
Akodon iniscatus	Rodentia	Cricetidae	Akodon	iniscatus	Intelligent Grass Mouse	Nocturnal	Nocturnal	1	0	0	1	28.7	28.7	44	3	3	1	80	0	0	0	0	0	0	0	0	20	11	0.0598156	0.0413446	1	1	11	4	4	51
Akodon juninensis	Rodentia	Cricetidae	Akodon	juninensis	Junin Grass Mouse	Cathemeral	Cathemeral	2	0	0	1	39	39	44	NA	3.695	Imputed	80	0	0	0	0	0	0	0	0	20	11	0.0598156	0.0413446	1	1	11	3	3	51
Akodon kofordi	Rodentia	Cricetidae	Akodon	kofordi	Koford's Grass Mouse	Cathemeral	Cathemeral	2	0	0	1	29.5	29.5	44	NA	3.9549	Imputed	80	0	0	0	0	0	0	0	0	20	11	0.0598156	0.0413446	1	1	11	4	4	51
Akodon leucolimnaeus	Rodentia	Cricetidae	Akodon	leucolimnaeus	Unknown	Nocturnal	Nocturnal	1	1	1	1	23.5	23.5	1	4.18	4.18	47	70	0	0	0	0	0	0	0	0	30	11	0.0413212	0.0511497	1	1	11	2	2	1
Akodon lindberghi	Rodentia	Cricetidae	Akodon	lindberghi	Lindbergh's Grass Mouse	Nocturnal	Nocturnal	1	0	0	1	26.4	26.4	44	2.7	2.7	1	80	0	0	0	0	0	0	0	0	20	11	0.0598156	0.0413446	1	1	11	1	1	51
Akodon lutescens	Rodentia	Cricetidae	Akodon	lutescens	Altiplano Grass Mouse	Cathemeral	Cathemeral	2	0	0	1	20.7	20.7	44	4	4	1	80	0	0	0	0	0	0	0	0	20	11	0.0598156	0.0413446	1	1	11	4	4	51
Akodon mimus	Rodentia	Cricetidae	Akodon	mimus	Thespian Grass Mouse	Cathemeral	Cathemeral	2	0	0	1	24	24	44	2	2	1	80	0	0	0	0	0	0	0	0	20	11	0.0598156	0.0413446	1	1	11	4	4	51
Akodon molinae	Rodentia	Cricetidae	Akodon	molinae	Molina's Grass Mouse	Nocturnal	Nocturnal	1	0	0	1	33	33	44	3.77	3.77	47	80	0	0	0	0	0	0	0	0	20	11	0.0598156	0.0413446	1	1	11	4	4	51
Akodon mollis	Rodentia	Cricetidae	Akodon	mollis	Soft Grass Mouse	Nocturnal	Nocturnal	1	0	0	1	30.4	30.4	44	3	3	1	80	0	0	0	0	0	0	0	0	20	11	0.0598156	0.0413446	1	1	11	6	6	51
Akodon montensis	Rodentia	Cricetidae	Akodon	montensis	Montane Akodont	Nocturnal	Nocturnal	1	1	1	1	44.1	44.1	44	3	3	47	70	0	0	0	0	0	0	0	0	30	11	0.0413212	0.0511497	1	1	11	5	5	51
Akodon mystax	Rodentia	Cricetidae	Akodon	mystax	Capara Akodont	Cathemeral	Cathemeral	2	0	0	1	18.5	18.5	44	4	4	1	70	0	0	0	0	0	0	0	0	30	11	0.0413212	0.0511497	1	1	11	4	4	51
Akodon neocenus	Rodentia	Cricetidae	Akodon	neocenus	Unknown	Nocturnal	Nocturnal	1	0	0	1	42.4	42.4	44	3	3	47	80	0	0	0	0	0	0	0	0	20	11	0.0598156	0.0413446	1	1	11	1	1	1
Akodon oenos	Rodentia	Cricetidae	Akodon	oenos	Unknown	Nocturnal	Nocturnal	1	0	0	1	24.8	24.8	44	3	3	47	70	0	0	0	0	0	0	0	0	30	11	0.0413212	0.0511497	1	1	11	2	2	1
Akodon orophilus	Rodentia	Cricetidae	Akodon	orophilus	El Dorado Grass Mouse	Nocturnal	Nocturnal	1	0	0	1	39	39	44	NA	4.5007	Imputed	80	0	0	0	0	0	0	0	0	20	11	0.0598156	0.0413446	1	1	11	5	5	51
Akodon paranaensis	Rodentia	Cricetidae	Akodon	paranaensis	Paran Akodont	Cathemeral	Cathemeral	2	0	0	1	40.3	40.3	44	NA	4.1551	Imputed	70	0	0	0	0	0	0	0	0	30	11	0.0413212	0.0511497	1	1	11	2	2	51
Akodon pervalens	Rodentia	Cricetidae	Akodon	pervalens	Tarija Akodont	Cathemeral	Cathemeral	2	0	0	1	61.3	61.3	44	3	3	47	70	0	0	0	0	0	0	0	0	30	11	0.0413212	0.0511497	1	1	11	2	2	51
Akodon philipmyersi	Rodentia	Cricetidae	Akodon	philipmyersi	Unknown	Nocturnal	Nocturnal	1	0	0	1	18.7	18.7	44	3.5	3.5	1	78	0	0	0	0	0	0	0	0	22	44	0.0560846	0.0435033	1	1	1	3	3	51
Akodon reigi	Rodentia	Cricetidae	Akodon	reigi	Reig Akodont	Nocturnal	Nocturnal	1	0	0	1	41.3	41.3	44	NA	4.0364	Imputed	70	0	0	0	0	0	0	0	0	30	11	0.0413212	0.0511497	1	1	11	2	2	51
Akodon sanctipaulensis	Rodentia	Cricetidae	Akodon	sanctipaulensis	Sao Paulo Grass Mouse	Cathemeral	Cathemeral	2	0	0	1	27.1	27.1	44	NA	4.0589	Imputed	80	0	0	0	0	0	0	0	0	20	11	0.0598156	0.0413446	1	1	11	3	3	51
Akodon serrensis	Rodentia	Cricetidae	Akodon	serrensis	Serrado Do Mar Grass Mouse	Cathemeral	Cathemeral	2	0	0	1	28.3	28.3	44	NA	4.2361	Imputed	80	0	0	0	0	0	0	0	0	20	11	0.0598156	0.0413446	1	1	11	1	1	51
Akodon siberiae	Rodentia	Cricetidae	Akodon	siberiae	Cochabamba Grass Mouse	Cathemeral	Cathemeral	2	0	0	1	34.6	34.6	44	NA	4.0239	Imputed	80	0	0	0	0	0	0	0	0	20	11	0.0598156	0.0413446	1	1	11	1	1	51
Akodon simulator	Rodentia	Cricetidae	Akodon	simulator	Gray-bellied Grass Mouse	Nocturnal	Nocturnal	1	0	0	1	42.5	42.5	44	3	3	47	80	0	0	0	0	0	0	0	0	20	11	0.0598156	0.0413446	1	1	11	3	3	51
Akodon spegazzinii	Rodentia	Cricetidae	Akodon	spegazzinii	Spegazzini's Grass Mouse	Nocturnal	Nocturnal	1	1	1	1	28.6	28.6	44	4.18	4.18	47	80	0	0	0	0	0	0	0	0	20	11	0.0598156	0.0413446	1	1	11	3	3	51
Akodon subfuscus	Rodentia	Cricetidae	Akodon	subfuscus	Puno Grass Mouse	Cathemeral	Cathemeral	2	0	0	1	30.4	30.4	44	4.18	4.18	47	80	0	0	0	0	0	0	0	0	20	11	0.0598156	0.0413446	1	1	11	6	6	51
Akodon surdus	Rodentia	Cricetidae	Akodon	surdus	Silent Grass Mouse	Cathemeral	Cathemeral	2	0	0	1	39	39	44	NA	3.8523	Imputed	80	0	0	0	0	0	0	0	0	20	11	0.0598156	0.0413446	1	1	11	1	1	51
Akodon sylvanus	Rodentia	Cricetidae	Akodon	sylvanus	Forest Grass Mouse	Cathemeral	Cathemeral	2	0	0	1	39	39	44	3	3	47	80	0	0	0	0	0	0	0	0	20	11	0.0598156	0.0413446	1	1	11	2	2	51
Akodon toba	Rodentia	Cricetidae	Akodon	toba	Chaco Grass Mouse	Cathemeral	Cathemeral	2	0	0	1	51.2	51.2	44	3	3	47	80	0	0	0	0	0	0	0	0	20	11	0.0598156	0.0413446	1	1	11	1	1	51
Akodon torques	Rodentia	Cricetidae	Akodon	torques	Cloud Forest Grass Mouse	Cathemeral	Cathemeral	2	0	0	1	39	39	44	NA	4.17598	Imputed	80	0	0	0	0	0	0	0	0	20	11	0.0598156	0.0413446	1	1	11	5	5	51
Akodon varius	Rodentia	Cricetidae	Akodon	varius	Variable Grass Mouse	Cathemeral	Cathemeral	2	0	0	1	40	40	44	3	3	47	80	0	0	0	0	0	0	0	0	20	11	0.0598156	0.0413446	1	1	11	2	2	51
Alcelaphus buselaphus	Cetartiodactyla	Bovidae	Alcelaphus	buselaphus	Hartebeest	Diurnal	Diurnal	1	1	1	1	171002	171002	44	1	1	47	0	0	0	0	0	0	0	0	0	100	11	-0.0902245	0.0743635	1	1	11	9	9	51
Alces alces	Cetartiodactyla	Cervidae	Alces	alces	Moose	Cathemeral	Cathemeral	1	1	1	1	356998	356998	44	1.27	1.27	47	0	0	0	0	0	0	0	0	0	100	11	-0.0902245	0.0743635	1	1	11	5	5	51
Alionycteris paucidentata	Chiroptera	Pteropodidae	Alionycteris	paucidentata	Mindanao Pygmy Fruit Bat	Nocturnal	Nocturnal	1	0	0	1	16.2	16.2	44	1	1	1	0	0	0	0	0	0	100	0	0	0	11	-0.0308727	-0.113819	3	3	11	1	1	51
Allactaga balikunica	Rodentia	Dipodidae	Allactaga	balikunica	Balikun Jerboa	Nocturnal	Nocturnal	1	0	0	1	72.5	72.5	44	2.52	2.52	47	20	0	0	0	0	0	0	0	50	30	11	-0.0325516	0.0126563	1	1	11	2	2	51
Allactaga bullata	Rodentia	Dipodidae	Allactaga	bullata	Gobi Jerboa	Nocturnal	Nocturnal	1	0	0	1	87	87	44	2.52	2.52	47	20	0	0	0	0	0	0	0	50	30	11	-0.0325516	0.0126563	1	1	11	2	2	51
Allactaga elater	Rodentia	Dipodidae	Allactaga	elater	Small Five-toed Jerboa	Nocturnal	Nocturnal	1	1	1	1	59	59	44	4.485	4.485	47	20	0	0	0	0	0	0	0	50	30	11	-0.0325516	0.0126563	1	1	11	2	2	51
Allactaga euphratica	Rodentia	Dipodidae	Allactaga	euphratica	Euphrates Jerboa	Nocturnal	Nocturnal	1	0	0	1	70	70	44	4.995	4.995	47	20	0	0	0	0	0	0	0	50	30	11	-0.0325516	0.0126563	1	1	11	3	3	51
Allactaga firouzi	Rodentia	Dipodidae	Allactaga	firouzi	Iranian Jerboa	Nocturnal	Nocturnal	2	0	0	1	98.6	98.6	44	NA	3.4054	Imputed	20	0	0	0	0	0	0	0	50	30	11	-0.0325516	0.0126563	1	1	11	2	2	51
Allactaga hotsoni	Rodentia	Dipodidae	Allactaga	hotsoni	Hotson's Five-toed Jerboa	Nocturnal	Nocturnal	1	0	0	1	76.5	76.5	44	NA	3.57017	Imputed	20	0	0	0	0	0	0	0	50	30	11	-0.0325516	0.0126563	1	1	11	5	5	51
Allactaga major	Rodentia	Dipodidae	Allactaga	major	Great Jerboa	Nocturnal	Nocturnal	1	0	0	1	350	350	44	3.6175	3.6175	47	20	0	0	0	0	0	0	0	50	30	11	-0.0325516	0.0126563	1	1	11	4	4	51
Allactaga severtzovi	Rodentia	Dipodidae	Allactaga	severtzovi	Svertzov's Jerboa	Nocturnal	Nocturnal	1	0	0	1	159	159	44	3.93	3.93	47	20	0	0	0	0	0	0	0	50	30	11	-0.0325516	0.0126563	1	1	11	1	1	51
Allactaga sibirica	Rodentia	Dipodidae	Allactaga	sibirica	Siberian Jerboa	Nocturnal	Nocturnal	1	1	1	1	97.5	97.5	44	3.44	3.44	47	70	0	0	0	0	0	0	0	0	30	11	0.0413212	0.0511497	1	1	11	2	2	51
Allactaga tetradactyla	Rodentia	Dipodidae	Allactaga	tetradactyla	Four-toed Jerboa	Nocturnal	Nocturnal	1	0	0	1	52	52	44	NA	3.4986	Imputed	20	0	0	0	0	0	0	0	50	30	11	-0.0325516	0.0126563	1	1	11	1	1	51
Allactaga vinogradovi	Rodentia	Dipodidae	Allactaga	vinogradovi	Vinogradov's Jerboa	Nocturnal	Nocturnal	1	0	0	1	75.2	75.2	44	4.5	4.5	47	20	0	0	0	0	0	0	0	50	30	11	-0.0325516	0.0126563	1	1	11	1	1	51
Allactaga williamsi	Rodentia	Dipodidae	Allactaga	williamsi	Williams's Jerboa	Nocturnal	Nocturnal	1	0	0	1	100	100	44	5	5	47	20	0	0	0	0	0	0	0	50	30	11	-0.0325516	0.0126563	1	1	11	1	1	51
Allactodipus bobrinskii	Rodentia	Dipodidae	Allactodipus	bobrinskii	Bobrinski's Jerboa	Nocturnal	Nocturnal	1	0	0	1	70	70	44	5.15	5.15	47	20	0	0	0	0	0	10	0	40	30	11	-0.0367221	-0.0054924	1	1	11	1	1	51
Allenopithecus nigroviridis	Primates	Cercopithecidae	Allenopithecus	nigroviridis	Allen's Swamp Monkey	Diurnal	Diurnal	1	0	0	1	4750	4750	44	1.005	1.005	47	50	0	0	0	0	0	50	0	0	0	11	0.0502533	-0.0709766	2	2	11	2	2	51
Allocebus trichotis	Primates	Cheirogaleidae	Allocebus	trichotis	Hairy-eared Dwarf Lemur	Nocturnal	Nocturnal	1	0	0	1	77.5	77.5	44	1	1	47	0	0	0	0	0	0	50	0	0	50	11	-0.090775	-0.0320079	3	3	11	2	2	51
Allochrocebus lhoesti	Primates	Cercopithecidae	Allochrocebus	lhoesti	L'Hoest's Monkey	Diurnal	Diurnal	1	0	0	1	5375	5375	44	1	1	47	0	0	0	0	10	0	50	0	30	10	11	-0.0590308	-0.0912066	3	3	11	2	2	51
Allochrocebus preussi	Primates	Cercopithecidae	Allochrocebus	preussi	Preuss's Monkey	Diurnal	Diurnal	1	0	0	1	5250	5250	44	1.01	1.01	47	0	0	0	0	10	0	50	0	30	10	11	-0.0590308	-0.0912066	3	3	11	3	3	51
Allochrocebus solatus	Primates	Cercopithecidae	Allochrocebus	solatus	Sun-tailed Monkey	Diurnal	Diurnal	1	0	0	1	6500	6500	44	1.0075	1.0075	47	0	0	0	0	10	0	50	0	30	10	11	-0.0590308	-0.0912066	3	3	11	1	1	51
Allocricetulus curtatus	Rodentia	Cricetidae	Allocricetulus	curtatus	Mongolian Hamster	Nocturnal	Nocturnal	1	1	1	1	47.8	47.8	44	5.19	5.19	47	20	0	0	0	0	0	10	0	40	30	11	-0.0367221	-0.0054924	1	1	11	1	1	51
Allocricetulus eversmanni	Rodentia	Cricetidae	Allocricetulus	eversmanni	Eversmann's Hamster	Nocturnal	Nocturnal	1	1	1	1	115.6	115.6	44	4.99	4.99	47	20	0	0	0	0	0	10	0	40	30	11	-0.0367221	-0.0054924	1	1	11	5	5	51
Alouatta arctoidea	Primates	Atelidae	Alouatta	arctoidea	Ursine Howler Monkey	Diurnal	Diurnal	1	0	0	1	5390	5390	44	1.31	1.31	47	0	0	0	0	0	0	20	10	0	70	1	-0.0943427	0.0145551	3	3	1	3	3	51
Alouatta belzebul	Primates	Atelidae	Alouatta	belzebul	Red-handed Howler Monkey	Diurnal	Diurnal	1	1	1	1	6400	6400	44	1	1	1	0	0	0	0	0	0	30	0	30	40	1	-0.0895018	-0.0323618	3	3	11	3	3	51
Alouatta caraya	Primates	Atelidae	Alouatta	caraya	Black-and-gold Howler Monkey	Diurnal	Diurnal	1	0	0	1	5862.5	5862.5	44	1.005	1.005	47	0	0	0	0	0	0	40	0	0	60	11	-0.0950854	-0.0157451	3	3	11	4	4	51
Alouatta discolor	Primates	Atelidae	Alouatta	discolor	Spix's Red-handed Howler Monkey	Diurnal	Diurnal	1	0	0	1	6262.8	6262.8	44	1	1	1	0	0	0	0	0	0	0	0	0	100	1	-0.0902245	0.0743635	3	3	1	2	2	51
Alouatta guariba	Primates	Atelidae	Alouatta	guariba	Brown Howler Monkey	Diurnal	Diurnal	1	0	0	1	5589.2	5589.2	44	1	1	1	0	0	0	0	0	0	40	0	0	60	11	-0.0950854	-0.0157451	3	3	11	5	5	51
Alouatta macconnelli	Primates	Atelidae	Alouatta	macconnelli	Guianan Red Howler Monkey	Diurnal	Diurnal	1	0	0	1	7554.8	7554.8	44	1.2	1.2	47	0	0	0	0	0	0	40	0	0	60	11	-0.0950854	-0.0157451	3	3	11	4	4	51
Alouatta nigerrima	Primates	Atelidae	Alouatta	nigerrima	Black Howler Monkey	Diurnal	Diurnal	1	0	0	1	7662	7662	44	NA	1.0769	Imputed	0	0	0	0	0	0	40	0	0	60	11	-0.0950854	-0.0157451	3	3	11	3	3	51
Alouatta palliata	Primates	Atelidae	Alouatta	palliata	Mantled Howler Monkey	Diurnal	Diurnal	1	0	0	1	7275	7275	44	1.01	1.01	47	0	0	0	0	0	0	40	0	0	60	11	-0.0950854	-0.0157451	3	3	11	4	4	51
Alouatta pigra	Primates	Atelidae	Alouatta	pigra	Yucatan Black Howler Monkey	Diurnal	Diurnal	1	0	0	1	7000	7000	44	1.0075	1.0075	47	0	0	0	0	0	0	40	0	0	60	11	-0.0950854	-0.0157451	3	3	11	4	4	51
Alouatta sara	Primates	Atelidae	Alouatta	sara	Bolivian Red Howler Monkey	Diurnal	Diurnal	2	0	0	1	6611	6611	44	1.2	1.2	47	0	0	0	0	0	0	40	0	0	60	11	-0.0950854	-0.0157451	3	3	11	3	3	51
Alouatta seniculus	Primates	Atelidae	Alouatta	seniculus	Colombia red howler	Diurnal	Diurnal	1	0	0	1	6145.5	6145.5	44	1	1	1	0	0	0	0	0	0	40	0	0	60	11	-0.0950854	-0.0157451	3	3	11	5	5	51
Alouatta ululata	Primates	Atelidae	Alouatta	ululata	Maranh Red-handed Howler Monkey	NA	Diurnal	Imputed	NA	0	Imputed	6682.1	6682.1	44	1	1	1	0	0	0	0	0	0	30	0	30	40	1	-0.0895018	-0.0323618	3	3	1	2	2	51
Alticola albicaudus	Rodentia	Cricetidae	Alticola	albicaudus	White-tailed Mountain Vole	Cathemeral	Cathemeral	29	0	0	1	31	31	44	NA	3.4854	Imputed	0	0	0	0	0	0	0	0	0	100	11	-0.0902245	0.0743635	1	1	11	2	2	51
Alticola argentatus	Rodentia	Cricetidae	Alticola	argentatus	Silver Mountain Vole	Diurnal	Diurnal	1	0	0	1	37.7	37.7	44	4.5025	4.5025	47	0	0	0	0	0	0	0	0	0	100	11	-0.0902245	0.0743635	1	1	11	3	3	51
Alticola barakshin	Rodentia	Cricetidae	Alticola	barakshin	Gobi Altai Mountain Vole	Nocturnal	Nocturnal	1	0	0	1	35	35	44	NA	3.5763	Imputed	0	0	0	0	0	0	0	0	0	100	11	-0.0902245	0.0743635	1	1	11	2	2	51
Alticola lemminus	Rodentia	Cricetidae	Alticola	lemminus	Lemming Vole	Cathemeral	Cathemeral	1	0	0	1	15.5	15.5	44	4.75	4.75	1	0	0	0	0	0	0	0	0	0	100	11	-0.0902245	0.0743635	1	1	11	1	1	51
Alticola macrotis	Rodentia	Cricetidae	Alticola	macrotis	Large-eared Vole	Cathemeral	Cathemeral	1	0	0	1	36	36	44	5.5	5.5	1	0	0	0	0	0	0	0	0	0	100	11	-0.0902245	0.0743635	1	1	11	1	1	51
Alticola montosa	Rodentia	Cricetidae	Alticola	montosa	Central Kashmir Vole	Diurnal	Diurnal	30	0	0	1	19.7	19.7	44	4.87	4.87	47	0	0	0	0	0	0	0	0	0	100	11	-0.0902245	0.0743635	1	1	11	2	2	51
Alticola olchonensis	Rodentia	Cricetidae	Alticola	olchonensis	Olkhon Mountain Vole	Cathemeral	Cathemeral	29	0	0	1	33.5	33.5	1	4.435	4.435	47	0	0	0	0	0	0	0	0	0	100	11	-0.0902245	0.0743635	1	1	11	1	1	51
Alticola roylei	Rodentia	Cricetidae	Alticola	roylei	Royle's Mountain Vole	Diurnal	Diurnal	25	0	0	1	37	37	44	5.155	5.155	47	0	0	0	0	0	0	0	0	0	100	11	-0.0902245	0.0743635	1	1	11	7	7	51
Alticola semicanus	Rodentia	Cricetidae	Alticola	semicanus	Mongolian Silver Vole	Nocturnal	Nocturnal	1	1	1	1	53.2	53.2	44	4.87	4.87	47	0	0	0	0	0	0	0	0	0	100	11	-0.0902245	0.0743635	1	1	11	2	2	51
Alticola stoliczkanus	Rodentia	Cricetidae	Alticola	stoliczkanus	Stoliczka's Mountain Vole	Nocturnal	Nocturnal	1	0	0	1	27.5	27.5	44	7.77	7.77	47	0	0	0	0	0	0	0	0	0	100	11	-0.0902245	0.0743635	1	1	11	4	4	51
Alticola strelzowi	Rodentia	Cricetidae	Alticola	strelzowi	Flat-headed Vole	Cathemeral	Cathemeral	1	0	0	1	50	50	44	7.1	7.1	47	0	0	0	0	0	0	0	0	0	100	11	-0.0902245	0.0743635	1	1	11	1	1	51
Alticola tuvinicus	Rodentia	Cricetidae	Alticola	tuvinicus	Tuva Silver Vole	Cathemeral	Cathemeral	40	0	0	1	41	41	1	4.5	4.5	1	0	0	0	0	0	0	0	0	0	100	11	-0.0902245	0.0743635	1	1	11	1	1	51
Ametrida centurio	Chiroptera	Phyllostomidae	Ametrida	centurio	Little White-shouldered Bat	Nocturnal	Nocturnal	1	0	0	1	10.3	10.3	44	0.99	0.99	47	0	0	0	0	0	0	50	50	0	0	1	-0.0287025	-0.107491	3	3	11	1	1	51
Ammodillus imbellis	Rodentia	Muridae	Ammodillus	imbellis	Ammodile	Nocturnal	Nocturnal	1	0	0	1	50	50	44	NA	3.8317	Imputed	10	0	0	0	0	0	10	0	20	60	11	-0.0740805	0.0232143	1	1	11	1	1	51
Ammodorcas clarkei	Cetartiodactyla	Bovidae	Ammodorcas	clarkei	Dibatag	Diurnal	Diurnal	1	0	0	1	28049.8	28049.8	44	1	1	47	0	0	0	0	0	0	0	0	0	100	11	-0.0902245	0.0743635	1	1	11	2	2	51
Ammospermophilus harrisii	Rodentia	Sciuridae	Ammospermophilus	harrisii	Harris's Antelope Squirrel	Diurnal	Diurnal	1	0	0	1	122	122	44	6.49	6.49	47	20	0	0	0	0	10	20	0	20	30	11	-0.0345898	-0.0176575	1	1	11	1	1	51
Ammospermophilus interpres	Rodentia	Sciuridae	Ammospermophilus	interpres	Texas Antelope Squirrel	Diurnal	Diurnal	1	0	0	1	110.3	110.3	44	9.43	9.43	47	20	0	0	0	0	10	20	0	20	30	11	-0.0345898	-0.0176575	1	1	11	3	3	51
Ammospermophilus leucurus	Rodentia	Sciuridae	Ammospermophilus	leucurus	White-tailed Antelope Squirrel	Diurnal	Diurnal	1	0	0	1	120.5	120.5	44	8	8	47	20	0	0	0	0	10	20	0	20	30	11	-0.0345898	-0.0176575	1	1	11	3	3	51
Ammospermophilus nelsoni	Rodentia	Sciuridae	Ammospermophilus	nelsoni	Nelson's Antelope Squirrel	Diurnal	Diurnal	1	0	0	1	160.4	160.4	44	8.9	8.9	47	20	0	0	0	0	10	20	0	20	30	11	-0.0345898	-0.0176575	1	1	11	3	3	51
Ammotragus lervia	Cetartiodactyla	Bovidae	Ammotragus	lervia	Aoudad	Diurnal	Diurnal	1	1	1	1	48000	48000	44	1.22	1.22	47	0	0	0	0	0	0	0	0	0	100	11	-0.0902245	0.0743635	1	1	11	7	7	51
Amorphochilus schnablii	Chiroptera	Furipteridae	Amorphochilus	schnablii	Smoky Bat	Nocturnal	Nocturnal	1	0	0	1	3.3	3.3	44	0.9925	0.9925	47	100	0	0	0	0	0	0	0	0	0	11	0.0998556	0.0221434	4	4	11	5	5	51
Amphinectomys savamis	Rodentia	Cricetidae	Amphinectomys	savamis	Ucayali Water Rat	NA	Nocturnal	Imputed	NA	0	Imputed	217.3	217.3	44	NA	4.7544	Imputed	20	0	0	0	0	0	10	0	40	30	11	-0.0367221	-0.0054924	1	1	11	3	3	51
Anathana ellioti	Scandentia	Tupaiidae	Anathana	ellioti	Madras Treeshrew	Diurnal	Diurnal	1	0	0	1	160	160	44	4.84	4.84	47	80	0	0	0	0	0	20	0	0	0	11	0.0785408	-0.0247361	1	1	11	2	2	51
Andalgalomys olrogi	Rodentia	Cricetidae	Andalgalomys	olrogi	Olrog's Pericote	Nocturnal	Nocturnal	1	0	0	1	32.9	32.9	44	5	5	1	20	0	0	0	0	0	10	0	40	30	11	-0.0367221	-0.0054924	1	1	11	1	1	51
Andalgalomys pearsoni	Rodentia	Cricetidae	Andalgalomys	pearsoni	Pearson's Chaco Mouse	Nocturnal	Nocturnal	1	0	0	1	25.4	25.4	44	NA	4.2252	Imputed	20	0	0	0	0	0	10	0	40	30	11	-0.0367221	-0.0054924	1	1	11	1	1	51
Andinomys edax	Rodentia	Cricetidae	Andinomys	edax	Andean Mouse	Nocturnal	Nocturnal	1	0	0	1	69.7	69.7	44	2.91	2.91	47	0	0	0	0	0	0	0	0	0	100	11	-0.0902245	0.0743635	1	1	11	3	3	51
Anisomys imitator	Rodentia	Muridae	Anisomys	imitator	Uneven-toothed Rat	Nocturnal	Nocturnal	1	0	0	1	510.5	510.5	44	NA	1.2743	Imputed	0	0	0	0	0	0	0	60	0	40	11	-0.0668271	0.0308351	2	2	11	2	2	51
Anomalurus beecrofti	Rodentia	Anomaluridae	Anomalurus	beecrofti	Beecroft's Scaly-tailed Squirrel	Nocturnal	Nocturnal	1	0	0	1	389	389	44	0.985	0.985	47	10	0	0	0	0	0	40	10	0	40	11	-0.0627465	-0.0342788	3	3	11	4	4	51
Anomalurus derbianus	Rodentia	Anomaluridae	Anomalurus	derbianus	Lord Derby's Scaly-tailed Squirrel	Nocturnal	Nocturnal	1	0	0	1	650	650	44	1.085	1.085	47	10	0	0	0	0	0	40	10	0	40	11	-0.0627465	-0.0342788	3	3	11	4	4	51
Anomalurus pelii	Rodentia	Anomaluridae	Anomalurus	pelii	Pel's Flying Squirrel	Nocturnal	Nocturnal	1	0	0	1	1770	1770	44	2.5	2.5	47	10	0	0	0	0	0	40	10	0	40	11	-0.0627465	-0.0342788	3	3	11	2	2	51
Anomalurus pusillus	Rodentia	Anomaluridae	Anomalurus	pusillus	Dwarf Scaly-tailed Squirrel	Nocturnal	Nocturnal	2	0	0	1	250	250	44	NA	2.1114	Imputed	10	0	0	0	0	0	40	10	0	40	11	-0.0627465	-0.0342788	3	3	11	1	1	51
Anonymomys mindorensis	Rodentia	Muridae	Anonymomys	mindorensis	Mindoro Forest Anonymomys	Nocturnal	Nocturnal	1	0	0	1	59.6	59.6	44	NA	2.3562	Imputed	10	0	0	0	0	0	10	0	20	60	11	-0.0740805	0.0232143	3	3	11	1	1	51
Anotomys leander	Rodentia	Cricetidae	Anotomys	leander	Ecuadoran Ichthyomyine	Nocturnal	Nocturnal	1	0	0	1	66.4	66.4	44	0.97	0.97	47	20	0	0	0	0	0	10	0	40	30	11	-0.0367221	-0.0054924	1	1	11	3	3	51
Anoura caudifer	Chiroptera	Phyllostomidae	Anoura	caudifer	Tailed Tailless Bat	Nocturnal	Nocturnal	1	0	0	1	10.1	10.1	44	0.9925	0.9925	47	30	0	0	0	0	0	30	40	0	0	11	0.0273357	-0.0687831	3	3	11	3	3	51
Anoura cultrata	Chiroptera	Phyllostomidae	Anoura	cultrata	Handley's Tailless Bat	Nocturnal	Nocturnal	1	0	0	1	16.9	16.9	44	1.22	1.22	47	30	0	0	0	0	0	30	40	0	0	11	0.0273357	-0.0687831	3	3	11	3	3	51
Anoura fistulata	Chiroptera	Phyllostomidae	Anoura	fistulata	Tube-lipped Tailless Bat	Nocturnal	Nocturnal	1	0	0	1	13	13	44	NA	3.2603	Imputed	10	0	0	0	0	0	0	90	0	0	1	0.0144458	-0.0180189	3	3	1	1	1	51
Anoura geoffroyi	Chiroptera	Phyllostomidae	Anoura	geoffroyi	Geoffroy's Tailless Bat	Nocturnal	Nocturnal	1	0	0	1	14.6	14.6	44	0.995	0.995	47	30	0	0	0	0	0	30	40	0	0	11	0.0273357	-0.0687831	3	3	11	7	7	51
Anoura latidens	Chiroptera	Phyllostomidae	Anoura	latidens	Broad-toothed Tailless Bat	Nocturnal	Nocturnal	1	0	0	1	14.7	14.7	44	NA	1.7542	Imputed	30	0	0	0	0	0	30	40	0	0	11	0.0273357	-0.0687831	3	3	11	5	5	51
Anoura luismanueli	Chiroptera	Phyllostomidae	Anoura	luismanueli	Luis Manuel's Tailless Bat	Nocturnal	Nocturnal	1	0	0	1	8.5	8.5	44	NA	1.3571	Imputed	30	0	0	0	0	0	30	40	0	0	11	0.0273357	-0.0687831	3	3	11	3	3	51
Anourosorex assamensis	Eulipotyphla	Soricidae	Anourosorex	assamensis	Assam Mole Shrew	Nocturnal	Nocturnal	1	0	0	1	25.2	25.2	44	2.82	2.82	47	100	0	0	0	0	0	0	0	0	0	11	0.0998556	0.0221434	1	1	11	4	4	51
Anourosorex schmidi	Eulipotyphla	Soricidae	Anourosorex	schmidi	Giant Mole Shrew	NA	Nocturnal	Imputed	NA	0	Imputed	37.2	37.2	44	2.82	2.82	47	100	0	0	0	0	0	0	0	0	0	11	0.0998556	0.0221434	1	1	11	1	1	51
Anourosorex squamipes	Eulipotyphla	Soricidae	Anourosorex	squamipes	Mole-shrew	Nocturnal	Nocturnal	1	0	0	1	20	20	44	2.82	2.82	47	100	0	0	0	0	0	0	0	0	0	11	0.0998556	0.0221434	1	1	11	1	1	51
Anourosorex yamashinai	Eulipotyphla	Soricidae	Anourosorex	yamashinai	Taiwanese Mole Shrew	Nocturnal	Nocturnal	1	0	0	1	11.4	11.4	44	2.82	2.82	47	100	0	0	0	0	0	0	0	0	0	11	0.0998556	0.0221434	1	1	11	3	3	51
Antechinomys laniger	Dasyuromorphia	Dasyuridae	Antechinomys	laniger	Kultarr	Nocturnal	Nocturnal	1	0	0	1	25	25	44	5.995	5.995	47	80	10	10	0	0	0	0	0	0	0	11	0.10955	0.0206574	1	1	11	6	6	51
Antechinus adustus	Dasyuromorphia	Dasyuridae	Antechinus	adustus	Rusty Antechinus	Diurnal	Diurnal	1	1	1	1	28.2	28.2	44	6	6	47	80	0	0	0	10	10	0	0	0	0	11	0.098596	0.018171	1	1	11	1	1	51
Antechinus agilis	Dasyuromorphia	Dasyuridae	Antechinus	agilis	Agile Antechinus	Nocturnal	Nocturnal	1	1	1	1	24	24	44	8.75	8.75	47	80	0	0	0	10	0	10	0	0	0	11	0.0864246	-0.00545072	1	1	11	3	3	51
Antechinus bellus	Dasyuromorphia	Dasyuridae	Antechinus	bellus	Fawn Antechinus	Nocturnal	Nocturnal	1	0	0	1	44.5	44.5	44	10.08	10.08	47	90	10	0	0	0	0	0	0	0	0	11	0.0996727	0.0196982	1	1	11	2	2	51
Antechinus flavipes	Dasyuromorphia	Dasyuridae	Antechinus	flavipes	Yellow-footed Antechinus	Nocturnal	Nocturnal	1	1	1	1	45	45	44	9.27	9.27	47	90	10	0	0	0	0	0	0	0	0	11	0.0996727	0.0196982	1	1	11	7	7	51
Antechinus godmani	Dasyuromorphia	Dasyuridae	Antechinus	godmani	Atherton Antechinus	Diurnal	Diurnal	1	0	0	1	76.5	76.5	44	5.29	5.29	47	90	10	0	0	0	0	0	0	0	0	11	0.0996727	0.0196982	1	1	11	1	1	51
Antechinus leo	Dasyuromorphia	Dasyuridae	Antechinus	leo	Cinnamon Antechinus	Nocturnal	Nocturnal	1	1	1	1	74	74	44	8.6425	8.6425	47	90	0	0	0	10	0	0	0	0	0	11	0.0988231	0.0191615	1	1	11	2	2	51
Antechinus minimus	Dasyuromorphia	Dasyuridae	Antechinus	minimus	Swamp Antechinus	Crepuscular	Crepuscular	1	1	1	1	53.5	53.5	44	7.19	7.19	47	90	10	0	0	0	0	0	0	0	0	11	0.0996727	0.0196982	1	1	11	4	4	51
Antechinus stuartii	Dasyuromorphia	Dasyuridae	Antechinus	stuartii	Brown Antechinus	Nocturnal	Nocturnal	1	1	1	1	27.5	27.5	44	6.9175	6.9175	47	90	10	0	0	0	0	0	0	0	0	11	0.0996727	0.0196982	1	1	11	3	3	51
Antechinus subtropicus	Dasyuromorphia	Dasyuridae	Antechinus	subtropicus	Subtropical Antechinus	Nocturnal	Nocturnal	1	1	1	1	33.1	33.1	44	7.5	7.5	1	90	0	0	0	10	0	0	0	0	0	11	0.0988231	0.0191615	1	1	11	2	2	51
Antechinus swainsonii	Dasyuromorphia	Dasyuridae	Antechinus	swainsonii	Dusky Antechinus	Cathemeral	Cathemeral	1	0	0	1	53	53	44	8.18	8.18	47	90	10	0	0	0	0	0	0	0	0	11	0.0996727	0.0196982	1	1	11	4	4	51
Anthops ornatus	Chiroptera	Hipposideridae	Anthops	ornatus	Solomons Leaf-nosed Bat	Nocturnal	Nocturnal	1	0	0	1	8	8	44	1	1	1	100	0	0	0	0	0	0	0	0	0	11	0.0998556	0.0221434	4	4	11	3	3	51
Antidorcas marsupialis	Cetartiodactyla	Bovidae	Antidorcas	marsupialis	Springbok	Cathemeral	Cathemeral	13	0	0	1	31500	31500	44	1	1	47	0	0	0	0	0	0	0	0	0	100	11	-0.0902245	0.0743635	1	1	11	4	4	51
Antilocapra americana	Cetartiodactyla	Antilocapridae	Antilocapra	americana	Pronghorn	Cathemeral	Cathemeral	1	0	0	1	46082.9	46082.9	44	1.91	1.91	47	0	0	0	0	0	0	0	0	0	100	11	-0.0902245	0.0743635	1	1	11	3	3	51
Antilope cervicapra	Cetartiodactyla	Bovidae	Antilope	cervicapra	Blackbuck	Diurnal	Diurnal	1	0	0	1	37500	37500	44	1.11	1.11	47	0	0	0	0	0	0	0	0	0	100	11	-0.0902245	0.0743635	1	1	11	5	5	51
Antrozous pallidus	Chiroptera	Vespertilionidae	Antrozous	pallidus	Pallid Bat	Nocturnal	Nocturnal	1	0	0	1	20.8	20.8	44	1.89	1.89	47	80	0	20	0	0	0	0	0	0	0	11	0.118658	0.0244155	1	1	11	4	4	51
Aonyx capensis	Carnivora	Mustelidae	Aonyx	capensis	African Clawless Otter	Nocturnal	Nocturnal	1	1	1	1	18999.8	18999.8	44	2.59	2.59	47	80	0	20	0	0	0	0	0	0	0	11	0.118658	0.0244155	1	1	11	24	24	51
Aonyx cinereus	Carnivora	Mustelidae	Aonyx	cinereus	Asian Small-clawed Otter	Diurnal	Diurnal	1	1	1	1	1747.6	1747.6	44	1.47	1.47	47	80	0	10	10	0	0	0	0	0	0	11	0.110545	0.0228983	1	1	11	29	29	51
Aonyx congicus	Carnivora	Mustelidae	Aonyx	congicus	Congo Clawless Otter	Nocturnal	Nocturnal	1	1	1	1	23800.2	23800.2	44	2.59	2.59	47	0	0	0	0	100	0	0	0	0	0	44	-0.000965555	-0.00922348	1	1	1	14	14	51
Aotus azarae	Primates	Aotidae	Aotus	azarae	Azarae Night Monkey	Nocturnal	Nocturnal	1	1	1	41	963	963	44	1	1	47	20	0	0	0	10	0	20	10	20	20	11	-0.0263205	-0.0348732	3	3	11	6	6	51
Aotus brumbacki	Primates	Aotidae	Aotus	brumbacki	Mico De Noche Llanero	Nocturnal	Nocturnal	1	0	0	1	800	800	44	1.005	1.005	47	30	0	0	0	0	0	60	10	0	0	1	0.0222328	-0.0903498	3	3	1	3	3	51
Aotus griseimembra	Primates	Aotidae	Aotus	griseimembra	Grey-handed Night Monkey	Nocturnal	Nocturnal	1	0	0	1	966	966	44	1.005	1.005	47	20	0	0	0	0	0	80	0	0	0	44	0.00427837	-0.10004	3	3	1	2	2	51
Aotus jorgehernandezi	Primates	Aotidae	Aotus	jorgehernandezi	Hern's Night Monkey	Nocturnal	Nocturnal	1	0	0	1	873	873	44	1	1	1	29	0	0	0	14	0	57	0	0	0	44	0.0215623	-0.0883713	3	3	1	3	3	51
Aotus lemurinus	Primates	Aotidae	Aotus	lemurinus	Colombian Night Monkey	Nocturnal	Nocturnal	1	0	0	1	873	873	44	1.005	1.005	47	20	0	0	0	10	0	20	10	20	20	11	-0.0263205	-0.0348732	3	3	11	1	1	51
Aotus miconax	Primates	Aotidae	Aotus	miconax	Andean Night Monkey	Nocturnal	Nocturnal	1	0	0	1	800	800	44	1	1	1	20	0	0	0	10	0	20	10	20	20	11	-0.0263205	-0.0348732	3	3	11	2	2	51
Aotus nancymaae	Primates	Aotidae	Aotus	nancymaae	Nancy Ma's Night Monkey	Nocturnal	Nocturnal	1	0	0	1	788	788	44	1.02	1.02	47	20	0	0	0	10	0	20	10	20	20	11	-0.0263205	-0.0348732	3	3	11	3	3	51
Aotus nigriceps	Primates	Aotidae	Aotus	nigriceps	Black-headed Night Monkey	Nocturnal	Nocturnal	1	0	0	1	1060	1060	44	1	1	1	20	0	0	0	10	0	20	10	20	20	11	-0.0263205	-0.0348732	3	3	11	3	3	51
Aotus trivirgatus	Primates	Aotidae	Aotus	trivirgatus	Northern Night Monkey	Nocturnal	Nocturnal	1	0	0	1	900	900	44	1.06	1.06	47	20	0	0	0	10	0	20	10	20	20	11	-0.0263205	-0.0348732	3	3	11	3	3	51
Aotus vociferans	Primates	Aotidae	Aotus	vociferans	Spix's Night Monkey	Nocturnal	Nocturnal	1	0	0	1	873	873	44	1.02	1.02	47	20	0	0	0	10	0	20	10	20	20	11	-0.0263205	-0.0348732	3	3	11	3	3	51
Aotus zonalis	Primates	Aotidae	Aotus	zonalis	Panamanian Night Monkey	Nocturnal	Nocturnal	1	0	0	1	902.5	902.5	44	1.005	1.005	47	10	0	0	0	0	0	60	0	0	30	1	-0.0547528	-0.0562463	3	3	1	4	4	51
Aplodontia rufa	Rodentia	Aplodontiidae	Aplodontia	rufa	Mountain Beaver	Cathemeral	Cathemeral	1	0	0	1	1004	1004	44	2.63	2.63	47	0	0	0	0	0	0	0	0	0	100	11	-0.0902245	0.0743635	1	1	11	3	3	51
Apodemus agrarius	Rodentia	Muridae	Apodemus	agrarius	Striped Field Mouse	Diurnal	Diurnal	1	1	1	1	23.3	23.3	44	5.66	5.66	47	20	0	0	0	0	0	20	0	20	40	11	-0.0467205	-0.00779274	1	1	11	7	7	51
Apodemus argenteus	Rodentia	Muridae	Apodemus	argenteus	Small Japanese Field Mouse	Nocturnal	Nocturnal	2	1	1	1	21	21	44	5.16	5.16	47	20	0	0	0	0	0	20	0	20	40	11	-0.0467205	-0.00779274	1	1	11	1	1	51
Apodemus avicennicus	Rodentia	Muridae	Apodemus	avicennicus	Persian Wood Mouse	Nocturnal	Nocturnal	1	0	0	1	25	25	1	4.5	4.5	1	20	0	0	0	0	0	10	10	50	10	1	-0.0127095	-0.0342397	1	1	1	2	2	51
Apodemus chevrieri	Rodentia	Muridae	Apodemus	chevrieri	Chevrier's Field Mouse	Diurnal	Diurnal	1	0	0	1	32.9	32.9	44	5.68	5.68	47	20	0	0	0	0	0	20	0	20	40	11	-0.0467205	-0.00779274	1	1	11	4	4	51
Apodemus draco	Rodentia	Muridae	Apodemus	draco	South China Field Mouse	Nocturnal	Nocturnal	1	0	0	1	22.3	22.3	44	5.18	5.18	47	20	0	0	0	0	0	20	0	20	40	11	-0.0467205	-0.00779274	1	1	11	4	4	51
Apodemus epimelas	Rodentia	Muridae	Apodemus	epimelas	Western Broad-toothed Field Mouse	Nocturnal	Nocturnal	1	1	1	1	42	42	44	3.36	3.36	47	20	0	0	0	0	0	20	0	20	40	11	-0.0467205	-0.00779274	1	1	11	1	1	51
Apodemus hyrcanicus	Rodentia	Muridae	Apodemus	hyrcanicus	Hyrcanian Field Mouse	Nocturnal	Nocturnal	2	1	1	1	28.5	28.5	44	NA	3.7325	Imputed	20	0	0	0	0	0	20	0	20	40	11	-0.0467205	-0.00779274	1	1	11	1	1	51
Apodemus latronum	Rodentia	Muridae	Apodemus	latronum	Large-eared Field Mouse	Nocturnal	Nocturnal	1	0	0	1	35.2	35.2	44	5.22	5.22	47	20	0	0	0	0	0	20	0	20	40	11	-0.0467205	-0.00779274	1	1	11	7	7	51
Apodemus mystacinus	Rodentia	Muridae	Apodemus	mystacinus	Eastern Broad-toothed Field Mouse	Nocturnal	Nocturnal	1	0	0	1	45.6	45.6	44	3.62	3.62	47	20	0	0	0	0	0	20	0	20	40	11	-0.0467205	-0.00779274	1	1	11	3	3	51
Apodemus pallipes	Rodentia	Muridae	Apodemus	pallipes	Himalayan Field Mouse	NA	Nocturnal	Imputed	NA	0	Imputed	NA	25.5	Imputed	5.2	5.2	47	20	0	0	0	0	0	20	0	20	40	11	-0.0467205	-0.00779274	1	1	11	1	1	51
Apodemus peninsulae	Rodentia	Muridae	Apodemus	peninsulae	Korean Field Mouse	Nocturnal	Nocturnal	1	1	1	1	32.9	32.9	44	4.555	4.555	47	20	0	0	0	0	0	20	0	20	40	11	-0.0467205	-0.00779274	1	1	11	5	5	51
Apodemus ponticus	Rodentia	Muridae	Apodemus	ponticus	Black Sea Field Mouse	Nocturnal	Nocturnal	1	0	0	1	NA	33.8	Imputed	5.5	5.5	47	20	0	0	0	0	0	20	0	20	40	11	-0.0467205	-0.00779274	1	1	11	4	4	51
Apodemus rusiges	Rodentia	Muridae	Apodemus	rusiges	Kashmir Field Mouse	Nocturnal	Nocturnal	1	0	0	1	37	37	1	5.19	5.19	47	20	0	0	0	0	0	20	0	20	40	11	-0.0467205	-0.00779274	1	1	11	1	1	51
Apodemus semotus	Rodentia	Muridae	Apodemus	semotus	Taiwan Field Mouse	Nocturnal	Nocturnal	2	1	1	1	28.8	28.8	44	4.365	4.365	47	20	0	0	0	0	0	20	0	20	40	11	-0.0467205	-0.00779274	1	1	11	3	3	51
Apodemus speciosus	Rodentia	Muridae	Apodemus	speciosus	Large Japanese Field Mouse	Nocturnal	Nocturnal	1	0	0	1	33.8	33.8	44	4.47	4.47	47	20	0	0	0	0	0	20	0	20	40	11	-0.0467205	-0.00779274	1	1	11	8	8	51
Apodemus witherbyi	Rodentia	Muridae	Apodemus	witherbyi	Steppe Field Mouse	Nocturnal	Nocturnal	1	0	0	1	30	30	44	4.5	4.5	1	20	0	0	0	0	0	20	0	20	40	11	-0.0467205	-0.00779274	1	1	11	3	3	51
Apomys abrae	Rodentia	Muridae	Apomys	abrae	Luzon Cordillera Apomys	Nocturnal	Nocturnal	1	0	0	1	56.6	56.6	44	2	2	1	40	0	0	0	0	0	0	0	0	60	11	-0.0114753	0.0689795	1	1	11	2	2	51
Apomys camiguinensis	Rodentia	Muridae	Apomys	camiguinensis	Camiguin Forest Mouse	NA	Nocturnal	Imputed	NA	0	Imputed	39.8	39.8	44	1	1	1	50	0	0	0	0	0	0	0	50	0	50	0.0553762	-0.00568951	2	2	1	2	2	51
Apomys datae	Rodentia	Muridae	Apomys	datae	Northern Luzon Apomys	Nocturnal	Nocturnal	1	0	0	1	106	106	44	1.66	1.66	1	40	0	0	0	0	0	0	0	0	60	11	-0.0114753	0.0689795	1	1	11	5	5	51
Apomys gracilirostris	Rodentia	Muridae	Apomys	gracilirostris	Large Mindoro Apomys	Nocturnal	Nocturnal	2	0	0	1	88.1	88.1	44	3	3	1	40	0	0	0	0	0	0	0	0	60	11	-0.0114753	0.0689795	1	1	11	1	1	51
Apomys hylocetes	Rodentia	Muridae	Apomys	hylocetes	Mindanao Mossy Forest Apomys	Nocturnal	Nocturnal	2	0	0	1	45.1	45.1	44	NA	4.47828	Imputed	40	0	0	0	0	0	0	0	0	60	11	-0.0114753	0.0689795	1	1	11	1	1	51
Apomys insignis	Rodentia	Muridae	Apomys	insignis	Mindanao Montane Forest Mouse	Nocturnal	Nocturnal	2	0	0	1	29.9	29.9	44	NA	4.213	Imputed	40	0	0	0	0	0	0	0	0	60	11	-0.0114753	0.0689795	1	1	11	2	2	51
Apomys littoralis	Rodentia	Muridae	Apomys	littoralis	Mindanao Lowland Apomys	Nocturnal	Nocturnal	2	0	0	1	31	31	44	NA	4.4133	Imputed	40	0	0	0	0	0	0	0	0	60	11	-0.0114753	0.0689795	1	1	11	1	1	51
Apomys microdon	Rodentia	Muridae	Apomys	microdon	Small Luzon Apomys	Nocturnal	Nocturnal	1	0	0	1	35.1	35.1	44	2	2	1	40	0	0	0	0	0	0	0	0	60	11	-0.0114753	0.0689795	1	1	11	2	2	51
Apomys musculus	Rodentia	Muridae	Apomys	musculus	Least Philippine Apomys	Nocturnal	Nocturnal	1	1	1	1	21.2	21.2	44	2	2	1	40	0	0	0	0	0	0	0	0	60	11	-0.0114753	0.0689795	1	1	11	2	2	51
Apomys sacobianus	Rodentia	Muridae	Apomys	sacobianus	Long-nosed Luzon Apomys	Nocturnal	Nocturnal	1	1	1	1	82.4	82.4	44	2	2	1	40	0	0	0	0	0	0	0	0	60	11	-0.0114753	0.0689795	1	1	11	2	2	51
Aproteles bulmerae	Chiroptera	Pteropodidae	Aproteles	bulmerae	Bulmer's Fruit Bat	Nocturnal	Nocturnal	1	0	0	1	600	600	44	1	1	1	0	0	0	0	0	0	80	20	0	0	11	-0.030573	-0.116685	3	3	11	3	3	51
Arabitragus jayakari	Cetartiodactyla	Bovidae	Arabitragus	jayakari	Arabian Tahr	Cathemeral	Cathemeral	1	0	0	1	23000	23000	44	1	1	47	0	0	0	0	0	0	30	0	30	40	11	-0.0895018	-0.0323618	1	1	11	4	4	51
Arborimus albipes	Rodentia	Cricetidae	Arborimus	albipes	White-footed Vole	Nocturnal	Nocturnal	1	0	0	1	23	23	44	2.7475	2.7475	47	0	0	0	0	0	0	0	0	0	100	11	-0.0902245	0.0743635	3	3	11	2	2	51
Arborimus longicaudus	Rodentia	Cricetidae	Arborimus	longicaudus	Red Tree Vole	Nocturnal	Nocturnal	1	0	0	1	21.8	21.8	44	2.825	2.825	47	0	0	0	0	0	0	0	0	0	100	11	-0.0902245	0.0743635	3	3	11	1	1	51
Arborimus pomo	Rodentia	Cricetidae	Arborimus	pomo	Sonoma Tree Vole	Nocturnal	Nocturnal	1	0	0	1	32.5	32.5	44	1.875	1.875	47	0	0	0	0	0	0	0	0	0	100	11	-0.0902245	0.0743635	3	3	11	1	1	51
Archboldomys luzonensis	Rodentia	Muridae	Archboldomys	luzonensis	Isarog Shrew Mouse	Diurnal	Diurnal	1	0	0	1	35.4	35.4	44	1	1	1	100	0	0	0	0	0	0	0	0	0	11	0.0998556	0.0221434	1	1	11	1	1	51
Arctictis binturong	Carnivora	Viverridae	Arctictis	binturong	Binturong	Cathemeral	Cathemeral	1	0	0	1	9875	9875	44	2.5	2.5	47	0	10	0	30	0	10	30	0	0	20	11	-0.0501244	-0.0514449	3	3	11	4	4	51
Arctocebus aureus	Primates	Lorisidae	Arctocebus	aureus	Golden Angwantibo	Nocturnal	Nocturnal	1	0	0	1	235	235	44	1	1	47	70	0	0	0	0	0	30	0	0	0	11	0.0693727	-0.0435127	3	3	11	1	1	51
Arctocebus calabarensis	Primates	Lorisidae	Arctocebus	calabarensis	Calabar Angwantibo	Nocturnal	Nocturnal	1	0	0	1	210	210	44	1.005	1.005	47	70	0	0	0	0	0	30	0	0	0	11	0.0693727	-0.0435127	3	3	11	3	3	51
Arctogalidia trivirgata	Carnivora	Viverridae	Arctogalidia	trivirgata	Small-toothed Palm Civet	Nocturnal	Nocturnal	1	0	0	1	2250	2250	44	2.645	2.645	47	20	40	20	0	0	0	20	0	0	0	11	0.0277446	-0.0598859	3	3	11	3	3	51
Arctonyx albogularis	Carnivora	Mustelidae	Arctonyx	albogularis	Northern Hog Badger	Cathemeral	Cathemeral	17	0	0	1	9000	9000	45	3	3	1	45	0	0	0	24	0	0	0	0	31	44	0.0202025	0.0408658	1	1	1	10	10	51
Arctonyx collaris	Carnivora	Mustelidae	Arctonyx	collaris	Greater Hog Badger	Cathemeral	Cathemeral	17	1	1	1	10.5	10.5	1	3	3	47	50	10	10	0	0	0	10	0	0	20	11	0.0414426	0.00968971	1	1	11	10	10	51
Arctonyx hoevenii	Carnivora	Mustelidae	Arctonyx	hoevenii	Sumatran Hog Badger	Cathemeral	Cathemeral	1	0	0	1	7000	7000	45	3	3	1	45	0	0	0	24	0	0	0	0	31	17	0.0202025	0.0408658	1	1	17	3	3	51
Ardops nichollsi	Chiroptera	Phyllostomidae	Ardops	nichollsi	Tree Bat	Nocturnal	Nocturnal	1	0	0	1	17.2	17.2	44	0.9925	0.9925	47	0	0	0	0	0	0	100	0	0	0	11	-0.0308727	-0.113819	3	3	11	2	2	51
Arielulus aureocollaris	Chiroptera	Vespertilionidae	Arielulus	aureocollaris	Collared Sprite	Nocturnal	Nocturnal	1	0	0	1	14.5	14.5	44	NA	1.3415	Imputed	100	0	0	0	0	0	0	0	0	0	11	0.0998556	0.0221434	4	4	11	2	2	51
Arielulus circumdatus	Chiroptera	Vespertilionidae	Arielulus	circumdatus	Bronze Sprite	Nocturnal	Nocturnal	1	0	0	1	10.4	10.4	44	1	1	1	100	0	0	0	0	0	0	0	0	0	11	0.0998556	0.0221434	4	4	11	2	2	51
Arielulus cuprosus	Chiroptera	Vespertilionidae	Arielulus	cuprosus	Coppery Sprite	Nocturnal	Nocturnal	1	0	0	1	5.5	5.5	44	NA	1.5369	Imputed	100	0	0	0	0	0	0	0	0	0	11	0.0998556	0.0221434	4	4	11	1	1	51
Arielulus societatis	Chiroptera	Vespertilionidae	Arielulus	societatis	Social Sprite	Nocturnal	Nocturnal	1	0	0	1	4.9	4.9	44	NA	1.4867	Imputed	100	0	0	0	0	0	0	0	0	0	11	0.0998556	0.0221434	4	4	11	1	1	51
Arielulus torquatus	Chiroptera	Vespertilionidae	Arielulus	torquatus	Necklace Sprite	Nocturnal	Nocturnal	1	0	0	1	6.3	6.3	44	NA	1.1025	Imputed	100	0	0	0	0	0	0	0	0	0	11	0.0998556	0.0221434	4	4	11	1	1	51
Ariteus flavescens	Chiroptera	Phyllostomidae	Ariteus	flavescens	Jamaican Fig-eating Bat	Nocturnal	Nocturnal	1	0	0	1	11.9	11.9	44	NA	1.8645	Imputed	40	0	0	0	0	0	60	0	0	0	11	0.0373012	-0.081795	3	3	11	2	2	51
Artibeus amplus	Chiroptera	Phyllostomidae	Artibeus	amplus	Large Fruit-eating Bat	Nocturnal	Nocturnal	1	0	0	1	60	60	44	NA	1.2905	Imputed	10	0	0	0	0	0	80	10	0	0	11	-0.0132689	-0.108766	3	3	11	3	3	51
Artibeus concolor	Chiroptera	Phyllostomidae	Artibeus	concolor	Brown Fruit-eating Bat	Nocturnal	Nocturnal	1	0	0	1	19.4	19.4	44	1	1	1	10	0	0	0	0	0	80	10	0	0	11	-0.0132689	-0.108766	3	3	11	2	2	51
Artibeus fimbriatus	Chiroptera	Phyllostomidae	Artibeus	fimbriatus	Fringed Fruit-eating Bat	Nocturnal	Nocturnal	1	0	0	1	63.9	63.9	44	1	1	1	10	0	0	0	0	0	80	10	0	0	11	-0.0132689	-0.108766	3	3	11	1	1	51
Artibeus fraterculus	Chiroptera	Phyllostomidae	Artibeus	fraterculus	Fraternal Fruit-eating Bat	Nocturnal	Nocturnal	1	0	0	1	39.5	39.5	44	0.99	0.99	47	10	0	0	0	0	0	80	10	0	0	11	-0.0132689	-0.108766	3	3	11	2	2	51
Artibeus hirsutus	Chiroptera	Phyllostomidae	Artibeus	hirsutus	Hairy Fruit-eating Bat	Nocturnal	Nocturnal	1	0	0	1	38.7	38.7	44	0.98	0.98	47	10	0	0	0	0	0	80	10	0	0	11	-0.0132689	-0.108766	3	3	11	5	5	51
Artibeus inopinatus	Chiroptera	Phyllostomidae	Artibeus	inopinatus	Honduran Fruit-eating Bat	Nocturnal	Nocturnal	1	0	0	1	29.3	29.3	44	NA	1.3699	Imputed	10	0	0	0	0	0	80	10	0	0	11	-0.0132689	-0.108766	3	3	11	4	4	51
Artibeus jamaicensis	Chiroptera	Phyllostomidae	Artibeus	jamaicensis	Jamaican Fruit-eating Bat	Nocturnal	Nocturnal	1	0	0	1	42.2	42.2	44	1	1	47	10	0	0	0	0	0	80	10	0	0	11	-0.0132689	-0.108766	3	3	11	6	6	51
Artibeus lituratus	Chiroptera	Phyllostomidae	Artibeus	lituratus	Great Fruit-eating Bat	Nocturnal	Nocturnal	1	0	0	1	60.5	60.5	44	1	1	47	10	0	0	0	0	0	80	10	0	0	11	-0.0132689	-0.108766	3	3	11	4	4	51
Artibeus obscurus	Chiroptera	Phyllostomidae	Artibeus	obscurus	Dark Fruit-eating Bat	Nocturnal	Nocturnal	1	0	0	1	35.2	35.2	44	0.99	0.99	47	10	0	0	0	0	0	80	10	0	0	11	-0.0132689	-0.108766	3	3	11	3	3	51
Artibeus planirostris	Chiroptera	Phyllostomidae	Artibeus	planirostris	Flat-faced Fruit-eating Bat	Nocturnal	Nocturnal	1	0	0	1	47	47	44	1	1	47	20	0	0	0	0	0	80	0	0	0	1	0.00427837	-0.10004	3	3	1	3	3	51
Artibeus schwartzi	Chiroptera	Phyllostomidae	Artibeus	schwartzi	Unknown	Nocturnal	Nocturnal	1	0	0	1	44	44	1	NA	1.6003	Imputed	10	0	0	0	0	0	70	0	10	10	1	-0.0351494	-0.0899995	3	3	1	2	2	51
Arvicanthis abyssinicus	Rodentia	Muridae	Arvicanthis	abyssinicus	Abyssinian Grass Rat	Diurnal	Diurnal	1	0	0	1	77.1	77.1	44	5.6	5.6	1	0	0	0	0	0	0	0	0	30	70	11	-0.0965941	0.0478638	1	1	11	3	3	51
Arvicanthis ansorgei	Rodentia	Muridae	Arvicanthis	ansorgei	Sudanian Arvicanthis	Diurnal	Diurnal	1	0	0	1	124.5	124.5	1	5	5	47	0	0	0	0	0	0	0	0	30	70	11	-0.0965941	0.0478638	1	1	11	10	10	51
Arvicanthis blicki	Rodentia	Muridae	Arvicanthis	blicki	Blick's Grass Rat	Diurnal	Diurnal	1	0	0	1	128	128	44	3.2	3.2	1	0	0	0	0	0	0	0	0	30	70	11	-0.0965941	0.0478638	1	1	11	1	1	51
Arvicanthis nairobae	Rodentia	Muridae	Arvicanthis	nairobae	Nairobi Grass Rat	Diurnal	Diurnal	1	0	0	1	104	104	44	5.5	5.5	1	0	0	0	0	0	0	0	0	30	70	11	-0.0965941	0.0478638	1	1	11	2	2	51
Arvicanthis neumanni	Rodentia	Muridae	Arvicanthis	neumanni	Neumann's Arvicanthis	Diurnal	Diurnal	1	1	1	1	60	60	1	NA	3.3711	Imputed	0	0	0	0	0	0	0	0	30	70	11	-0.0965941	0.0478638	1	1	11	2	2	51
Arvicanthis niloticus	Rodentia	Muridae	Arvicanthis	niloticus	African Grass Rat	Diurnal	Diurnal	1	0	0	1	106.9	106.9	44	4.93	4.93	47	0	0	0	0	0	0	0	0	30	70	11	-0.0965941	0.0478638	1	1	11	10	10	51
Arvicanthis rufinus	Rodentia	Muridae	Arvicanthis	rufinus	Guinean Arvicanthis	Diurnal	Diurnal	1	0	0	1	144.1	144.1	44	4.86	4.86	47	0	0	0	0	0	0	0	0	30	70	11	-0.0965941	0.0478638	1	1	11	6	6	51
Arvicola amphibius	Rodentia	Cricetidae	Arvicola	amphibius	European Water Vole	Cathemeral	Cathemeral	1	0	0	1	225	225	44	4.92	4.92	47	0	0	0	0	0	0	20	0	0	80	11	-0.0964831	0.0221853	1	1	11	9	9	51
Arvicola sapidus	Rodentia	Cricetidae	Arvicola	sapidus	Southern Water Vole	Cathemeral	Cathemeral	1	1	1	1	220	220	44	4.125	4.125	47	0	0	0	0	0	0	20	0	0	80	11	-0.0964831	0.0221853	1	1	11	8	8	51
Arvicola scherman	Rodentia	Cricetidae	Arvicola	scherman	Montane Water Vole	NA	Nocturnal	Imputed	NA	0	Imputed	97.5	97.5	44	5.09	5.09	47	0	0	0	0	0	0	20	0	0	80	11	-0.0964831	0.0221853	1	1	11	1	1	51
Asellia patrizii	Chiroptera	Hipposideridae	Asellia	patrizii	Patrizi's Trident Leaf-nosed Bat	Nocturnal	Nocturnal	1	0	0	1	6	6	44	1	1	1	100	0	0	0	0	0	0	0	0	0	11	0.0998556	0.0221434	4	4	11	3	3	51
Asellia tridens	Chiroptera	Hipposideridae	Asellia	tridens	Geoffroy's Trident Leaf-nosed Bat	Nocturnal	Nocturnal	1	0	0	1	11.9	11.9	44	1	1	47	100	0	0	0	0	0	0	0	0	0	11	0.0998556	0.0221434	4	4	11	7	7	51
Aselliscus stoliczkanus	Chiroptera	Hipposideridae	Aselliscus	stoliczkanus	Stoliczka's Asian Trident Bat	Nocturnal	Nocturnal	1	0	0	1	4.9	4.9	44	1	1	1	100	0	0	0	0	0	0	0	0	0	11	0.0998556	0.0221434	4	4	11	4	4	51
Aselliscus tricuspidatus	Chiroptera	Hipposideridae	Aselliscus	tricuspidatus	Trident Leaf-nosed Bat	Nocturnal	Nocturnal	1	0	0	1	4.1	4.1	44	0.99	0.99	47	100	0	0	0	0	0	0	0	0	0	11	0.0998556	0.0221434	4	4	11	3	3	51
Atelerix albiventris	Eulipotyphla	Erinaceidae	Atelerix	albiventris	Four-toed Hedgehog	Nocturnal	Nocturnal	1	1	1	1	600	600	44	4.235	4.235	47	20	10	30	0	10	0	20	0	0	10	11	0.00996851	-0.0476416	1	1	11	4	4	51
Atelerix algirus	Eulipotyphla	Erinaceidae	Atelerix	algirus	North African Hedgehog	Nocturnal	Nocturnal	1	0	0	1	1250	1250	44	3.125	3.125	47	20	10	30	0	10	0	20	0	0	10	11	0.00996851	-0.0476416	1	1	11	6	6	51
Atelerix frontalis	Eulipotyphla	Erinaceidae	Atelerix	frontalis	Southern African Hedgehog	Nocturnal	Nocturnal	1	0	0	1	309.5	309.5	44	5.0925	5.0925	47	20	10	30	0	10	0	20	0	0	10	11	0.00996851	-0.0476416	1	1	11	10	10	51
Atelerix sclateri	Eulipotyphla	Erinaceidae	Atelerix	sclateri	Somali Hedgehog	Nocturnal	Nocturnal	1	0	0	1	436.5	436.5	44	4.49	4.49	47	20	10	30	0	10	0	20	0	0	10	11	0.00996851	-0.0476416	1	1	11	3	3	51
Ateles belzebuth	Primates	Atelidae	Ateles	belzebuth	White-bellied Spider Monkey	Diurnal	Diurnal	1	0	0	1	5000	5000	44	1.01	1.01	47	10	0	0	0	10	0	60	0	10	10	11	-0.0338563	-0.0876198	3	3	11	3	3	51
Ateles chamek	Primates	Atelidae	Ateles	chamek	Black-faced Black Spider Monkey	Diurnal	Diurnal	1	0	0	1	6000	6000	44	1	1	47	10	0	0	0	10	0	60	0	10	10	11	-0.0338563	-0.0876198	3	3	11	1	1	51
Ateles fusciceps	Primates	Atelidae	Ateles	fusciceps	Brown-headed Spider Monkey	Diurnal	Diurnal	2	0	0	1	9100	9100	44	1.005	1.005	47	10	0	0	0	10	0	60	0	10	10	11	-0.0338563	-0.0876198	3	3	11	3	3	51
Ateles geoffroyi	Primates	Atelidae	Ateles	geoffroyi	Geoffroy's Spider Monkey	Diurnal	Diurnal	1	0	0	1	5284.9	5284.9	44	1.005	1.005	47	10	0	0	0	10	0	60	0	10	10	11	-0.0338563	-0.0876198	3	3	11	3	3	51
Ateles hybridus	Primates	Atelidae	Ateles	hybridus	Variegated Spider Monkey	Diurnal	Diurnal	1	0	0	1	8675	8675	44	1	1	47	10	0	0	0	10	0	60	0	10	10	11	-0.0338563	-0.0876198	3	3	11	4	4	51
Ateles marginatus	Primates	Atelidae	Ateles	marginatus	White-cheeked Spider Monkey	Diurnal	Diurnal	1	0	0	1	6000	6000	44	1	1	47	10	0	0	0	10	0	60	0	10	10	11	-0.0338563	-0.0876198	3	3	11	2	2	51
Ateles paniscus	Primates	Atelidae	Ateles	paniscus	Guiana Spider Monkey	Diurnal	Diurnal	1	0	0	1	7900.1	7900.1	44	1	1	47	10	0	0	0	10	0	60	0	10	10	11	-0.0338563	-0.0876198	3	3	11	3	3	51
Atelocynus microtis	Carnivora	Canidae	Atelocynus	microtis	Short-eared Dog	Diurnal	Diurnal	1	1	1	1	7750	7750	44	2.3	2.3	1	0	80	0	0	0	0	0	0	0	20	11	-0.0362279	0.0123903	1	1	11	5	5	51
Atherurus africanus	Rodentia	Hystricidae	Atherurus	africanus	African Brush-tailed Porcupine	Nocturnal	Nocturnal	1	0	0	1	1934	1934	44	1.5	1.5	47	0	0	0	0	0	0	20	0	0	80	11	-0.0964831	0.0221853	1	1	11	4	4	51
Atherurus macrourus	Rodentia	Hystricidae	Atherurus	macrourus	Asiatic Brush-tailed Porcupine	Nocturnal	Nocturnal	1	0	0	1	2000	2000	44	1.5425	1.5425	47	0	0	0	0	0	0	20	0	0	80	11	-0.0964831	0.0221853	1	1	11	3	3	51
Atilax paludinosus	Carnivora	Herpestidae	Atilax	paludinosus	Marsh Mongoose	Nocturnal	Nocturnal	1	1	1	1	3300	3300	44	2	2	47	40	30	20	10	0	0	0	0	0	0	11	0.0831164	0.00359348	1	1	11	10	10	51
Atlantoxerus getulus	Rodentia	Sciuridae	Atlantoxerus	getulus	Barbary Ground Squirrel	Diurnal	Diurnal	1	0	0	1	251	251	44	NA	3.1856	Imputed	0	0	0	0	0	0	50	0	50	0	11	-0.0480379	-0.107415	1	1	11	3	3	51
Auliscomys boliviensis	Rodentia	Cricetidae	Auliscomys	boliviensis	Bolivian Big-eared Mouse	Diurnal	Diurnal	1	0	0	1	65.7	65.7	44	3.4	3.4	47	50	0	0	0	0	0	0	0	0	50	11	0.00679246	0.0655723	1	1	11	4	4	51
Auliscomys pictus	Rodentia	Cricetidae	Auliscomys	pictus	Painted Big-eared Mouse	Cathemeral	Cathemeral	1	0	0	1	54.7	54.7	44	4.5	4.5	1	50	0	0	0	0	0	0	0	0	50	11	0.00679246	0.0655723	1	1	11	4	4	51
Auliscomys sublimis	Rodentia	Cricetidae	Auliscomys	sublimis	Andean Big-eared Mouse	Nocturnal	Nocturnal	1	0	0	1	38	38	44	5	5	1	50	0	0	0	0	0	0	0	0	50	11	0.00679246	0.0655723	1	1	11	3	3	51
Austronomus australis	Chiroptera	Molossidae	Austronomus	australis	White-striped Free-tailed Bat	Nocturnal	Nocturnal	1	0	0	1	31.8	31.8	44	1	1	47	100	0	0	0	0	0	0	0	0	0	11	0.0998556	0.0221434	4	4	11	10	10	51
Austronomus kuboriensis	Chiroptera	Molossidae	Austronomus	kuboriensis	New Guinea Free-tailed Bat	Nocturnal	Nocturnal	1	0	0	1	25.9	25.9	44	1	1	47	100	0	0	0	0	0	0	0	0	0	11	0.0998556	0.0221434	4	4	11	2	2	51
Avahi betsileo	Primates	Indriidae	Avahi	betsileo	Betsileo Woolly Lemur	Nocturnal	Nocturnal	1	0	0	1	1050	1050	44	NA	1.2017	Imputed	0	0	0	0	0	0	0	0	0	100	44	-0.0902245	0.0743635	3	3	1	1	1	51
Avahi cleesei	Primates	Indriidae	Avahi	cleesei	Bemaraha Woolly Lemur	Nocturnal	Nocturnal	1	0	0	1	830	830	44	NA	1.3238	Imputed	0	0	0	0	0	0	0	0	0	100	1	-0.0902245	0.0743635	3	3	1	1	1	51
Avahi laniger	Primates	Indriidae	Avahi	laniger	Eastern Woolly Lemur	Nocturnal	Nocturnal	1	0	0	1	1300	1300	44	1.0075	1.0075	47	0	0	0	0	0	0	20	0	0	80	11	-0.0964831	0.0221853	3	3	11	2	2	51
Avahi meridionalis	Primates	Indriidae	Avahi	meridionalis	Southern Woolly Lemur	Nocturnal	Nocturnal	1	0	0	1	1060	1060	44	NA	1.3391	Imputed	0	0	0	0	0	0	0	0	0	100	1	-0.0902245	0.0743635	3	3	1	1	1	51
Avahi mooreorum	Primates	Indriidae	Avahi	mooreorum	Moore's Woolly Lemur	Nocturnal	Nocturnal	1	0	0	1	920	920	44	NA	1.1299	Imputed	0	0	0	0	0	0	0	0	0	100	44	-0.0902245	0.0743635	3	3	1	1	1	51
Avahi occidentalis	Primates	Indriidae	Avahi	occidentalis	Lorenz Von Liburnau's Woolly Lemur	Nocturnal	Nocturnal	1	0	0	1	850	850	44	1.015	1.015	47	0	0	0	0	0	0	0	0	0	100	11	-0.0902245	0.0743635	3	3	11	1	1	51
Avahi peyrierasi	Primates	Indriidae	Avahi	peyrierasi	Peyrieras' Woolly Lemur	Nocturnal	Nocturnal	1	0	0	1	920	920	44	NA	1.1412	Imputed	0	0	0	0	0	0	0	0	0	100	51	-0.0902245	0.0743635	3	3	1	2	2	51
Avahi ramanantsoavanai	Primates	Indriidae	Avahi	ramanantsoavanai	Ramantsoavana's Southern Woolly Lemur	Nocturnal	Nocturnal	1	0	0	1	980	980	44	NA	1.3246	Imputed	0	0	0	0	0	0	0	0	0	100	11	-0.0902245	0.0743635	3	3	1	1	1	51
Avahi unicolor	Primates	Indriidae	Avahi	unicolor	Sambirano Woolly Lemur	Nocturnal	Nocturnal	1	0	0	1	850	850	44	NA	1.1964	Imputed	0	0	0	0	0	0	0	0	0	100	11	-0.0902245	0.0743635	3	3	11	1	1	51
Axis axis	Cetartiodactyla	Cervidae	Axis	axis	Chital	Crepuscular	Crepuscular	1	1	1	42	66172.8	66172.8	44	1.02	1.02	47	0	0	0	0	0	0	10	0	0	90	11	-0.0940391	0.0471794	1	1	11	8	8	51
Axis calamianensis	Cetartiodactyla	Cervidae	Axis	calamianensis	Calamian Deer	Diurnal	Diurnal	1	1	1	1	40500	40500	44	1.5025	1.5025	47	0	0	0	0	0	0	10	0	0	90	11	-0.0940391	0.0471794	1	1	11	4	4	51
Axis kuhlii	Cetartiodactyla	Cervidae	Axis	kuhlii	Bawean Deer	Diurnal	Diurnal	1	1	1	1	55000	55000	44	1.1125	1.1125	47	0	0	0	0	0	0	10	0	0	90	11	-0.0940391	0.0471794	1	1	11	6	6	51
Axis porcinus	Cetartiodactyla	Cervidae	Axis	porcinus	Hog Deer	Crepuscular	Crepuscular	1	1	1	1	34127.8	34127.8	44	1	1	47	0	0	0	0	0	0	10	0	0	90	11	-0.0940391	0.0471794	1	1	11	7	7	51
Babyrousa babyrussa	Cetartiodactyla	Suidae	Babyrousa	babyrussa	Hairy Babirusa	Diurnal	Diurnal	1	0	0	1	100000	100000	44	1.565	1.565	47	0	0	0	0	0	0	40	0	0	60	11	-0.0950854	-0.0157451	1	1	11	5	5	51
Babyrousa celebensis	Cetartiodactyla	Suidae	Babyrousa	celebensis	Sulawesi Babirusa	Diurnal	Diurnal	1	0	0	1	84327.5	84327.5	44	1.4	1.4	47	10	0	0	0	10	0	20	0	0	60	11	-0.070207	0.0118202	1	1	11	5	5	51
Babyrousa togeanensis	Cetartiodactyla	Suidae	Babyrousa	togeanensis	Togian Islands Babirusa	Diurnal	Diurnal	1	1	1	1	113763	113763	44	1.4	1.4	47	10	0	0	0	10	0	20	0	0	60	11	-0.070207	0.0118202	1	1	11	8	8	51
Baiomys musculus	Rodentia	Cricetidae	Baiomys	musculus	Southern Pygmy Mouse	Diurnal	Diurnal	1	1	1	1	9	9	44	2.62	2.62	47	10	0	0	0	0	0	0	0	10	80	11	-0.0735274	0.0611076	1	1	11	6	6	51
Baiomys taylori	Rodentia	Cricetidae	Baiomys	taylori	Northern Pygmy Mouse	Nocturnal	Nocturnal	1	1	1	1	8	8	44	2.595	2.595	47	10	0	0	0	0	0	0	0	10	80	11	-0.0735274	0.0611076	1	1	11	6	6	51
Baiyankamys habbema	Rodentia	Muridae	Baiyankamys	habbema	Mountain Water Rat	Nocturnal	Nocturnal	1	0	0	1	90	90	44	NA	3.6231	Imputed	50	10	10	30	0	0	0	0	0	0	11	0.0912831	0.0108894	1	1	11	3	3	51
Baiyankamys shawmayeri	Rodentia	Muridae	Baiyankamys	shawmayeri	Shaw Mayer's Water Rat	Nocturnal	Nocturnal	1	0	0	1	78.4	78.4	44	NA	3.6646	Imputed	50	10	10	30	0	0	0	0	0	0	11	0.0912831	0.0108894	1	1	11	2	2	51
Balantiopteryx infusca	Chiroptera	Emballonuridae	Balantiopteryx	infusca	Ecuadorian Sac-winged Bat	Nocturnal	Nocturnal	1	0	0	1	4.4	4.4	44	1	1	1	100	0	0	0	0	0	0	0	0	0	11	0.0998556	0.0221434	4	4	11	3	3	51
Balantiopteryx io	Chiroptera	Emballonuridae	Balantiopteryx	io	Thomas's Sac-winged Bat	Nocturnal	Nocturnal	1	0	0	1	4.3	4.3	44	1	1	47	100	0	0	0	0	0	0	0	0	0	11	0.0998556	0.0221434	4	4	11	3	3	51
Balantiopteryx plicata	Chiroptera	Emballonuridae	Balantiopteryx	plicata	Gray Sac-winged Bat	Nocturnal	Crepuscular	1	0	0	1	6.4	6.4	44	0.99	0.99	1	100	0	0	0	0	0	0	0	0	0	11	0.0998556	0.0221434	4	4	11	4	4	51
Balionycteris maculata	Chiroptera	Pteropodidae	Balionycteris	maculata	Spotted-winged Fruit Bat	Nocturnal	Nocturnal	1	0	0	1	13.4	13.4	44	1	1	47	0	0	0	0	0	0	80	20	0	0	11	-0.030573	-0.116685	3	3	11	4	4	51
Bandicota bengalensis	Rodentia	Muridae	Bandicota	bengalensis	Lesser Bandicoot Rat	Nocturnal	Nocturnal	1	0	0	1	188.5	188.5	44	7.4575	7.4575	47	20	0	0	0	0	0	0	0	0	80	11	-0.0506526	0.0701226	1	1	11	20	20	51
Barbastella barbastellus	Chiroptera	Vespertilionidae	Barbastella	barbastellus	Western Barbastelle	Nocturnal	Nocturnal	1	0	0	1	8	8	44	1.865	1.865	47	100	0	0	0	0	0	0	0	0	0	11	0.0998556	0.0221434	4	4	11	6	6	51
Barbastella leucomelas	Chiroptera	Vespertilionidae	Barbastella	leucomelas	Eastern Barbastelle	Nocturnal	Nocturnal	1	0	0	1	15.1	15.1	44	2	2	47	100	0	0	0	0	0	0	0	0	0	11	0.0998556	0.0221434	4	4	11	9	9	51
Bassaricyon alleni	Carnivora	Procyonidae	Bassaricyon	alleni	Eastern Lowland Olingo	Nocturnal	Nocturnal	1	1	1	1	1235	1235	44	1	1	47	20	10	0	0	0	0	70	0	0	0	11	0.00589267	-0.0991058	3	3	11	2	2	51
Bassaricyon gabbii	Carnivora	Procyonidae	Bassaricyon	gabbii	Northern Olingo	Nocturnal	Nocturnal	1	1	1	1	1250	1250	44	1	1	47	20	10	0	0	0	0	70	0	0	0	11	0.00589267	-0.0991058	3	3	11	2	2	51
Bassaricyon medius	Carnivora	Procyonidae	Bassaricyon	medius	Western Lowland Olingo	Nocturnal	Nocturnal	17	0	0	1	1076	1076	18	1	1	17	10	0	0	0	10	0	40	20	0	20	17	-0.0396523	-0.0633841	3	3	17	2	2	51
Bassaricyon neblina	Carnivora	Procyonidae	Bassaricyon	neblina	Olinguito	Nocturnal	Nocturnal	17	0	0	1	872	872	18	1	1	17	21	0	0	0	12	0	0	0	0	67	17	-0.0445498	0.0627767	3	3	17	1	1	51
Bassariscus astutus	Carnivora	Procyonidae	Bassariscus	astutus	Ringtail	Nocturnal	Nocturnal	17	0	0	1	1129.5	1129.5	44	3	3	47	20	10	0	0	0	0	70	0	0	0	17	0.00589267	-0.0991058	1	1	11	11	11	51
Bassariscus sumichrasti	Carnivora	Procyonidae	Bassariscus	sumichrasti	Cacomistle	Nocturnal	Nocturnal	1	1	1	1	900	900	44	2	2	47	20	10	0	0	0	0	70	0	0	0	11	0.00589267	-0.0991058	3	3	11	3	3	51
Batomys dentatus	Rodentia	Muridae	Batomys	dentatus	Large-toothed Batomys	Nocturnal	Nocturnal	1	0	0	1	196	196	44	NA	3.0616	Imputed	0	0	0	0	0	0	30	0	30	40	11	-0.0895018	-0.0323618	1	1	11	1	1	51
Batomys granti	Rodentia	Muridae	Batomys	granti	Cordillera Hairy Tailed Rat	Nocturnal	Nocturnal	1	0	0	1	177.8	177.8	44	NA	3.123	Imputed	0	0	0	0	0	0	30	0	30	40	11	-0.0895018	-0.0323618	1	1	11	2	2	51
Batomys russatus	Rodentia	Muridae	Batomys	russatus	Russet Batomys	Nocturnal	Nocturnal	1	0	0	1	115	115	44	NA	3.6391	Imputed	0	0	0	0	0	0	30	0	30	40	11	-0.0895018	-0.0323618	1	1	11	1	1	51
Batomys salomonseni	Rodentia	Muridae	Batomys	salomonseni	Mindanao Batomys	Nocturnal	Nocturnal	1	1	1	1	187	187	44	1.5	1.5	1	0	0	0	0	0	0	30	0	30	40	11	-0.0895018	-0.0323618	1	1	11	2	2	51
Bauerus dubiaquercus	Chiroptera	Vespertilionidae	Bauerus	dubiaquercus	Van Gelder's Bat	Nocturnal	Nocturnal	1	0	0	1	22.9	22.9	44	1.71	1.71	47	80	0	20	0	0	0	0	0	0	0	11	0.118658	0.0244155	4	4	11	3	3	51
Bdeogale crassicauda	Carnivora	Herpestidae	Bdeogale	crassicauda	Bushy-tailed Mongoose	Nocturnal	Nocturnal	1	0	0	1	1550	1550	44	0.97	0.97	47	80	10	10	0	0	0	0	0	0	0	11	0.10955	0.0206574	1	1	11	3	3	51
Bdeogale jacksoni	Carnivora	Herpestidae	Bdeogale	jacksoni	Jackson's Mongoose	Nocturnal	Nocturnal	1	0	0	1	2500	2500	44	1	1	47	40	50	0	0	10	0	0	0	0	0	11	0.0674761	-0.000166434	1	1	11	2	2	51
Bdeogale nigripes	Carnivora	Herpestidae	Bdeogale	nigripes	Black-legged Mongoose	Nocturnal	Nocturnal	1	0	0	1	2500	2500	44	1	1	47	60	30	10	0	0	0	0	0	0	0	11	0.0982957	0.0128893	1	1	11	1	1	51
Bdeogale omnivora	Carnivora	Herpestidae	Bdeogale	omnivora	Sokoke Dog Mongoose	Nocturnal	Nocturnal	1	0	0	1	1750	1750	44	0.97	0.97	47	100	0	0	0	0	0	0	0	0	0	44	0.0998556	0.0221434	1	1	1	2	2	51
Beamys hindei	Rodentia	Nesomyidae	Beamys	hindei	Long-tailed Pouched Rat	Nocturnal	Nocturnal	1	0	0	1	75.8	75.8	44	3.6825	3.6825	47	0	0	0	0	0	0	50	0	50	0	11	-0.0480379	-0.107415	1	1	11	1	1	51
Beatragus hunteri	Cetartiodactyla	Bovidae	Beatragus	hunteri	Hirola	Crepuscular	Crepuscular	12	0	0	1	80000	80000	44	1	1	47	0	0	0	0	0	0	0	0	0	100	11	-0.0902245	0.0743635	1	1	11	4	4	51
Belomys pearsonii	Rodentia	Sciuridae	Belomys	pearsonii	Hairy-footed Flying Squirrel	Nocturnal	Nocturnal	1	0	0	1	217	217	44	1.5	1.5	1	10	0	0	0	0	0	20	0	50	20	11	-0.0490222	-0.0407511	3	3	11	4	4	51
Berylmys berdmorei	Rodentia	Muridae	Berylmys	berdmorei	Berdmore's Berylmys	Nocturnal	Nocturnal	1	0	0	1	235	235	44	NA	3.1172	Imputed	30	0	0	0	0	0	20	0	10	40	11	-0.0266395	0.000582826	1	1	11	3	3	51
Berylmys bowersi	Rodentia	Muridae	Berylmys	bowersi	Bower's White-toothed Rat	Nocturnal	Nocturnal	1	0	0	1	300	300	44	3.88	3.88	47	30	0	0	0	0	0	20	0	10	40	11	-0.0266395	0.000582826	1	1	11	8	8	51
Berylmys manipulus	Rodentia	Muridae	Berylmys	manipulus	Manipur White-toothed Rat	Nocturnal	Nocturnal	1	0	0	1	116	116	44	8.5	8.5	1	30	0	0	0	0	0	20	0	10	40	11	-0.0266395	0.000582826	1	1	11	5	5	51
Bettongia gaimardi	Diprotodontia	Potoroidae	Bettongia	gaimardi	Tasmanian Bettong	Nocturnal	Nocturnal	1	0	0	1	1660	1660	44	1	1	47	0	0	0	0	0	0	0	0	30	70	11	-0.0965941	0.0478638	1	1	11	1	1	51
Bettongia lesueur	Diprotodontia	Potoroidae	Bettongia	lesueur	Burrowing Bettong	Nocturnal	Nocturnal	1	0	0	1	1500	1500	44	1	1	47	0	0	0	0	0	0	0	0	30	70	11	-0.0965941	0.0478638	1	1	11	4	4	51
Bettongia penicillata	Diprotodontia	Potoroidae	Bettongia	penicillata	Woylie	Nocturnal	Nocturnal	1	0	0	1	1300	1300	44	1	1	47	0	0	0	0	0	0	0	0	30	70	11	-0.0965941	0.0478638	1	1	11	2	2	51
Bettongia tropica	Diprotodontia	Potoroidae	Bettongia	tropica	Northern Bettong	Nocturnal	Nocturnal	1	0	0	1	1200	1200	44	1	1	47	10	0	0	0	0	0	0	0	10	80	11	-0.0735274	0.0611076	1	1	11	2	2	51
Bibimys chacoensis	Rodentia	Cricetidae	Bibimys	chacoensis	Chaco Crimson-nosed Rat	Nocturnal	Nocturnal	1	0	0	1	28	28	44	NA	3.4544	Imputed	0	0	0	0	0	0	0	0	30	70	11	-0.0965941	0.0478638	1	1	11	2	2	51
Bibimys labiosus	Rodentia	Cricetidae	Bibimys	labiosus	Large-lipped Crimson-nosed Rat	Nocturnal	Nocturnal	1	0	0	1	29	29	44	NA	3.2223	Imputed	0	0	0	0	0	0	0	0	30	70	11	-0.0965941	0.0478638	1	1	11	1	1	51
Bibimys torresi	Rodentia	Cricetidae	Bibimys	torresi	Torres's Crimson-nosed Rat	Nocturnal	Nocturnal	1	0	0	1	28	28	44	NA	3.0394	Imputed	0	0	0	0	0	0	0	0	30	70	11	-0.0965941	0.0478638	1	1	11	2	2	51
Bison bison	Cetartiodactyla	Bovidae	Bison	bison	American Bison	Cathemeral	Cathemeral	1	0	0	1	579255	579255	44	0.99	0.99	47	0	0	0	0	0	0	0	0	0	100	11	-0.0902245	0.0743635	1	1	11	26	26	51
Bison bonasus	Cetartiodactyla	Bovidae	Bison	bonasus	European Bison	Cathemeral	Cathemeral	1	0	0	1	500000	500000	44	1	1	47	0	0	0	0	0	0	0	0	0	100	11	-0.0902245	0.0743635	1	1	11	9	9	51
Biswamoyopterus biswasi	Rodentia	Sciuridae	Biswamoyopterus	biswasi	Namdapha Flying Squirrel	Crepuscular	Crepuscular	1	0	0	1	1613.3	1613.3	44	NA	1.3314	Imputed	0	0	0	0	0	0	30	20	40	10	11	-0.0577737	-0.0781909	3	3	11	1	1	51
Blanfordimys afghanus	Rodentia	Cricetidae	Blanfordimys	afghanus	Afghan Vole	Diurnal	Diurnal	1	0	0	1	30.8	30.8	44	3.4	3.4	47	20	0	0	0	0	0	10	0	40	30	11	-0.0367221	-0.0054924	1	1	11	3	3	51
Blanfordimys bucharensis	Rodentia	Cricetidae	Blanfordimys	bucharensis	Bucharian Vole	Cathemeral	Cathemeral	1	0	0	1	45	45	1	4.5	4.1785	1	20	0	0	0	0	0	10	0	40	30	11	-0.0367221	-0.0054924	1	1	11	1	1	51
Blarina brevicauda	Eulipotyphla	Soricidae	Blarina	brevicauda	Northern Short-tailed Shrew	Nocturnal	Nocturnal	1	0	0	1	28	28	44	5.56	5.56	47	40	0	0	0	30	0	0	0	0	30	11	0.0152	0.0374168	1	1	11	3	3	51
Blarina carolinensis	Eulipotyphla	Soricidae	Blarina	carolinensis	Southern Short-tailed Shrew	Nocturnal	Nocturnal	1	1	1	1	13.5	13.5	44	4.035	4.035	47	40	0	0	0	30	0	0	0	0	30	11	0.0152	0.0374168	1	1	11	4	4	51
Blarina hylophaga	Eulipotyphla	Soricidae	Blarina	hylophaga	Elliot's Short-tailed Shrew	Crepuscular	Crepuscular	1	1	1	1	14.5	14.5	44	5	5	47	40	0	0	0	30	0	0	0	0	30	11	0.0152	0.0374168	1	1	11	3	3	51
Blarinella griselda	Eulipotyphla	Soricidae	Blarinella	griselda	Indochinese Short-tailed Shrew	Nocturnal	Nocturnal	1	0	0	1	8	8	44	NA	4.2162	Imputed	70	0	10	0	0	20	0	0	0	0	11	0.107046	0.0203935	1	1	11	2	2	51
Blarinella quadraticauda	Eulipotyphla	Soricidae	Blarinella	quadraticauda	Asiatic Short-tailed Shrew	Nocturnal	Nocturnal	1	0	0	1	12.5	12.5	44	NA	4.3288	Imputed	70	0	10	0	0	20	0	0	0	0	11	0.107046	0.0203935	1	1	11	2	2	51
Blarinella wardi	Eulipotyphla	Soricidae	Blarinella	wardi	Burmese Short-tailed Shrew	Nocturnal	Nocturnal	1	0	0	1	7.7	7.7	44	NA	4.2852	Imputed	70	0	10	0	0	20	0	0	0	0	11	0.107046	0.0203935	1	1	11	2	2	51
Blastocerus dichotomus	Cetartiodactyla	Cervidae	Blastocerus	dichotomus	Marsh Deer	Nocturnal	Nocturnal	1	1	1	1	86666.2	86666.2	44	0.99	0.99	47	0	0	0	0	0	0	0	0	0	100	11	-0.0902245	0.0743635	1	1	11	7	7	51
Bos gaurus	Cetartiodactyla	Bovidae	Bos	gaurus	Gaur	Cathemeral	Cathemeral	1	1	1	1	825000	825000	44	1.195	1.195	47	0	0	0	0	0	0	0	0	0	100	11	-0.0902245	0.0743635	1	1	11	11	11	51
Bos javanicus	Cetartiodactyla	Bovidae	Bos	javanicus	Banteng	Cathemeral	Cathemeral	1	1	1	1	700000	700000	44	1.22	1.22	47	0	0	0	0	0	0	0	0	0	100	11	-0.0902245	0.0743635	1	1	11	6	6	51
Bos mutus	Cetartiodactyla	Bovidae	Bos	mutus	Wild Yak	Cathemeral	Cathemeral	5	0	0	1	546250	546250	44	1	1	47	0	0	0	0	0	0	0	0	0	100	11	-0.0902245	0.0743635	1	1	11	2	2	51
Bos sauveli	Cetartiodactyla	Bovidae	Bos	sauveli	Kouprey	Cathemeral	Cathemeral	1	0	0	1	800000	800000	44	1	1	1	0	0	0	0	0	0	0	0	0	100	11	-0.0902245	0.0743635	1	1	11	5	5	51
Boselaphus tragocamelus	Cetartiodactyla	Bovidae	Boselaphus	tragocamelus	Nilgai	Crepuscular	Crepuscular	1	1	1	1	169000	169000	44	1.445	1.445	47	0	0	0	0	0	0	20	0	0	80	11	-0.0964831	0.0221853	1	1	11	5	5	51
Brachiones przewalskii	Rodentia	Muridae	Brachiones	przewalskii	Przewalski's Jird	Nocturnal	Nocturnal	1	0	0	1	22	22	44	NA	3.724	Imputed	10	0	0	0	0	0	10	0	20	60	11	-0.0740805	0.0232143	1	1	11	1	1	51
Brachylagus idahoensis	Lagomorpha	Leporidae	Brachylagus	idahoensis	Pygmy Rabbit	Crepuscular	Crepuscular	1	1	1	1	421.3	421.3	44	5.8575	5.8575	47	0	0	0	0	0	0	0	0	0	100	11	-0.0902245	0.0743635	1	1	11	3	3	51
Brachyphylla cavernarum	Chiroptera	Phyllostomidae	Brachyphylla	cavernarum	Antillean Fruit-eating Bat	Nocturnal	Nocturnal	1	0	0	1	46.2	46.2	44	1	1	47	10	0	0	0	0	0	70	10	0	10	11	-0.0285993	-0.0908363	3	3	11	4	4	51
Brachyphylla nana	Chiroptera	Phyllostomidae	Brachyphylla	nana	Cuban Fruit-eating Bat	Nocturnal	Nocturnal	1	0	0	1	35.8	35.8	44	0.99	0.99	47	10	0	0	0	0	0	70	10	0	10	11	-0.0285993	-0.0908363	3	3	11	1	1	51
Brachytarsomys albicauda	Rodentia	Nesomyidae	Brachytarsomys	albicauda	White-tailed Tree Rat	Nocturnal	Nocturnal	1	0	0	1	200	200	44	6	6	1	0	0	0	0	0	0	100	0	0	0	11	-0.0308727	-0.113819	1	1	11	2	2	51
Brachytarsomys villosa	Rodentia	Nesomyidae	Brachytarsomys	villosa	Hairy-tailed Tree Rat	Nocturnal	Nocturnal	1	0	0	1	220	220	44	6	6	1	0	0	0	0	0	0	100	0	0	0	11	-0.0308727	-0.113819	3	3	11	1	1	51
Brachyteles arachnoides	Primates	Atelidae	Brachyteles	arachnoides	Southern Muriqui	Diurnal	Diurnal	1	0	0	1	13499.9	13499.9	44	1.015	1.015	47	0	0	0	0	0	0	20	10	20	50	11	-0.0922873	-0.00864244	3	3	11	1	1	51
Brachyteles hypoxanthus	Primates	Atelidae	Brachyteles	hypoxanthus	Northern Muriqui	Diurnal	Diurnal	1	0	0	1	8865	8865	44	1.01	1.01	47	0	0	0	0	0	0	20	10	0	70	11	-0.0943427	0.0145551	3	3	11	2	2	51
Brachyuromys betsileoensis	Rodentia	Nesomyidae	Brachyuromys	betsileoensis	Betsileo Short-tailed Rat	Cathemeral	Cathemeral	1	0	0	1	92.5	92.5	44	2	2	1	10	0	0	0	0	0	30	0	50	10	11	-0.0395462	-0.0681718	3	3	11	7	7	51
Brachyuromys ramirohitra	Rodentia	Nesomyidae	Brachyuromys	ramirohitra	Gregarious Short-tailed Rat	Cathemeral	Cathemeral	1	0	0	1	90	90	44	2	2	1	10	0	0	0	0	0	30	0	50	10	11	-0.0395462	-0.0681718	3	3	11	2	2	51
Bradypus pygmaeus	Pilosa	Bradypodidae	Bradypus	pygmaeus	Pygmy Three-toed Sloth	Cathemeral	Cathemeral	12	0	0	1	3000	3000	44	NA	1.2613	Imputed	0	0	0	0	0	0	0	0	0	100	11	-0.0902245	0.0743635	3	3	11	2	2	51
Bradypus torquatus	Pilosa	Bradypodidae	Bradypus	torquatus	Maned Three-toed Sloth	Diurnal	Diurnal	1	1	1	1	3900	3900	44	1	1	47	0	0	0	0	0	0	0	0	0	100	11	-0.0902245	0.0743635	3	3	11	3	3	51
Bradypus tridactylus	Pilosa	Bradypodidae	Bradypus	tridactylus	Pale-throated Three-toed Sloth	Cathemeral	Cathemeral	13	0	0	1	3850	3850	44	1	1	47	0	0	0	0	0	0	0	0	0	100	11	-0.0902245	0.0743635	3	3	11	2	2	51
Bradypus variegatus	Pilosa	Bradypodidae	Bradypus	variegatus	Brown-throated Sloth	Diurnal	Diurnal	1	1	1	1	4335	4335	44	1	1	47	0	0	0	0	0	0	0	0	0	100	11	-0.0902245	0.0743635	3	3	11	5	5	51
Brucepattersonius albinasus	Rodentia	Cricetidae	Brucepattersonius	albinasus	White-toothed Mouse	Nocturnal	Nocturnal	1	0	0	1	20	20	44	NA	3.5782	Imputed	82	0	0	0	0	0	0	0	0	18	1	0.0636704	0.0395742	NA	1	Imputed	1	1	1
Brucepattersonius griserufescens	Rodentia	Cricetidae	Brucepattersonius	griserufescens	Gray-bellied Akodont	NA	Nocturnal	Imputed	NA	0	Imputed	27	27	44	NA	3.354	Imputed	90	0	0	0	0	0	0	0	0	10	11	0.079386	0.0316938	1	1	11	2	2	51
Brucepattersonius guarani	Rodentia	Cricetidae	Brucepattersonius	guarani	Guaran Akodont	NA	Nocturnal	Imputed	NA	0	Imputed	32	32	44	NA	3.4224	Imputed	90	0	0	0	0	0	0	0	0	10	11	0.079386	0.0316938	1	1	11	1	1	51
Brucepattersonius igniventris	Rodentia	Cricetidae	Brucepattersonius	igniventris	Red-bellied Akodont	NA	Nocturnal	Imputed	NA	0	Imputed	35	35	44	NA	4.2312	Imputed	90	0	0	0	0	0	0	0	0	10	11	0.079386	0.0316938	1	1	11	1	1	51
Brucepattersonius iheringi	Rodentia	Cricetidae	Brucepattersonius	iheringi	Ihering's Hocicudo	Nocturnal	Nocturnal	1	0	0	1	43	43	44	NA	3.8081	Imputed	90	0	0	0	0	0	0	0	0	10	11	0.079386	0.0316938	1	1	11	3	3	51
Brucepattersonius misionensis	Rodentia	Cricetidae	Brucepattersonius	misionensis	Misiones Akodont	Nocturnal	Nocturnal	Imputed	0	0	Imputed	34	34	44	NA	3.5001	Imputed	90	0	0	0	0	0	0	0	0	10	11	0.079386	0.0316938	1	1	11	1	1	51
Brucepattersonius paradisus	Rodentia	Cricetidae	Brucepattersonius	paradisus	Arroyo of Paradise Akodont	Nocturnal	Nocturnal	Imputed	0	0	Imputed	42	42	44	NA	3.5271	Imputed	90	0	0	0	0	0	0	0	0	10	11	0.079386	0.0316938	1	1	11	2	2	51
Brucepattersonius soricinus	Rodentia	Cricetidae	Brucepattersonius	soricinus	Soricine Akodont	NA	Nocturnal	Imputed	NA	0	Imputed	28.7	28.7	44	NA	3.7109	Imputed	90	0	0	0	0	0	0	0	0	10	11	0.079386	0.0316938	1	1	11	1	1	51
Bubalus arnee	Cetartiodactyla	Bovidae	Bubalus	arnee	Wild Water Buffalo	Cathemeral	Cathemeral	1	1	1	1	725000	725000	44	1.4375	1.4375	47	0	0	0	0	0	0	0	0	0	100	11	-0.0902245	0.0743635	1	1	11	13	13	51
Bubalus depressicornis	Cetartiodactyla	Bovidae	Bubalus	depressicornis	Lowland Anoa	Cathemeral	Cathemeral	1	1	1	1	88000	88000	44	1	1	47	0	0	0	0	0	0	20	0	0	80	11	-0.0964831	0.0221853	1	1	11	4	4	51
Bubalus mindorensis	Cetartiodactyla	Bovidae	Bubalus	mindorensis	Tamaraw	Diurnal	Diurnal	1	1	1	1	224000	224000	44	1	1	47	0	0	0	0	0	0	0	0	0	100	11	-0.0902245	0.0743635	1	1	11	5	5	51
Bubalus quarlesi	Cetartiodactyla	Bovidae	Bubalus	quarlesi	Mountain Anoa	Cathemeral	Cathemeral	1	0	0	1	76000	76000	44	1	1	47	0	0	0	0	0	0	0	0	0	100	11	-0.0902245	0.0743635	1	1	11	2	2	51
Budorcas taxicolor	Cetartiodactyla	Bovidae	Budorcas	taxicolor	Takin	Diurnal	Diurnal	1	1	1	1	302000	302000	44	1.195	1.195	47	0	0	0	0	0	0	0	0	0	100	11	-0.0902245	0.0743635	1	1	11	6	6	51
Bullimus bagobus	Rodentia	Muridae	Bullimus	bagobus	Mindanao Bullimus	Nocturnal	Nocturnal	1	0	0	1	432.5	432.5	44	NA	2.7166	Imputed	10	0	0	0	0	0	10	0	20	60	11	-0.0740805	0.0232143	1	1	11	2	2	51
Bullimus gamay	Rodentia	Muridae	Bullimus	gamay	Camiguin Bullimus	Nocturnal	Nocturnal	1	0	0	1	368	368	44	2	2	1	10	0	0	0	0	0	10	0	20	60	11	-0.0740805	0.0232143	1	1	11	1	1	51
Bullimus luzonicus	Rodentia	Muridae	Bullimus	luzonicus	Luzon Bullimus	Cathemeral	Cathemeral	1	0	0	1	445	445	44	2	2	1	10	0	0	0	0	0	10	0	20	60	11	-0.0740805	0.0232143	1	1	11	4	4	51
Bunolagus monticularis	Lagomorpha	Leporidae	Bunolagus	monticularis	Riverine Rabbit	Nocturnal	Nocturnal	1	0	0	1	1750	1750	44	1.165	1.165	47	0	0	0	0	0	0	0	0	0	100	11	-0.0902245	0.0743635	1	1	11	1	1	51
Bunomys andrewsi	Rodentia	Muridae	Bunomys	andrewsi	Andrew's Bunomys	Nocturnal	Nocturnal	1	0	0	1	125	125	44	NA	3.6994	Imputed	60	0	0	0	0	0	40	0	0	0	11	0.0602787	-0.0585069	1	1	11	3	3	51
Bunomys chrysocomus	Rodentia	Muridae	Bunomys	chrysocomus	Common Bunomys	Nocturnal	Nocturnal	1	0	0	1	116	116	44	2	2	1	60	0	0	0	0	0	40	0	0	0	11	0.0602787	-0.0585069	1	1	11	2	2	51
Bunomys coelestis	Rodentia	Muridae	Bunomys	coelestis	Lompobatang Bunomys	Nocturnal	Nocturnal	1	0	0	1	120	120	44	NA	3.3393	Imputed	60	0	0	0	0	0	40	0	0	0	11	0.0602787	-0.0585069	1	1	11	1	1	51
Bunomys fratrorum	Rodentia	Muridae	Bunomys	fratrorum	Northeastern Peninsula Bunomys	Nocturnal	Nocturnal	1	0	0	1	135	135	44	NA	3.5549	Imputed	60	0	0	0	0	0	40	0	0	0	11	0.0602787	-0.0585069	1	1	11	2	2	51
Bunomys penitus	Rodentia	Muridae	Bunomys	penitus	Montane Bunomys	Nocturnal	Nocturnal	1	0	0	1	170	170	44	NA	3.5277	Imputed	60	0	0	0	0	0	40	0	0	0	11	0.0602787	-0.0585069	1	1	11	2	2	51
Bunomys prolatus	Rodentia	Muridae	Bunomys	prolatus	Tambusisi Bunomys	Nocturnal	Nocturnal	1	1	1	1	131	131	44	NA	4.564	Imputed	60	0	0	0	0	0	40	0	0	0	11	0.0602787	-0.0585069	1	1	11	1	1	51
Burramys parvus	Diprotodontia	Burramyidae	Burramys	parvus	Mountain Pygmy Possum	Nocturnal	Nocturnal	1	0	0	1	41.5	41.5	44	3.575	3.575	47	40	0	0	0	0	0	30	0	30	0	11	0.0260414	-0.0610535	3	3	11	1	1	51
Cabassous centralis	Cingulata	CingulataFam	Cabassous	centralis	Northern Naked-tailed Armadillo	Nocturnal	Nocturnal	1	0	0	1	3810	3810	44	1	1	47	100	0	0	0	0	0	0	0	0	0	11	0.0998556	0.0221434	1	1	11	7	7	51
Cabassous chacoensis	Cingulata	CingulataFam	Cabassous	chacoensis	Chacoan Naked-tailed Armadillo	Nocturnal	Nocturnal	1	0	0	1	1490	1490	44	1	1	1	100	0	0	0	0	0	0	0	0	0	11	0.0998556	0.0221434	1	1	11	3	3	51
Cabassous tatouay	Cingulata	CingulataFam	Cabassous	tatouay	Greater Naked-tailed Armadillo	Nocturnal	Nocturnal	1	0	0	1	5350	5350	44	1	1	1	100	0	0	0	0	0	0	0	0	0	11	0.0998556	0.0221434	1	1	11	8	8	51
Cabassous unicinctus	Cingulata	CingulataFam	Cabassous	unicinctus	Southern Naked-Tailed Armadillo	Nocturnal	Nocturnal	1	1	1	1	4800	4800	44	1	1	47	100	0	0	0	0	0	0	0	0	0	11	0.0998556	0.0221434	1	1	11	8	8	51
Cacajao calvus	Primates	Pitheciidae	Cacajao	calvus	Bald-headed Uacari	Diurnal	Diurnal	1	0	0	1	5796	5796	44	1.005	1.005	47	10	0	0	0	10	0	70	0	0	10	11	-0.0277533	-0.0896203	3	3	11	2	2	51
Cacajao hosomi	Primates	Pitheciidae	Cacajao	hosomi	Black-headed Uacari	Diurnal	Diurnal	1	0	0	1	3100	3100	44	1	1	47	10	0	0	0	10	0	70	0	0	10	11	-0.0277533	-0.0896203	3	3	11	4	4	51
Caenolestes caniventer	Paucituberculata	Caenolestidae	Caenolestes	caniventer	Gray-bellied Shrew Opossum	Nocturnal	Nocturnal	13	1	1	1	40	40	44	2	2	47	70	0	0	0	10	0	10	0	0	10	11	0.0639627	0.00365317	1	1	11	1	1	51
Caenolestes condorensis	Paucituberculata	Caenolestidae	Caenolestes	condorensis	Andean Caenolestid	Nocturnal	Nocturnal	13	1	1	1	48	48	44	NA	3.7738	Imputed	70	0	0	0	10	0	10	0	0	10	11	0.0639627	0.00365317	1	1	11	2	2	51
Caenolestes convelatus	Paucituberculata	Caenolestidae	Caenolestes	convelatus	Blackish Shrew Opossum	Nocturnal	Nocturnal	13	1	1	1	40	40	44	NA	3.8925	Imputed	70	0	0	0	10	0	10	0	0	10	11	0.0639627	0.00365317	1	1	11	1	1	51
Caenolestes fuliginosus	Paucituberculata	Caenolestidae	Caenolestes	fuliginosus	Silky Shrew Opossum	Nocturnal	Nocturnal	13	1	1	1	27.8	27.8	44	3.715	3.715	47	70	0	0	0	10	0	10	0	0	10	11	0.0639627	0.00365317	1	1	11	1	1	51
Caenolestes sangay	Paucituberculata	Caenolestidae	Caenolestes	sangay	Sangay shrew-opossum	Nocturnal	Nocturnal	13	1	1	1	41.5	41.5	1	NA	3.4258	Imputed	70	0	0	0	10	0	0	0	0	20	1	0.0557229	0.0370444	NA	1	Imputed	1	1	51
Callicebus aureipalatii	Primates	Pitheciidae	Callicebus	aureipalatii	Madidi Titi Monkey	Diurnal	Diurnal	2	0	0	1	950	950	44	1	1	1	10	0	0	0	10	0	0	0	0	80	1	-0.0685214	0.0664277	3	3	1	1	1	51
Callicebus baptista	Primates	Pitheciidae	Callicebus	baptista	Baptista Lake Titi Monkey	Diurnal	Diurnal	2	0	0	1	956.5	956.5	44	1.015	1.015	47	10	0	0	0	0	0	70	0	10	10	11	-0.0351494	-0.0899995	3	3	11	1	1	51
Callicebus barbarabrownae	Primates	Pitheciidae	Callicebus	barbarabrownae	Blond Titi Monkey	Diurnal	Diurnal	2	0	0	1	1228.7	1228.7	44	1.01	1.01	47	20	0	0	0	0	0	50	0	0	30	11	-0.0359205	-0.0460557	3	3	11	2	2	51
Callicebus bernhardi	Primates	Pitheciidae	Callicebus	bernhardi	Prince Bernhard's Titi Monkey	Diurnal	Diurnal	2	0	0	1	950	950	44	1	1	1	20	0	0	0	0	0	50	0	0	30	11	-0.0359205	-0.0460557	3	3	11	1	1	51
Callicebus brunneus	Primates	Pitheciidae	Callicebus	brunneus	Brown Titi Monkey	Diurnal	Diurnal	1	0	0	1	992.4	992.4	44	1.015	1.015	47	30	0	0	0	0	0	40	0	0	30	1	-0.0175804	-0.0329364	3	3	11	1	1	1
Callicebus caligatus	Primates	Pitheciidae	Callicebus	caligatus	Chestnut-bellied Titi	Diurnal	Diurnal	2	0	0	1	992.4	992.4	44	1.02	1.02	47	20	0	0	0	0	0	50	0	0	30	11	-0.0359205	-0.0460557	3	3	11	1	1	51
Callicebus caquetensis	Primates	Pitheciidae	Callicebus	caquetensis	Caqueta Titi Monkey	Diurnal	Diurnal	1	0	0	1	NA	915	Imputed	1	1	1	19	0	0	0	1	0	50	0	0	30	44	-0.0375577	-0.0466904	3	3	1	2	2	1
Callicebus cinerascens	Primates	Pitheciidae	Callicebus	cinerascens	Ashy Black Titi Monkey	Diurnal	Diurnal	2	0	0	1	992.4	992.4	44	1.02	1.02	47	20	0	0	0	0	0	50	0	0	30	11	-0.0359205	-0.0460557	3	3	11	1	1	51
Callicebus coimbrai	Primates	Pitheciidae	Callicebus	coimbrai	Coimbra-Filho's Titi Monkey	Diurnal	Diurnal	1	0	0	1	1181.7	1181.7	44	1.01	1.01	47	20	0	0	0	0	0	50	0	0	30	11	-0.0359205	-0.0460557	3	3	11	3	3	51
Callicebus cupreus	Primates	Pitheciidae	Callicebus	cupreus	Coppery Titi Monkey	Diurnal	Diurnal	2	0	0	1	915	915	44	1.0075	1.0075	47	20	0	0	0	0	0	50	0	0	30	11	-0.0359205	-0.0460557	3	3	11	2	2	51
Callicebus discolor	Primates	Pitheciidae	Callicebus	discolor	Red Titi Monkey	Diurnal	Diurnal	1	0	0	1	917.7	917.7	44	1.005	1.005	47	20	0	0	0	0	0	50	0	0	30	11	-0.0359205	-0.0460557	3	3	11	2	2	51
Callicebus donacophilus	Primates	Pitheciidae	Callicebus	donacophilus	Bolivian Gray Titi	Diurnal	Diurnal	2	0	0	1	795	795	44	1.02	1.02	47	20	0	0	0	0	0	50	0	0	30	11	-0.0359205	-0.0460557	3	3	11	2	2	51
Callicebus dubius	Primates	Pitheciidae	Callicebus	dubius	Hershkovitz's Titi	Diurnal	Diurnal	2	0	0	1	992.4	992.4	44	1.02	1.02	47	20	0	0	0	0	0	50	0	0	30	11	-0.0359205	-0.0460557	3	3	11	1	1	51
Callicebus hoffmannsi	Primates	Pitheciidae	Callicebus	hoffmannsi	Hoffmann's Titi Monkey	Diurnal	Diurnal	2	0	0	1	992.4	992.4	44	1.0175	1.0175	47	20	0	0	0	0	0	50	0	0	30	11	-0.0359205	-0.0460557	3	3	11	1	1	51
Callicebus lucifer	Primates	Pitheciidae	Callicebus	lucifer	Yellow-handed Titi Monkey	Diurnal	Diurnal	1	0	0	1	1329	1329	44	1.005	1.005	47	20	0	0	0	0	0	50	0	0	30	11	-0.0359205	-0.0460557	3	3	11	1	1	51
Callicebus lugens	Primates	Pitheciidae	Callicebus	lugens	Collared Titi Monkey	Diurnal	Diurnal	1	0	0	1	1203.6	1203.6	44	1.005	1.005	47	20	0	0	0	0	0	50	0	0	30	11	-0.0359205	-0.0460557	3	3	11	3	3	51
Callicebus medemi	Primates	Pitheciidae	Callicebus	medemi	Colombian Black-handed Titi	Diurnal	Diurnal	2	0	0	1	1299.6	1299.6	44	1.005	1.005	47	20	0	0	0	0	0	50	0	0	30	11	-0.0359205	-0.0460557	3	3	11	1	1	51
Callicebus melanochir	Primates	Pitheciidae	Callicebus	melanochir	Black-handed Titi	Diurnal	Diurnal	1	0	0	1	1322.4	1322.4	44	1.01	1.01	47	20	0	0	0	0	0	50	0	0	30	11	-0.0359205	-0.0460557	3	3	11	1	1	51
Callicebus modestus	Primates	Pitheciidae	Callicebus	modestus	Beni Titi Monkey	Diurnal	Diurnal	2	0	0	1	992.4	992.4	44	1.02	1.02	47	20	0	0	0	0	0	50	0	0	30	11	-0.0359205	-0.0460557	3	3	11	2	2	51
Callicebus moloch	Primates	Pitheciidae	Callicebus	moloch	Red-bellied Titi Monkey	Diurnal	Diurnal	2	0	0	1	854.7	854.7	44	1.01	1.01	47	20	0	0	0	0	0	50	0	0	30	11	-0.0359205	-0.0460557	3	3	11	1	1	51
Callicebus nigrifrons	Primates	Pitheciidae	Callicebus	nigrifrons	Black-fronted Titi Monkey	Diurnal	Diurnal	1	0	0	1	1215.1	1215.1	44	1.01	1.01	47	20	0	0	0	0	0	50	0	0	30	11	-0.0359205	-0.0460557	3	3	11	1	1	51
Callicebus oenanthe	Primates	Pitheciidae	Callicebus	oenanthe	San Martin Titi Monkey	Diurnal	Diurnal	1	0	0	1	992.4	992.4	44	1.02	1.02	47	20	0	0	0	0	0	50	0	0	30	11	-0.0359205	-0.0460557	3	3	11	3	3	51
Callicebus olallae	Primates	Pitheciidae	Callicebus	olallae	Olalla Brothers' Titi	Diurnal	Diurnal	2	0	0	1	992.4	992.4	44	1.02	1.02	47	20	0	0	0	0	0	50	0	0	30	11	-0.0359205	-0.0460557	3	3	11	2	2	51
Callicebus ornatus	Primates	Pitheciidae	Callicebus	ornatus	Ornate Titi Monkey	Diurnal	Diurnal	1	0	0	1	832.6	832.6	44	1.005	1.005	47	20	0	0	0	0	0	70	0	0	10	11	-0.0109388	-0.0823078	3	3	11	1	1	51
Callicebus pallescens	Primates	Pitheciidae	Callicebus	pallescens	Chacoan Titi Monkey	Diurnal	Diurnal	2	0	0	1	832.1	832.1	44	1.02	1.02	47	20	0	0	0	0	0	50	0	0	30	11	-0.0359205	-0.0460557	3	3	11	4	4	51
Callicebus personatus	Primates	Pitheciidae	Callicebus	personatus	Atlantic Titi	Diurnal	Diurnal	1	0	0	1	1350	1350	44	1.01	1.01	47	20	0	0	0	0	0	50	0	0	30	11	-0.0359205	-0.0460557	3	3	11	1	1	51
Callicebus purinus	Primates	Pitheciidae	Callicebus	purinus	Widow Monkey	Diurnal	Diurnal	2	0	0	1	1333.5	1333.5	44	1.005	1.005	47	20	0	0	0	0	0	50	0	0	30	11	-0.0359205	-0.0460557	3	3	11	2	2	51
Callicebus regulus	Primates	Pitheciidae	Callicebus	regulus	Widow Monkey	Diurnal	Diurnal	2	0	0	1	1273.6	1273.6	44	1.005	1.005	47	20	0	0	0	0	0	50	0	0	30	11	-0.0359205	-0.0460557	3	3	11	1	1	51
Callicebus stephennashi	Primates	Pitheciidae	Callicebus	stephennashi	Stephen Nash's Titi Monkey	Diurnal	Diurnal	2	0	0	1	690	690	44	1	1	1	20	0	0	0	0	0	50	0	10	20	1	-0.0293365	-0.061072	3	3	11	1	1	1
Callicebus torquatus	Primates	Pitheciidae	Callicebus	torquatus	Collared Titi Monkey	Diurnal	Diurnal	1	0	0	1	1050	1050	44	1.0075	1.0075	47	20	0	0	0	0	0	50	0	0	30	11	-0.0359205	-0.0460557	3	3	11	1	1	51
Callimico goeldii	Primates	Callitrichidae	Callimico	goeldii	Goeldi's Monkey	Diurnal	Diurnal	1	0	0	1	480	480	44	1.025	1.025	47	40	0	0	0	10	0	50	0	0	0	11	0.0384733	-0.0776395	3	3	11	1	1	51
Callistomys pictus	Rodentia	Echimyidae	Callistomys	pictus	Painted Tree-rat	Nocturnal	Nocturnal	1	0	0	1	519	519	44	NA	1.4176	Imputed	0	0	0	0	0	0	80	0	0	20	11	-0.0616863	-0.0812226	1	1	11	2	2	51
Callithrix aurita	Primates	Callitrichidae	Callithrix	aurita	Buffy-tufted-ear Marmoset	Diurnal	Diurnal	1	0	0	1	342	342	44	2.12	2.12	47	20	0	0	0	10	0	30	40	0	0	11	0.0105394	-0.0763917	3	3	11	2	2	51
Callithrix flaviceps	Primates	Callitrichidae	Callithrix	flaviceps	Buffy-headed Marmoset	Diurnal	Diurnal	1	0	0	1	342	342	44	2.06	2.06	47	20	0	0	0	10	0	30	40	0	0	11	0.0105394	-0.0763917	3	3	11	2	2	51
Callithrix geoffroyi	Primates	Callitrichidae	Callithrix	geoffroyi	Geoffroy Tufted-ear Marmoset	Diurnal	Diurnal	1	0	0	1	342	342	44	2.24	2.24	47	20	0	0	0	10	0	30	40	0	0	11	0.0105394	-0.0763917	3	3	11	3	3	51
Callithrix jacchus	Primates	Callitrichidae	Callithrix	jacchus	Common Marmoset	Diurnal	Diurnal	1	0	0	1	292	292	44	2.275	2.275	47	20	0	0	0	10	0	30	40	0	0	11	0.0105394	-0.0763917	3	3	11	4	4	51
Callithrix kuhlii	Primates	Callitrichidae	Callithrix	kuhlii	Wied's Marmoset	Diurnal	Diurnal	1	0	0	1	342	342	44	2	2	47	20	0	0	0	10	0	30	40	0	0	11	0.0105394	-0.0763917	3	3	11	4	4	51
Callithrix penicillata	Primates	Callitrichidae	Callithrix	penicillata	Black-pencilled Marmoset	Diurnal	Diurnal	1	0	0	1	342	342	44	2	2	47	20	0	0	0	10	0	30	40	0	0	11	0.0105394	-0.0763917	3	3	11	5	5	51
Callosciurus adamsi	Rodentia	Sciuridae	Callosciurus	adamsi	Ear-spot Squirrel	Diurnal	Diurnal	1	0	0	1	134.5	134.5	44	1.955	1.955	47	20	0	0	0	10	0	20	0	20	30	11	-0.0371906	-0.0195077	3	3	11	1	1	51
Callosciurus albescens	Rodentia	Sciuridae	Callosciurus	albescens	Kloss's Squirrel	Diurnal	Diurnal	1	0	0	1	157.4	157.4	44	2.2	2.2	1	20	0	0	0	10	0	20	0	20	30	11	-0.0371906	-0.0195077	3	3	11	3	3	51
Callosciurus baluensis	Rodentia	Sciuridae	Callosciurus	baluensis	Kinabalu Squirrel	Diurnal	Diurnal	1	0	0	1	356	356	44	3	3	47	20	0	0	0	10	0	20	0	20	30	11	-0.0371906	-0.0195077	3	3	11	2	2	51
Callosciurus caniceps	Rodentia	Sciuridae	Callosciurus	caniceps	Grey-bellied Squirrel	Diurnal	Diurnal	1	0	0	1	257	257	44	2.1925	2.1925	47	20	0	0	0	10	0	20	0	20	30	11	-0.0371906	-0.0195077	3	3	11	4	4	51
Callosciurus erythraeus	Rodentia	Sciuridae	Callosciurus	erythraeus	Pallas's Squirrel	Diurnal	Diurnal	1	0	0	1	280	280	44	2.0475	2.0475	47	20	0	0	0	10	0	20	0	20	30	11	-0.0371906	-0.0195077	3	3	11	4	4	51
Callosciurus finlaysonii	Rodentia	Sciuridae	Callosciurus	finlaysonii	Variable Squirrel	Diurnal	Diurnal	1	0	0	1	278	278	44	2	2	47	20	0	0	0	10	0	20	0	20	30	11	-0.0371906	-0.0195077	3	3	11	10	10	51
Callosciurus inornatus	Rodentia	Sciuridae	Callosciurus	inornatus	Inornate Squirrel	Diurnal	Diurnal	1	0	0	1	325	325	44	NA	2.0414	Imputed	20	0	0	0	10	0	20	0	20	30	11	-0.0371906	-0.0195077	3	3	11	6	6	51
Callosciurus melanogaster	Rodentia	Sciuridae	Callosciurus	melanogaster	Mentawai Squirrel	Cathemeral	Cathemeral	1	1	1	1	278	278	44	NA	2.3763	Imputed	20	0	0	0	10	0	20	0	20	30	11	-0.0371906	-0.0195077	3	3	11	1	1	51
Callosciurus nigrovittatus	Rodentia	Sciuridae	Callosciurus	nigrovittatus	Black-striped Squirrel	Diurnal	Diurnal	1	0	0	1	202	202	44	2.28	2.28	47	20	0	0	0	10	0	20	0	20	30	11	-0.0371906	-0.0195077	3	3	11	5	5	51
Callosciurus notatus	Rodentia	Sciuridae	Callosciurus	notatus	Plantain Squirrel	Diurnal	Diurnal	1	0	0	1	197.5	197.5	44	2.3525	2.3525	47	20	0	0	0	10	0	20	0	20	30	11	-0.0371906	-0.0195077	3	3	11	10	10	51
Callosciurus orestes	Rodentia	Sciuridae	Callosciurus	orestes	Borneo Black-banded Squirrel	Diurnal	Diurnal	1	0	0	1	278	278	44	2.64	2.64	47	20	0	0	0	10	0	20	0	20	30	11	-0.0371906	-0.0195077	3	3	11	1	1	51
Callosciurus phayrei	Rodentia	Sciuridae	Callosciurus	phayrei	Phayre's Squirrel	Diurnal	Diurnal	2	0	0	1	269	269	44	NA	1.8531	Imputed	20	0	0	0	10	0	20	0	20	30	11	-0.0371906	-0.0195077	3	3	11	3	3	51
Callosciurus prevostii	Rodentia	Sciuridae	Callosciurus	prevostii	Prevost's Squirrel	Diurnal	Diurnal	1	0	0	1	361.5	361.5	44	1.5275	1.5275	47	20	0	0	0	10	0	20	0	20	30	11	-0.0371906	-0.0195077	3	3	11	3	3	51
Callosciurus pygerythrus	Rodentia	Sciuridae	Callosciurus	pygerythrus	Hoary-bellied Squirrel	Diurnal	Diurnal	1	0	0	1	252	252	44	3.5	3.5	1	20	0	0	0	10	0	20	0	20	30	11	-0.0371906	-0.0195077	3	3	11	6	6	51
Callosciurus quinquestriatus	Rodentia	Sciuridae	Callosciurus	quinquestriatus	Anderson's Squirrel	Diurnal	Diurnal	1	0	0	1	318.6	318.6	44	1	1	1	20	0	0	0	10	0	20	0	20	30	11	-0.0371906	-0.0195077	3	3	11	2	2	51
Callospermophilus lateralis	Rodentia	Sciuridae	Callospermophilus	lateralis	Green River Basin Golden-mantled Ground Squirrel	Diurnal	Diurnal	1	0	0	1	191	191	44	5.15	5.15	47	20	0	0	0	0	0	0	0	40	40	11	-0.0416959	0.024389	1	1	11	3	3	51
Callospermophilus madrensis	Rodentia	Sciuridae	Callospermophilus	madrensis	Sierra Madre Ground Squirrel	Diurnal	Diurnal	1	0	0	1	275	275	44	4.73	4.73	47	20	0	0	0	0	0	0	0	40	40	11	-0.0416959	0.024389	1	1	11	1	1	51
Callospermophilus saturatus	Rodentia	Sciuridae	Callospermophilus	saturatus	Cascade Golden-mantled Ground Squirrel	Diurnal	Diurnal	1	0	0	1	220	220	44	5.12	5.12	47	20	0	0	0	0	0	0	0	40	40	11	-0.0416959	0.024389	1	1	11	4	4	51
Calomys boliviae	Rodentia	Calomyscidae	Calomys	boliviae	Bolivian Vesper Mouse	Diurnal	Diurnal	1	1	1	1	27	27	44	4.985	4.985	47	0	0	0	0	0	0	0	0	0	100	11	-0.0902245	0.0743635	1	1	11	1	1	51
Calomys callidus	Rodentia	Calomyscidae	Calomys	callidus	Crafty Vesper Mouse	Nocturnal	Nocturnal	1	0	0	1	27	27	44	4.985	4.985	47	0	0	0	0	0	0	0	0	0	100	11	-0.0902245	0.0743635	1	1	11	1	1	51
Calomys callosus	Rodentia	Calomyscidae	Calomys	callosus	Large Vesper Mouse	Nocturnal	Nocturnal	1	1	1	1	48	48	44	4.9475	4.9475	47	0	0	0	0	0	0	0	0	0	100	11	-0.0902245	0.0743635	1	1	11	8	8	51
Calomys expulsus	Rodentia	Calomyscidae	Calomys	expulsus	Rejected Vesper Mouse	Nocturnal	Nocturnal	2	1	1	1	28.2	28.2	44	4.985	4.985	47	0	0	0	0	0	0	0	0	0	100	11	-0.0902245	0.0743635	1	1	11	5	5	51
Calomys fecundus	Rodentia	Calomyscidae	Calomys	fecundus	Unknown	NA	Nocturnal	Imputed	NA	0	Imputed	41	41	44	NA	3.1183	Imputed	0	0	0	0	0	0	0	0	0	100	44	-0.0902245	0.0743635	NA	1	Imputed	6	6	51
Calomys hummelincki	Rodentia	Calomyscidae	Calomys	hummelincki	Hummelinck's Vesper Mouse	Nocturnal	Nocturnal	1	0	0	1	27	27	44	5	5	47	0	0	0	0	0	0	0	0	0	100	11	-0.0902245	0.0743635	1	1	11	3	3	51
Calomys laucha	Rodentia	Calomyscidae	Calomys	laucha	Small Vesper Mouse	Nocturnal	Nocturnal	1	1	1	1	14	14	44	5.1375	5.1375	47	0	0	0	0	0	0	0	0	0	100	11	-0.0902245	0.0743635	1	1	11	6	6	51
Calomys lepidus	Rodentia	Calomyscidae	Calomys	lepidus	Andean Vesper Mouse	Nocturnal	Nocturnal	1	0	0	1	26.6	26.6	44	4.255	4.255	47	0	0	0	0	0	0	0	0	0	100	11	-0.0902245	0.0743635	1	1	11	2	2	51
Calomys musculinus	Rodentia	Calomyscidae	Calomys	musculinus	Drylands Vesper Mouse	Nocturnal	Nocturnal	1	1	1	1	20.1	20.1	44	5.81	5.81	47	0	0	0	0	0	0	0	0	0	100	11	-0.0902245	0.0743635	1	1	11	3	3	51
Calomys sorellus	Rodentia	Calomyscidae	Calomys	sorellus	Peruvian Vesper Mouse	Nocturnal	Nocturnal	2	1	1	1	20	20	44	4.22	4.22	47	0	0	0	0	0	0	0	0	0	100	11	-0.0902245	0.0743635	1	1	11	6	6	51
Calomys tener	Rodentia	Calomyscidae	Calomys	tener	Delicate Vesper Mouse	Nocturnal	Nocturnal	1	1	1	1	13.8	13.8	44	4.975	4.975	47	0	0	0	0	0	0	0	0	0	100	11	-0.0902245	0.0743635	1	1	11	6	6	51
Calomys tocantinsi	Rodentia	Calomyscidae	Calomys	tocantinsi	Tocantins Vesper Mouse	Nocturnal	Nocturnal	2	1	1	1	25.3	25.3	44	7.3	7.3	1	0	0	0	0	0	0	0	0	0	100	11	-0.0902245	0.0743635	1	1	11	3	3	51
Calomys venustus	Rodentia	Calomyscidae	Calomys	venustus	C'doba Laucha	Crepuscular	Crepuscular	1	0	0	1	50.7	50.7	44	4.985	4.985	47	0	0	0	0	0	0	0	0	0	100	11	-0.0902245	0.0743635	1	1	11	2	2	51
Calomyscus bailwardi	Rodentia	Calomyscidae	Calomyscus	bailwardi	Mouse-like Hamster	Nocturnal	Nocturnal	2	0	0	1	20.4	20.4	44	3.665	3.665	47	10	0	0	0	0	0	0	0	70	20	11	-0.039257	-0.00237105	1	1	11	2	2	51
Calomyscus baluchi	Rodentia	Calomyscidae	Calomyscus	baluchi	Baluchi Brush-tailed Mouse	Nocturnal	Nocturnal	1	1	1	1	20.1	20.1	44	3.33	3.33	47	10	0	0	0	0	0	0	0	70	20	11	-0.039257	-0.00237105	1	1	11	3	3	51
Calomyscus elburzensis	Rodentia	Calomyscidae	Calomyscus	elburzensis	Goodwin's Brush-tailed Mouse	Nocturnal	Nocturnal	1	0	0	1	17	17	44	3.665	3.665	47	20	0	0	0	0	0	0	0	60	20	11	-0.0205348	0.00108158	1	1	11	3	3	51
Calomyscus grandis	Rodentia	Calomyscidae	Calomyscus	grandis	Noble Calomyscus	NA	Nocturnal	Imputed	NA	0	Imputed	18.3	18.3	44	3.33	3.33	47	20	0	0	0	0	0	0	0	60	20	11	-0.0205348	0.00108158	1	1	11	1	1	51
Calomyscus hotsoni	Rodentia	Calomyscidae	Calomyscus	hotsoni	Hotson's Brush-tailed Mouse	Nocturnal	Nocturnal	2	0	0	1	16.3	16.3	44	3.33	3.33	47	10	0	0	0	0	0	0	0	70	20	11	-0.039257	-0.00237105	1	1	11	3	3	51
Calomyscus mystax	Rodentia	Calomyscidae	Calomyscus	mystax	Afghan Mouse-like Hamster	Nocturnal	Nocturnal	2	0	0	1	17	17	44	4.3275	4.3275	47	10	0	0	0	0	0	0	0	70	20	11	-0.039257	-0.00237105	1	1	11	1	1	51
Calomyscus tsolovi	Rodentia	Calomyscidae	Calomyscus	tsolovi	Tsolov's Mouse-like Hamster	Nocturnal	Nocturnal	2	0	0	1	12.7	12.7	44	NA	4.0918	Imputed	10	0	0	0	0	0	0	0	70	20	11	-0.039257	-0.00237105	1	1	11	3	3	51
Calomyscus urartensis	Rodentia	Calomyscidae	Calomyscus	urartensis	Urar Calomyscus	Nocturnal	Nocturnal	1	1	1	1	16.5	16.5	44	3.33	3.33	47	10	0	0	0	0	0	0	0	70	20	11	-0.039257	-0.00237105	1	1	11	3	3	51
Caluromys derbianus	Didelphimorphia	Didelphidae	Caluromys	derbianus	Central American Woolly Opossum	Nocturnal	Nocturnal	1	1	1	1	297	297	44	3.105	3.105	47	20	0	0	0	10	0	20	0	10	40	11	-0.0430036	-0.00586979	3	3	11	4	4	51
Caluromys lanatus	Didelphimorphia	Didelphidae	Caluromys	lanatus	Brown-eared Woolly Opossum	Nocturnal	Nocturnal	1	1	1	1	325	325	44	2.5	2.5	47	20	0	0	0	10	0	20	0	10	40	11	-0.0430036	-0.00586979	3	3	11	5	5	51
Caluromys philander	Didelphimorphia	Didelphidae	Caluromys	philander	Bare-tailed Woolly Opossum	Nocturnal	Nocturnal	1	0	0	1	229.3	229.3	44	4.26	4.26	47	20	0	0	0	10	0	20	0	10	40	11	-0.0430036	-0.00586979	3	3	11	2	2	51
Caluromysiops irrupta	Didelphimorphia	Didelphidae	Caluromysiops	irrupta	Black-shouldered Opossum	Nocturnal	Nocturnal	1	0	0	1	250	250	44	2	2	47	20	0	0	0	0	0	20	40	0	20	11	-0.0169261	-0.0326317	3	3	11	1	1	51
Camelus ferus	Cetartiodactyla	Camelidae	Camelus	ferus	Bactrian Camel	Diurnal	Diurnal	1	0	0	1	690000	690000	44	1.195	1.195	47	0	0	0	0	0	0	0	0	0	100	11	-0.0902245	0.0743635	1	1	11	1	1	51
Canis adustus	Carnivora	Canidae	Canis	adustus	Side-striped Jackal	Nocturnal	Nocturnal	1	1	1	1	10249.9	10249.9	44	4.33	4.33	47	30	0	0	0	30	20	0	0	0	20	11	0.0200502	0.021806	1	1	11	9	9	51
Canis aureus	Carnivora	Canidae	Canis	aureus	Golden Jackal	Nocturnal	Nocturnal	1	1	1	1	10345.2	10345.2	44	3.845	3.845	47	10	50	10	10	10	0	10	0	0	0	11	0.0172775	-0.0398528	1	1	11	9	9	51
Canis latrans	Carnivora	Canidae	Canis	latrans	Coyote	Cathemeral	Cathemeral	1	1	1	1	13406.3	13406.3	44	5.6625	5.6625	47	0	60	0	10	0	30	0	0	0	0	11	0.0125679	-0.00864634	1	1	11	12	12	51
Canis lupus	Carnivora	Canidae	Canis	lupus	Grey Wolf	Nocturnal	Nocturnal	1	1	1	1	32183.3	32183.3	44	4.98	4.98	47	0	100	0	0	0	0	0	0	0	0	11	0.00102114	-0.0113383	1	1	11	16	16	51
Canis mesomelas	Carnivora	Canidae	Canis	mesomelas	Black-backed Jackal	Nocturnal	Nocturnal	1	1	1	1	8500	8500	44	3.92	3.92	47	10	30	0	0	0	30	0	0	0	30	11	-0.0242432	0.0276849	1	1	11	10	10	51
Canis rufus	Carnivora	Canidae	Canis	rufus	Red Wolf	Nocturnal	Nocturnal	1	1	1	1	22983.2	22983.2	44	4.98	4.98	47	0	0	0	0	100	0	0	0	0	0	1	-0.000965555	-0.00922348	1	1	1	5	5	51
Canis simensis	Carnivora	Canidae	Canis	simensis	Ethiopian Wolf	Diurnal	Diurnal	1	1	1	1	10000	10000	44	4	4	47	0	100	0	0	0	0	0	0	0	0	11	0.00102114	-0.0113383	1	1	11	4	4	51
Cannomys badius	Rodentia	Spalacidae	Cannomys	badius	Lesser Bamboo Rat	Nocturnal	Nocturnal	1	0	0	1	275	275	44	1.95	1.95	47	0	0	0	0	0	0	0	0	0	100	11	-0.0902245	0.0743635	1	1	11	4	4	51
Cansumys canus	Rodentia	Cricetidae	Cansumys	canus	Gansu Hamster	Nocturnal	Nocturnal	39	0	0	1	90.5	90.5	44	4.24	4.24	47	20	0	0	0	0	0	10	0	40	30	11	-0.0367221	-0.0054924	1	1	11	1	1	51
Capra aegagrus	Cetartiodactyla	Bovidae	Capra	aegagrus	Wild Goat	Diurnal	Diurnal	1	0	0	1	33500	33500	44	1.475	1.475	47	0	0	0	0	0	0	0	0	0	100	11	-0.0902245	0.0743635	1	1	11	7	7	51
Capra caucasica	Cetartiodactyla	Bovidae	Capra	caucasica	Western Tur	Diurnal	Diurnal	1	1	1	1	55000	55000	44	1.095	1.095	47	0	0	0	0	0	0	0	0	0	100	11	-0.0902245	0.0743635	1	1	11	4	4	51
Capra cylindricornis	Cetartiodactyla	Bovidae	Capra	cylindricornis	Eastern Tur	Diurnal	Diurnal	1	1	1	1	50000	50000	44	1.095	1.095	47	0	0	0	0	0	0	0	0	0	100	1	-0.0902245	0.0743635	1	1	1	4	4	51
Capra falconeri	Cetartiodactyla	Bovidae	Capra	falconeri	Markhor	Diurnal	Diurnal	1	1	1	1	41000	41000	44	1.865	1.865	47	0	0	0	0	0	0	0	0	0	100	11	-0.0902245	0.0743635	1	1	11	5	5	51
Capra ibex	Cetartiodactyla	Bovidae	Capra	ibex	Alpine Ibex	Diurnal	Diurnal	1	0	0	1	85166.5	85166.5	44	1.145	1.145	47	0	0	0	0	0	0	0	0	0	100	11	-0.0902245	0.0743635	1	1	11	2	2	51
Capra nubiana	Cetartiodactyla	Bovidae	Capra	nubiana	Nubian Ibex	Diurnal	Diurnal	1	0	0	1	62624.8	62624.8	44	1.055	1.055	47	0	0	0	0	0	0	0	0	0	100	11	-0.0902245	0.0743635	1	1	11	4	4	51
Capra pyrenaica	Cetartiodactyla	Bovidae	Capra	pyrenaica	Iberian Wild Goat	Diurnal	Diurnal	1	0	0	1	50000	50000	44	1.5	1.5	47	0	0	0	0	0	0	0	0	0	100	11	-0.0902245	0.0743635	1	1	11	3	3	51
Capra sibirica	Cetartiodactyla	Bovidae	Capra	sibirica	Siberian/Siberian Ibex	Diurnal	Diurnal	1	0	0	1	130000	130000	44	1.18	1.18	47	0	0	0	0	0	0	0	0	0	100	11	-0.0902245	0.0743635	1	1	11	4	4	51
Capra walie	Cetartiodactyla	Bovidae	Capra	walie	Walia Ibex	Diurnal	Diurnal	2	1	1	1	100000	100000	44	1.05	1.05	47	0	0	0	0	0	0	0	0	0	100	11	-0.0902245	0.0743635	1	1	11	3	3	51
Capreolus capreolus	Cetartiodactyla	Cervidae	Capreolus	capreolus	European Roe Deer	Cathemeral	Cathemeral	1	1	1	41	22500	22500	44	1.7875	1.7875	47	0	0	0	0	0	0	0	0	0	100	11	-0.0902245	0.0743635	1	1	11	14	14	51
Capreolus pygargus	Cetartiodactyla	Cervidae	Capreolus	pygargus	Siberian Roe Deer	Cathemeral	Cathemeral	1	0	0	1	43752.2	43752.2	44	1.9475	1.9475	47	0	0	0	0	0	0	0	0	0	100	11	-0.0902245	0.0743635	1	1	11	8	8	51
Capricornis crispus	Cetartiodactyla	Bovidae	Capricornis	crispus	Japanese Serow	Diurnal	Diurnal	1	1	1	1	37160	37160	44	1	1	47	0	0	0	0	0	0	0	0	20	80	11	-0.0966047	0.0561375	1	1	11	6	6	51
Capricornis milneedwardsii	Cetartiodactyla	Bovidae	Capricornis	milneedwardsii	Chinese Serow	Diurnal	Diurnal	1	0	0	1	130000	130000	44	1	1	47	0	0	0	0	0	0	0	0	0	100	11	-0.0902245	0.0743635	1	1	11	5	5	51
Capricornis rubidus	Cetartiodactyla	Bovidae	Capricornis	rubidus	Red Serow	Diurnal	Diurnal	2	1	1	1	87500	87500	44	1	1	47	0	0	0	0	0	0	0	0	0	100	11	-0.0902245	0.0743635	1	1	11	3	3	51
Capricornis sumatraensis	Cetartiodactyla	Bovidae	Capricornis	sumatraensis	Sumatran Serow	Crepuscular	Crepuscular	1	0	0	1	87500	87500	44	1.11	1.11	47	0	0	0	0	0	0	0	0	0	100	11	-0.0902245	0.0743635	1	1	11	4	4	51
Capricornis swinhoei	Cetartiodactyla	Bovidae	Capricornis	swinhoei	Formosan Serow	Diurnal	Diurnal	1	1	1	1	21000	21000	44	1	1	47	0	0	0	0	0	0	0	0	20	80	11	-0.0966047	0.0561375	1	1	11	7	7	51
Capricornis thar	Cetartiodactyla	Bovidae	Capricornis	thar	Himalayan Serow	Diurnal	Diurnal	1	0	0	1	112500	112500	44	1	1	47	0	0	0	0	0	0	0	0	0	100	11	-0.0902245	0.0743635	1	1	11	7	7	51
Caprolagus hispidus	Lagomorpha	Leporidae	Caprolagus	hispidus	Hispid Hare	Crepuscular	Crepuscular	1	0	0	1	2497	2497	44	3.46	3.46	47	0	0	0	0	0	0	0	0	0	100	11	-0.0902245	0.0743635	1	1	11	2	2	51
Capromys garridoi	Rodentia	Echimyidae	Capromys	garridoi	Garrido tree hutia	NA	Diurnal	Imputed	NA	0	Imputed	1250	1250	44	NA	1.1047	Imputed	0	0	0	0	0	0	30	0	0	70	11	-0.096893	0.00150379	3	3	11	1	1	51
Capromys pilorides	Rodentia	Echimyidae	Capromys	pilorides	Desmarest's Hutia	Nocturnal	Nocturnal	1	1	1	1	3090	3090	44	2	2	47	0	0	0	0	0	0	30	0	0	70	11	-0.096893	0.00150379	1	1	11	4	4	51
Caracal aurata	Carnivora	Felidae	Caracal	aurata	African Golden Cat	Nocturnal	Nocturnal	1	1	1	1	10650	10650	44	2.125	2.125	47	0	100	0	0	0	0	0	0	0	0	11	0.00102114	-0.0113383	2	2	11	4	4	51
Caracal caracal	Carnivora	Felidae	Caracal	caracal	Caracal	Nocturnal	Nocturnal	1	1	1	1	13749.9	13749.9	44	2.65	2.65	47	0	100	0	0	0	0	0	0	0	0	11	0.00102114	-0.0113383	1	1	11	7	7	51
Cardiocranius paradoxus	Rodentia	Dipodidae	Cardiocranius	paradoxus	Five-toed Pygmy Jerboa	Nocturnal	Nocturnal	1	0	0	1	8.6	8.6	44	3.5	3.5	1	0	0	0	0	0	0	0	0	100	0	11	-0.0264226	-0.0268799	1	1	11	1	1	51
Cardioderma cor	Chiroptera	Megadermatidae	Cardioderma	cor	Heart-nosed Bat	Nocturnal	Nocturnal	1	0	0	1	27.8	27.8	44	1	1	47	100	0	0	0	0	0	0	0	0	0	11	0.0998556	0.0221434	1	1	11	4	4	51
Carollia brevicauda	Chiroptera	Phyllostomidae	Carollia	brevicauda	Silky Short-tailed Bat	Nocturnal	Nocturnal	1	0	0	1	14.4	14.4	44	0.98	0.98	47	0	0	0	0	0	0	100	0	0	0	11	-0.0308727	-0.113819	3	3	11	5	5	51
Carollia castanea	Chiroptera	Phyllostomidae	Carollia	castanea	Chestnut Short-tailed Bat	Nocturnal	Nocturnal	1	0	0	1	13.3	13.3	44	0.99	0.99	47	0	0	0	0	0	0	100	0	0	0	11	-0.0308727	-0.113819	3	3	11	4	4	51
Carollia manu	Chiroptera	Phyllostomidae	Carollia	manu	Manu Short-tailed Bat	Nocturnal	Nocturnal	1	0	0	1	18.7	18.7	44	NA	2.2557	Imputed	0	0	0	0	0	0	100	0	0	0	1	-0.0308727	-0.113819	3	3	1	1	1	51
Carollia perspicillata	Chiroptera	Phyllostomidae	Carollia	perspicillata	Seba's Short-tailed Bat	Nocturnal	Nocturnal	1	0	0	1	18	18	44	1	1	47	0	0	0	0	0	0	100	0	0	0	11	-0.0308727	-0.113819	3	3	11	4	4	51
Carollia sowelli	Chiroptera	Phyllostomidae	Carollia	sowelli	Sowell's Short-tailed Bat	Nocturnal	Nocturnal	1	0	0	1	16.5	16.5	44	NA	1.4046	Imputed	0	0	0	0	0	0	100	0	0	0	11	-0.0308727	-0.113819	3	3	11	1	1	51
Carollia subrufa	Chiroptera	Phyllostomidae	Carollia	subrufa	Gray Short-tailed Bat	Nocturnal	Nocturnal	1	0	0	1	15.6	15.6	44	0.9825	0.9825	47	0	0	0	0	0	0	100	0	0	0	11	-0.0308727	-0.113819	3	3	11	3	3	51
Carpomys melanurus	Rodentia	Muridae	Carpomys	melanurus	Large Luzon Carpomys	Nocturnal	Nocturnal	1	0	0	1	165	165	44	NA	1.3182	Imputed	10	0	0	0	0	0	10	0	20	60	11	-0.0740805	0.0232143	3	3	11	1	1	51
Carpomys phaeurus	Rodentia	Muridae	Carpomys	phaeurus	Small Luzon Carpomys	Nocturnal	Nocturnal	1	0	0	1	123	123	44	NA	1.6199	Imputed	10	0	0	0	0	0	10	0	20	60	11	-0.0740805	0.0232143	3	3	11	1	1	51
Carterodon sulcidens	Rodentia	Echimyidae	Carterodon	sulcidens	Owl's Spiny Rat	Nocturnal	Nocturnal	1	0	0	1	113.8	113.8	44	1.5	1.5	1	0	0	0	0	0	0	0	0	0	100	11	-0.0902245	0.0743635	1	1	11	2	2	51
Casinycteris argynnis	Chiroptera	Pteropodidae	Casinycteris	argynnis	Short-palated Fruit Bat	Nocturnal	Nocturnal	1	0	0	1	29.9	29.9	44	0.985	0.985	47	0	0	0	0	0	0	80	20	0	0	11	-0.030573	-0.116685	3	3	11	2	2	51
Castor canadensis	Rodentia	Castoridae	Castor	canadensis	American Beaver	Nocturnal	Nocturnal	1	1	1	41	21820	21820	44	3.59	3.59	47	0	0	0	0	0	0	0	0	0	100	11	-0.0902245	0.0743635	1	1	11	5	5	51
Castor fiber	Rodentia	Castoridae	Castor	fiber	Eurasian Beaver	Nocturnal	Nocturnal	1	0	0	1	19000	19000	44	3.0025	3.0025	47	0	0	0	0	0	0	0	0	0	100	11	-0.0902245	0.0743635	1	1	11	10	10	51
Catagonus wagneri	Cetartiodactyla	Tayassuidae	Catagonus	wagneri	Chacoan Peccary	Diurnal	Diurnal	1	1	1	1	35566.4	35566.4	44	2.4575	2.4575	47	0	0	0	0	0	0	0	0	30	70	11	-0.0965941	0.0478638	1	1	11	2	2	51
Catopuma badia	Carnivora	Felidae	Catopuma	badia	Borneo Bay Cat	Diurnal	Diurnal	20	1	1	1	2500	2500	44	NA	3.5024	Imputed	0	80	0	0	0	20	0	0	0	0	11	0.00893938	-0.00981632	1	1	11	3	3	51
Catopuma temminckii	Carnivora	Felidae	Catopuma	temminckii	Asiatic Golden Cat	Nocturnal	Nocturnal	1	1	1	1	11500	11500	44	1.39	1.39	47	0	80	20	0	0	0	0	0	0	0	11	0.0118224	-0.0118498	1	1	11	9	9	51
Cavia aperea	Rodentia	Caviidae	Cavia	aperea	Brazilian Guinea Pig	Diurnal	Diurnal	1	0	0	1	549	549	44	2.31	2.31	47	0	0	0	0	0	0	0	0	0	100	11	-0.0902245	0.0743635	1	1	11	4	4	51
Cavia fulgida	Rodentia	Caviidae	Cavia	fulgida	Shiny Guinea Pig	Diurnal	Diurnal	8	0	0	1	282.5	282.5	44	1.34	1.34	47	0	0	0	0	0	0	0	0	0	100	11	-0.0902245	0.0743635	1	1	11	2	2	51
Cavia intermedia	Rodentia	Caviidae	Cavia	intermedia	Santa Catarina's Guinea Pig	Nocturnal	Nocturnal	1	0	0	1	660.5	660.5	44	1.5	1.5	1	0	0	0	0	0	0	0	0	0	100	11	-0.0902245	0.0743635	1	1	11	1	1	51
Cavia magna	Rodentia	Caviidae	Cavia	magna	Greater Guinea Pig	Diurnal	Diurnal	1	0	0	1	460	460	44	NA	3.5257	Imputed	0	0	0	0	0	0	0	0	0	100	11	-0.0902245	0.0743635	1	1	11	2	2	51
Cavia patzelti	Rodentia	Caviidae	Cavia	patzelti	Sacha Guinea Pig	Diurnal	Diurnal	1	0	0	1	712.5	712.5	1	NA	2.3871	Imputed	0	0	0	0	0	0	0	0	0	100	1	-0.0902245	0.0743635	1	1	1	1	1	51
Cavia tschudii	Rodentia	Caviidae	Cavia	tschudii	Montane Guinea Pig	Nocturnal	Nocturnal	1	1	1	1	1000	1000	44	1.96	1.96	47	0	0	0	0	0	0	0	0	0	100	11	-0.0902245	0.0743635	1	1	11	5	5	51
Cebuella pygmaea	Primates	Callitrichidae	Cebuella	pygmaea	Pygmy Marmoset	Diurnal	Diurnal	1	0	0	1	70	70	44	NA	2.6512	Imputed	20	0	0	0	20	0	0	60	0	0	11	0.032625	-0.016935	3	3	11	2	2	51
Cebus aequatorialis	Primates	Cebidae	Cebus	aequatorialis	Ecuadorian White-fronted Capuchin	NA	Diurnal	Imputed	NA	0	Imputed	2175	2175	44	NA	1.3072	Imputed	19	0	0	0	9	0	0	0	0	72	1	-0.049964	0.0649709	3	3	1	2	2	1
Cebus albifrons	Primates	Cebidae	Cebus	albifrons	Humboldt's White-fronted Capuchin	Diurnal	Diurnal	1	0	0	1	2629	2629	44	1	1	1	20	0	0	0	10	0	20	10	20	20	11	-0.0263205	-0.0348732	3	3	11	3	3	1
Cebus brunneus	Primates	Cebidae	Cebus	brunneus	Brown Weeper Capuchin	NA	Diurnal	Imputed	NA	0	Imputed	NA	2397.7	Imputed	NA	1.421	Imputed	20	0	0	0	10	0	20	10	20	20	44	-0.0263205	-0.0348732	3	3	1	1	1	1
Cebus capucinus	Primates	Cebidae	Cebus	capucinus	Panamanian white-faced capuchin	Diurnal	Diurnal	1	0	0	1	2733	2733	44	NA	2.6893	Imputed	20	0	0	0	10	0	20	10	20	20	11	-0.0263205	-0.0348732	3	3	11	3	3	1
Cebus cesarae	Primates	Cebidae	Cebus	cesarae	Rio Cesar White-fronted Capuchin	NA	Diurnal	Imputed	NA	0	Imputed	NA	2491.2	Imputed	NA	1.8839	Imputed	19	0	0	0	9	0	20	10	20	22	44	-0.0304808	-0.0327705	3	3	1	1	1	1
Cebus cuscinus	Primates	Cebidae	Cebus	cuscinus	Shock-headed Capuchin	Diurnal	Diurnal	1	0	0	1	2900	2900	44	NA	1.0197	Imputed	19	0	0	0	10	0	0	0	0	71	1	-0.0496267	0.0643191	3	3	1	2	2	1
Cebus kaapori	Primates	Cebidae	Cebus	kaapori	Ka'apor Capuchin	Diurnal	Diurnal	13	0	0	1	2600	2600	44	1	1	47	10	0	0	0	0	0	70	0	10	10	11	-0.0351494	-0.0899995	3	3	11	2	2	51
Cebus malitiosus	Primates	Cebidae	Cebus	malitiosus	Santa Marta White-fronted Capuchin	NA	Diurnal	Imputed	NA	0	Imputed	NA	2498.6	Imputed	NA	2.3747	Imputed	19	0	0	0	9	0	20	10	20	22	44	-0.0304808	-0.0327705	3	3	1	2	2	1
Cebus versicolor	Primates	Cebidae	Cebus	versicolor	Varied White-fronted Capuchin	NA	Diurnal	Imputed	NA	0	Imputed	NA	2504.4	Imputed	NA	1.6181	Imputed	19	0	0	0	9	0	20	10	20	22	44	-0.0304808	-0.0327705	3	3	1	2	2	1
Centronycteris centralis	Chiroptera	Emballonuridae	Centronycteris	centralis	Thomas's Shaggy Bat	Nocturnal	Crepuscular	1	0	0	1	5.5	5.5	44	0.98	0.98	47	100	0	0	0	0	0	0	0	0	0	11	0.0998556	0.0221434	4	4	11	2	2	51
Centronycteris maximiliani	Chiroptera	Emballonuridae	Centronycteris	maximiliani	Shaggy Bat	Nocturnal	Crepuscular	1	0	1	1	5	5	44	0.98	0.98	47	100	0	0	0	0	0	0	0	0	0	11	0.0998556	0.0221434	4	4	11	1	1	51
Centurio senex	Chiroptera	Phyllostomidae	Centurio	senex	Wrinkle-faced Bat	Nocturnal	Nocturnal	1	0	0	1	21.2	21.2	44	0.9925	0.9925	47	0	0	0	0	0	0	100	0	0	0	11	-0.0308727	-0.113819	3	3	11	6	6	51
Cephalophus adersi	Cetartiodactyla	Bovidae	Cephalophus	adersi	Aders' Duiker	Diurnal	Diurnal	1	1	1	1	9250	9250	44	1	1	47	0	10	0	0	0	0	30	0	0	60	11	-0.0914886	-0.00566385	1	1	11	2	2	51
Cephalophus callipygus	Cetartiodactyla	Bovidae	Cephalophus	callipygus	Peters' Duiker	Diurnal	Diurnal	1	0	0	1	18249.9	18249.9	44	0.7	0.7	1	0	10	0	0	0	0	30	0	0	60	11	-0.0914886	-0.00566385	1	1	11	2	2	51
Cephalophus dorsalis	Cetartiodactyla	Bovidae	Cephalophus	dorsalis	Bay Duiker	Diurnal	Diurnal	1	0	0	1	20000	20000	44	0.7	0.7	1	0	10	0	0	0	0	30	0	0	60	11	-0.0914886	-0.00566385	1	1	11	2	2	51
Cephalophus harveyi	Cetartiodactyla	Bovidae	Cephalophus	harveyi	Harvey's Duiker	Diurnal	Diurnal	1	0	0	1	14500.1	14500.1	44	1	1	47	0	0	0	0	0	0	40	20	0	40	1	-0.0818291	-0.0399934	1	1	1	5	5	51
Cephalophus jentinki	Cetartiodactyla	Bovidae	Cephalophus	jentinki	Jentink's Duiker	Nocturnal	Nocturnal	1	1	1	1	70000.3	70000.3	44	1	1	47	0	10	0	0	0	0	30	0	0	60	11	-0.0914886	-0.00566385	1	1	11	2	2	51
Cephalophus leucogaster	Cetartiodactyla	Bovidae	Cephalophus	leucogaster	White-bellied Duiker	Diurnal	Diurnal	1	0	0	1	12699.9	12699.9	44	1	1	47	0	10	0	0	0	0	30	0	0	60	11	-0.0914886	-0.00566385	1	1	11	2	2	51
Cephalophus natalensis	Cetartiodactyla	Bovidae	Cephalophus	natalensis	Natal Red Duiker	Diurnal	Diurnal	1	1	1	1	12000	12000	44	1	1	47	0	10	0	0	0	0	30	0	0	60	11	-0.0914886	-0.00566385	1	1	11	3	3	51
Cephalophus niger	Cetartiodactyla	Bovidae	Cephalophus	niger	Black Duiker	Cathemeral	Cathemeral	1	1	1	1	20400	20400	44	1	1	47	0	10	0	0	0	0	30	0	0	60	11	-0.0914886	-0.00566385	1	1	11	3	3	51
Cephalophus nigrifrons	Cetartiodactyla	Bovidae	Cephalophus	nigrifrons	Black-fronted Duiker	Diurnal	Diurnal	1	0	0	1	13899.8	13899.8	44	NA	1.4417	Imputed	0	10	0	0	0	0	30	0	0	60	11	-0.0914886	-0.00566385	1	1	11	4	4	51
Cephalophus ogilbyi	Cetartiodactyla	Bovidae	Cephalophus	ogilbyi	Ogilby's Duiker	Diurnal	Diurnal	1	0	0	1	20000	20000	44	1	1	47	0	10	0	0	0	0	30	0	0	60	11	-0.0914886	-0.00566385	1	1	11	2	2	51
Cephalophus rufilatus	Cetartiodactyla	Bovidae	Cephalophus	rufilatus	Red-flanked Duiker	Diurnal	Diurnal	1	0	0	1	12000	12000	44	1	1	47	0	10	0	0	0	0	30	0	0	60	11	-0.0914886	-0.00566385	1	1	11	4	4	51
Cephalophus silvicultor	Cetartiodactyla	Bovidae	Cephalophus	silvicultor	Yellow-backed Duiker	Diurnal	Diurnal	1	0	0	1	72500.3	72500.3	44	1	1	47	0	10	0	0	0	0	30	0	0	60	11	-0.0914886	-0.00566385	1	1	11	6	6	51
Cephalophus spadix	Cetartiodactyla	Bovidae	Cephalophus	spadix	Abbott's Duiker	Nocturnal	Nocturnal	1	1	1	1	56000.3	56000.3	44	1	1	1	0	10	0	0	0	0	30	0	0	60	11	-0.0914886	-0.00566385	1	1	11	3	3	51
Cephalophus weynsi	Cetartiodactyla	Bovidae	Cephalophus	weynsi	Weyns's Duiker	Diurnal	Diurnal	1	0	0	1	17000	17000	44	1	1	47	0	10	0	0	0	0	30	0	0	60	11	-0.0914886	-0.00566385	1	1	11	2	2	51
Cephalophus zebra	Cetartiodactyla	Bovidae	Cephalophus	zebra	Zebra Duiker	Diurnal	Diurnal	1	0	0	1	17500.1	17500.1	44	1	1	47	0	10	0	0	0	0	30	0	0	60	11	-0.0914886	-0.00566385	1	1	11	2	2	51
Ceratotherium simum	Perissodactyla	Rhinocerotidae	Ceratotherium	simum	White Rhinoceros	Diurnal	Diurnal	1	0	0	1	2.94999e+06	2.94999e+06	44	1	1	47	0	0	0	0	0	0	0	0	0	100	11	-0.0902245	0.0743635	1	1	11	3	3	51
Cercartetus caudatus	Diprotodontia	Burramyidae	Cercartetus	caudatus	Long-tailed Pygmy Possum	Nocturnal	Nocturnal	1	0	0	1	25	25	44	2.37	2.37	47	20	0	10	0	0	0	20	20	10	20	11	-0.0172922	-0.0351663	3	3	11	3	3	51
Cercartetus concinnus	Diprotodontia	Burramyidae	Cercartetus	concinnus	Western Pygmy Possum	Nocturnal	Nocturnal	1	0	0	1	13	13	44	4.45	4.45	47	20	0	10	0	0	0	20	20	10	20	11	-0.0172922	-0.0351663	3	3	11	2	2	51
Cercartetus lepidus	Diprotodontia	Burramyidae	Cercartetus	lepidus	Little Pygmy Possum	Nocturnal	Nocturnal	1	0	0	1	7	7	44	3.4975	3.4975	47	20	0	10	0	0	0	20	20	10	20	11	-0.0172922	-0.0351663	3	3	11	3	3	51
Cercartetus nanus	Diprotodontia	Burramyidae	Cercartetus	nanus	Eastern Pygmy Possum	Nocturnal	Nocturnal	1	0	0	1	24	24	44	3.97	3.97	47	20	0	10	0	0	0	20	20	10	20	11	-0.0172922	-0.0351663	3	3	11	2	2	51
Cercocebus agilis	Primates	Cercopithecidae	Cercocebus	agilis	Agile Mangabey	Diurnal	Diurnal	1	0	0	1	8023.4	8023.4	44	1	1	47	20	0	0	0	10	0	70	0	0	0	11	0.00514751	-0.0988699	3	3	11	2	2	51
Cercocebus atys	Primates	Cercopithecidae	Cercocebus	atys	Sooty Mangabey	Diurnal	Diurnal	1	0	0	1	7643.4	7643.4	44	1.0075	1.0075	47	10	0	0	0	0	0	40	0	50	0	11	-0.0281666	-0.0934517	3	3	11	6	6	51
Cercocebus chrysogaster	Primates	Cercopithecidae	Cercocebus	chrysogaster	Golden-bellied Mangabey	Diurnal	Diurnal	1	0	0	1	9475.6	9475.6	44	1	1	47	20	0	0	0	10	0	70	0	0	0	11	0.00514751	-0.0988699	3	3	11	2	2	51
Cercocebus galeritus	Primates	Cercopithecidae	Cercocebus	galeritus	Tana River Mangabey	Diurnal	Diurnal	1	0	0	1	7383	7383	44	1.0075	1.0075	47	20	0	0	0	10	0	70	0	0	0	11	0.00514751	-0.0988699	3	3	11	1	1	51
Cercocebus lunulatus	Primates	Cercopithecidae	Cercocebus	lunulatus	White-naped Mangabey	Diurnal	Diurnal	1	0	0	1	7275	7275	44	1	1	1	10	0	0	0	10	0	60	0	20	0	1	-0.0250518	-0.104471	1	1	1	6	6	51
Cercocebus sanjei	Primates	Cercopithecidae	Cercocebus	sanjei	Sanje River Mangabey	Diurnal	Diurnal	1	0	0	1	8023.4	8023.4	44	1.005	1.005	47	0	0	0	0	0	0	70	0	0	30	11	-0.074122	-0.0644824	3	3	11	1	1	51
Cercocebus torquatus	Primates	Cercopithecidae	Cercocebus	torquatus	Red-capped Mangabey	Diurnal	Diurnal	1	0	0	1	8135.4	8135.4	44	1.005	1.005	47	20	0	0	0	10	0	70	0	0	0	11	0.00514751	-0.0988699	3	3	11	3	3	51
Cercopithecus ascanius	Primates	Cercopithecidae	Cercopithecus	ascanius	Red-tailed Monkey	Diurnal	Diurnal	1	0	0	1	3550	3550	44	1.005	1.005	47	20	0	0	0	10	0	50	0	10	10	11	-0.0153809	-0.0760316	3	3	11	2	2	51
Cercopithecus campbelli	Primates	Cercopithecidae	Cercopithecus	campbelli	Campbell's Monkey	Diurnal	Diurnal	1	0	0	1	4100	4100	44	1.01	1.01	47	20	0	0	0	10	0	50	0	10	10	11	-0.0153809	-0.0760316	3	3	11	7	7	51
Cercopithecus cephus	Primates	Cercopithecidae	Cercopithecus	cephus	Moustached Monkey	Diurnal	Diurnal	1	0	0	1	3485	3485	44	1.005	1.005	47	20	0	0	0	10	0	50	0	10	10	11	-0.0153809	-0.0760316	3	3	11	1	1	51
Cercopithecus denti	Primates	Cercopithecidae	Cercopithecus	denti	Dent's Monkey	Diurnal	Diurnal	1	0	0	1	4050	4050	44	NA	1.1234	Imputed	20	0	0	0	10	0	50	0	10	10	11	-0.0153809	-0.0760316	3	3	11	2	2	51
Cercopithecus diana	Primates	Cercopithecidae	Cercopithecus	diana	Diana Monkey	Diurnal	Diurnal	1	0	0	1	4175	4175	44	1.005	1.005	47	30	0	0	0	10	0	50	0	0	10	11	0.00800221	-0.0689525	3	3	11	1	1	51
Cercopithecus dryas	Primates	Cercopithecidae	Cercopithecus	dryas	Dryas Monkey	Diurnal	Diurnal	1	0	0	1	3075	3075	44	1.0125	1.0125	47	20	0	0	0	10	0	50	0	10	10	11	-0.0153809	-0.0760316	3	3	11	4	4	51
Cercopithecus erythrogaster	Primates	Cercopithecidae	Cercopithecus	erythrogaster	Red-bellied Monkey	Diurnal	Diurnal	1	0	0	1	2500	2500	44	1.01	1.01	47	20	0	0	0	10	0	50	0	10	10	11	-0.0153809	-0.0760316	3	3	11	1	1	51
Cercopithecus erythrotis	Primates	Cercopithecidae	Cercopithecus	erythrotis	Red-eared Monkey	Diurnal	Diurnal	1	0	0	1	3918.3	3918.3	44	1.01	1.01	47	20	0	0	0	10	0	50	0	10	10	11	-0.0153809	-0.0760316	3	3	11	2	2	51
Cercopithecus hamlyni	Primates	Cercopithecidae	Cercopithecus	hamlyni	Owl-faced Monkey	Diurnal	Diurnal	1	0	0	1	6875	6875	44	1	1	1	20	0	0	0	10	0	50	0	10	10	11	-0.0153809	-0.0760316	3	3	11	2	2	51
Cercopithecus lowei	Primates	Cercopithecidae	Cercopithecus	lowei	Lowe's Monkey	Diurnal	Diurnal	1	0	0	1	3950	3950	44	NA	1.1653	Imputed	20	0	0	0	10	0	50	0	10	10	11	-0.0153809	-0.0760316	3	3	11	7	7	51
Cercopithecus mitis	Primates	Cercopithecidae	Cercopithecus	mitis	Blue Monkey	Diurnal	Diurnal	1	0	0	1	5000	5000	44	1	1	47	0	0	0	0	10	0	50	0	30	10	11	-0.0590308	-0.0912066	3	3	11	7	7	51
Cercopithecus mona	Primates	Cercopithecidae	Cercopithecus	mona	Mona Monkey	Diurnal	Diurnal	1	0	0	1	4208.3	4208.3	44	1	1	47	20	0	0	0	10	0	50	0	10	10	11	-0.0153809	-0.0760316	3	3	11	4	4	51
Cercopithecus neglectus	Primates	Cercopithecidae	Cercopithecus	neglectus	De Brazza's Monkey	Diurnal	Diurnal	1	0	0	1	5480	5480	44	1.01	1.01	47	20	0	0	0	10	0	50	0	10	10	11	-0.0153809	-0.0760316	3	3	11	5	5	51
Cercopithecus nictitans	Primates	Cercopithecidae	Cercopithecus	nictitans	Putty-nosed Monkey	Diurnal	Diurnal	1	0	0	1	5803.3	5803.3	44	1	1	47	20	0	0	0	10	0	50	0	10	10	11	-0.0153809	-0.0760316	3	3	11	4	4	51
Cercopithecus petaurista	Primates	Cercopithecidae	Cercopithecus	petaurista	Spot-nosed Monkey	Diurnal	Diurnal	1	0	0	1	2775	2775	44	1.02	1.02	47	20	0	0	0	0	0	30	0	20	30	11	-0.0407718	-0.0323233	3	3	11	3	3	51
Cercopithecus roloway	Primates	Cercopithecidae	Cercopithecus	roloway	Roloway Monkey	Diurnal	Diurnal	1	0	0	1	4550	4550	44	NA	1.1383	Imputed	40	0	0	0	0	0	50	0	0	10	11	0.0221956	-0.0619554	3	3	11	2	2	51
Cercopithecus sclateri	Primates	Cercopithecidae	Cercopithecus	sclateri	Sclater's Monkey	Diurnal	Diurnal	1	0	0	1	3375	3375	44	1.0125	1.0125	47	20	0	0	0	10	0	50	0	10	10	11	-0.0153809	-0.0760316	3	3	11	4	4	51
Cerdocyon thous	Carnivora	Canidae	Cerdocyon	thous	Crab-eating Fox	Nocturnal	Nocturnal	1	1	1	1	5240	5240	44	3.545	3.545	47	50	0	0	0	40	10	0	0	0	0	11	0.0801633	0.00881026	1	1	11	14	14	51
Cerradomys andersoni	Rodentia	Cricetidae	Cerradomys	andersoni	Anderson's arboreal rice rat	Nocturnal	Nocturnal	1	0	0	1	37	37	44	NA	2.3948	Imputed	29	0	0	0	14	0	20	0	17	20	44	-0.00952544	-0.0258807	3	3	1	1	1	1
Cerradomys maracajuensis	Rodentia	Cricetidae	Cerradomys	maracajuensis	Maracaju Rice Rat	Nocturnal	Nocturnal	1	0	0	1	91.1	91.1	44	4.585	4.585	47	20	0	0	0	0	0	20	0	20	40	11	-0.0467205	-0.00779274	1	1	11	4	4	51
Cerradomys marinhus	Rodentia	Cricetidae	Cerradomys	marinhus	Marinho's Rice Rat	Nocturnal	Nocturnal	1	0	0	1	130	130	44	4.585	4.585	47	20	0	0	0	0	0	20	0	20	40	11	-0.0467205	-0.00779274	1	1	11	3	3	51
Cerradomys scotti	Rodentia	Cricetidae	Cerradomys	scotti	Lindbergh Rice Rat	Nocturnal	Nocturnal	1	0	0	1	92	92	44	4.585	4.585	47	20	0	0	0	0	0	20	0	20	40	11	-0.0467205	-0.00779274	1	1	11	5	5	51
Cerradomys subflavus	Rodentia	Cricetidae	Cerradomys	subflavus	Terraced Rice Rat	Nocturnal	Nocturnal	1	0	0	1	96.4	96.4	44	4.4775	4.4775	47	20	0	0	0	0	0	20	0	20	40	11	-0.0467205	-0.00779274	1	1	11	3	3	51
Cervus albirostris	Cetartiodactyla	Cervidae	Cervus	albirostris	White-lipped Deer	Cathemeral	Cathemeral	1	1	1	1	125000	125000	44	1	1	47	0	0	0	0	0	0	0	0	0	100	11	-0.0902245	0.0743635	1	1	11	3	3	51
Cervus canadensis	Cetartiodactyla	Cervidae	Cervus	canadensis	Wapiti	Cathemeral	Cathemeral	1	0	0	1	131250	131250	44	1	1	1	0	0	0	0	0	0	0	0	0	100	1	-0.0902245	0.0743635	1	1	1	4	4	51
Cervus elaphus	Cetartiodactyla	Cervidae	Cervus	elaphus	Red Deer	Cathemeral	Cathemeral	1	1	1	42	131250	131250	44	1.0625	1.0625	47	0	0	0	0	0	0	0	0	0	100	11	-0.0902245	0.0743635	1	1	11	6	6	51
Cervus nippon	Cetartiodactyla	Cervidae	Cervus	nippon	Sika Deer	Crepuscular	Crepuscular	1	1	1	42	53000	53000	44	1	1	47	0	0	0	0	0	0	0	0	0	100	11	-0.0902245	0.0743635	1	1	11	7	7	51
Chacodelphys formosa	Didelphimorphia	Didelphidae	Chacodelphys	formosa	Pygmy opossum	Nocturnal	Nocturnal	1	0	0	1	10	10	44	NA	3.6585	Imputed	50	0	0	0	0	0	30	20	0	0	11	0.0542247	-0.0555481	2	2	11	2	2	51
Chaerephon aloysiisabaudiae	Chiroptera	Molossidae	Chaerephon	aloysiisabaudiae	Duke of Abruzzi's Wrinkle-lipped Bat	Nocturnal	Nocturnal	1	0	0	1	25.7	25.7	44	1.05	1.05	1	100	0	0	0	0	0	0	0	0	0	11	0.0998556	0.0221434	4	4	11	4	4	51
Chaerephon ansorgei	Chiroptera	Molossidae	Chaerephon	ansorgei	Ansorge's Wrinkle-lipped Bat	Nocturnal	Nocturnal	1	0	0	1	16.1	16.1	44	1	1	1	100	0	0	0	0	0	0	0	0	0	11	0.0998556	0.0221434	4	4	11	3	3	51
Chaerephon bemmeleni	Chiroptera	Molossidae	Chaerephon	bemmeleni	Gland-tailed Wrinkle-lipped Bat	Nocturnal	Nocturnal	1	0	0	1	19	19	44	1.05	1.05	1	100	0	0	0	0	0	0	0	0	0	11	0.0998556	0.0221434	4	4	11	2	2	51
Chaerephon bivittatus	Chiroptera	Molossidae	Chaerephon	bivittatus	Spotted Wrinkle-lipped Bat	Nocturnal	Nocturnal	1	0	0	1	15	15	44	1	1	47	100	0	0	0	0	0	0	0	0	0	11	0.0998556	0.0221434	4	4	11	5	5	51
Chaerephon bregullae	Chiroptera	Molossidae	Chaerephon	bregullae	Fijian Free-tailed Bat	Nocturnal	Nocturnal	1	0	0	1	19.9	19.9	44	1.05	1.05	1	100	0	0	0	0	0	0	0	0	0	11	0.0998556	0.0221434	4	4	11	5	5	51
Chaerephon chapini	Chiroptera	Molossidae	Chaerephon	chapini	Long-crested Free-tailed Bat	Nocturnal	Nocturnal	1	0	0	1	10	10	44	1.05	1.05	1	100	0	0	0	0	0	0	0	0	0	11	0.0998556	0.0221434	4	4	11	2	2	51
Chaerephon gallagheri	Chiroptera	Molossidae	Chaerephon	gallagheri	Gallagher's Wrinkle-lipped Bat	Nocturnal	Nocturnal	1	0	0	1	10.2	10.2	44	1.05	1.05	1	100	0	0	0	0	0	0	0	0	0	11	0.0998556	0.0221434	4	4	11	1	1	51
Chaerephon jobensis	Chiroptera	Molossidae	Chaerephon	jobensis	Greater Northern Free-tailed Bat	Nocturnal	Nocturnal	1	0	0	1	16.9	16.9	44	1.05	1.05	1	100	0	0	0	0	0	0	0	0	0	11	0.0998556	0.0221434	4	4	11	8	8	51
Chaerephon jobimena	Chiroptera	Molossidae	Chaerephon	jobimena	Black And Red Free-tailed Bat	Nocturnal	Nocturnal	1	0	0	1	14.3	14.3	44	1.05	1.05	1	100	0	0	0	0	0	0	0	0	0	44	0.0998556	0.0221434	4	4	1	4	4	51
Chaerephon johorensis	Chiroptera	Molossidae	Chaerephon	johorensis	Northern Free-tailed Bat	Nocturnal	Nocturnal	1	0	0	1	20	20	44	1	1	1	100	0	0	0	0	0	0	0	0	0	11	0.0998556	0.0221434	4	4	11	1	1	51
Chaerephon major	Chiroptera	Molossidae	Chaerephon	major	Large Wrinkle-lipped Bat	Nocturnal	Nocturnal	1	0	0	1	14.8	14.8	44	1	1	47	100	0	0	0	0	0	0	0	0	0	11	0.0998556	0.0221434	4	4	11	3	3	51
Chaerephon nigeriae	Chiroptera	Molossidae	Chaerephon	nigeriae	Nigerian Free-tailed Bat	Nocturnal	Nocturnal	1	0	0	1	19.8	19.8	44	1	1	1	100	0	0	0	0	0	0	0	0	0	11	0.0998556	0.0221434	4	4	11	4	4	51
Chaerephon plicatus	Chiroptera	Molossidae	Chaerephon	plicatus	Wrinkle-lipped Free-tailed Bat	Nocturnal	Nocturnal	1	0	0	1	17.1	17.1	44	0.99	0.99	47	100	0	0	0	0	0	0	0	0	0	11	0.0998556	0.0221434	4	4	11	8	8	51
Chaerephon pumilus	Chiroptera	Molossidae	Chaerephon	pumilus	Little Free-tailed Bat	Nocturnal	Nocturnal	1	0	0	1	11.3	11.3	44	1	1	47	100	0	0	0	0	0	0	0	0	0	11	0.0998556	0.0221434	4	4	11	9	9	51
Chaerephon russatus	Chiroptera	Molossidae	Chaerephon	russatus	Russet Wrinkle-lipped Bat	Nocturnal	Nocturnal	1	0	0	1	16.5	16.5	44	0.99	0.99	47	100	0	0	0	0	0	0	0	0	0	11	0.0998556	0.0221434	4	4	11	2	2	51
Chaerephon solomonis	Chiroptera	Molossidae	Chaerephon	solomonis	Solomons Free-tailed Bat	Nocturnal	Nocturnal	1	0	0	1	12.3	12.3	44	1.05	1.244	1	100	0	0	0	0	0	0	0	0	0	11	0.0998556	0.0221434	4	4	11	1	1	51
Chaerephon tomensis	Chiroptera	Molossidae	Chaerephon	tomensis	Sao Tome Free-tailed Bat	Nocturnal	Nocturnal	1	0	0	1	7.1	7.1	44	1.05	1.1855	1	100	0	0	0	0	0	0	0	0	0	11	0.0998556	0.0221434	4	4	11	4	4	51
Chaetocauda sichuanensis	Rodentia	Gliridae	Chaetocauda	sichuanensis	Sichuan Dormouse	Nocturnal	Nocturnal	1	1	1	1	30.3	30.3	44	4	4	1	10	10	0	0	10	0	20	0	30	20	11	-0.0450618	-0.0404459	3	3	11	1	1	51
Chaetodipus arenarius	Rodentia	Heteromyidae	Chaetodipus	arenarius	Little Desert Pocket Mouse	Nocturnal	Nocturnal	1	0	0	1	23	23	44	2.91	2.91	47	10	0	0	0	0	0	0	0	80	10	11	-0.024462	-0.0140453	1	1	11	1	1	51
Chaetodipus artus	Rodentia	Heteromyidae	Chaetodipus	artus	Narrow-skulled Pocket Mouse	Nocturnal	Nocturnal	1	0	0	1	20	20	1	NA	3.3869	Imputed	10	0	0	0	0	0	0	0	80	10	11	-0.024462	-0.0140453	1	1	11	1	1	51
Chaetodipus baileyi	Rodentia	Heteromyidae	Chaetodipus	baileyi	Bailey's Pocket Mouse	Nocturnal	Nocturnal	1	0	0	1	26.4	26.4	44	3.68	3.68	47	10	0	0	0	0	0	0	0	80	10	11	-0.024462	-0.0140453	1	1	11	1	1	51
Chaetodipus californicus	Rodentia	Heteromyidae	Chaetodipus	californicus	California Pocket Mouse	Nocturnal	Nocturnal	1	0	0	1	22	22	44	4	4	47	10	0	0	0	0	0	0	0	80	10	11	-0.024462	-0.0140453	1	1	11	3	3	51
Chaetodipus eremicus	Rodentia	Heteromyidae	Chaetodipus	eremicus	Chihuahuan Desert Pocket Mouse	Nocturnal	Nocturnal	1	0	0	1	19	19	44	3.645	3.645	47	20	0	0	0	0	0	0	0	70	10	11	-0.00604051	-0.0103596	1	1	11	2	2	51
Chaetodipus fallax	Rodentia	Heteromyidae	Chaetodipus	fallax	San Diego Pocket Mouse	Nocturnal	Nocturnal	1	0	0	1	18.7	18.7	44	3.3375	3.3375	47	10	0	0	0	0	0	0	0	80	10	11	-0.024462	-0.0140453	1	1	11	2	2	51
Chaetodipus formosus	Rodentia	Heteromyidae	Chaetodipus	formosus	Long-tailed Pocket Mouse	Nocturnal	Nocturnal	1	0	0	1	19.5	19.5	44	5.28	5.28	47	10	0	0	0	0	0	0	0	80	10	11	-0.024462	-0.0140453	1	1	11	3	3	51
Chaetodipus goldmani	Rodentia	Heteromyidae	Chaetodipus	goldmani	Goldman's Pocket Mouse	Nocturnal	Nocturnal	1	0	0	1	23	23	44	NA	3.4276	Imputed	10	0	0	0	0	0	0	0	80	10	11	-0.024462	-0.0140453	1	1	11	3	3	51
Chaetodipus hispidus	Rodentia	Heteromyidae	Chaetodipus	hispidus	Hispid Pocket Mouse	Nocturnal	Nocturnal	1	0	0	1	32	32	44	5.23	5.23	47	10	0	0	0	0	0	0	0	80	10	11	-0.024462	-0.0140453	1	1	11	2	2	51
Chaetodipus intermedius	Rodentia	Heteromyidae	Chaetodipus	intermedius	Rock Pocket Mouse	Nocturnal	Nocturnal	1	0	0	1	16.5	16.5	44	5.2725	5.2725	47	10	0	0	0	0	0	0	0	80	10	11	-0.024462	-0.0140453	1	1	11	3	3	51
Chaetodipus lineatus	Rodentia	Heteromyidae	Chaetodipus	lineatus	Lined Pocket Gopher	Nocturnal	Nocturnal	1	0	0	1	23	23	44	NA	4.148	Imputed	10	0	0	0	0	0	0	0	80	10	11	-0.024462	-0.0140453	1	1	11	1	1	51
Chaetodipus nelsoni	Rodentia	Heteromyidae	Chaetodipus	nelsoni	Nelson's Pocket Mouse	Nocturnal	Nocturnal	1	0	0	1	15.8	15.8	44	3.515	3.515	47	10	0	0	0	0	0	0	0	80	10	11	-0.024462	-0.0140453	1	1	11	3	3	51
Chaetodipus penicillatus	Rodentia	Heteromyidae	Chaetodipus	penicillatus	Desert Pocket Mouse	Nocturnal	Nocturnal	1	1	1	1	16.9	16.9	44	3.4725	3.4725	47	10	0	0	0	0	0	0	0	80	10	11	-0.024462	-0.0140453	1	1	11	2	2	51
Chaetodipus pernix	Rodentia	Heteromyidae	Chaetodipus	pernix	Sinaloan Pocket Mouse	Nocturnal	Nocturnal	1	0	0	1	17	17	44	2	2	1	10	0	0	0	0	0	0	0	80	10	11	-0.024462	-0.0140453	1	1	11	1	1	51
Chaetodipus rudinoris	Rodentia	Heteromyidae	Chaetodipus	rudinoris	Baja Pocket Mouse	Nocturnal	Nocturnal	1	0	0	1	26	26	1	3.68	3.68	47	20	0	0	0	0	0	0	0	70	10	11	-0.00604051	-0.0103596	1	1	11	2	2	51
Chaetodipus spinatus	Rodentia	Heteromyidae	Chaetodipus	spinatus	Spiny Pocket Mouse	Nocturnal	Nocturnal	1	0	0	1	16.4	16.4	44	3.5	3.5	47	10	0	0	0	0	0	0	0	80	10	11	-0.024462	-0.0140453	1	1	11	2	2	51
Chaetomys subspinosus	Rodentia	Erethizontidae	Chaetomys	subspinosus	Bristle-spined Rat	Nocturnal	Nocturnal	1	0	0	1	1300	1300	44	NA	1.2141	Imputed	0	0	0	0	0	0	40	0	60	0	11	-0.0467536	-0.0995622	3	3	11	3	3	51
Chaetophractus vellerosus	Cingulata	CingulataFam	Chaetophractus	vellerosus	Screaming Hairy Armadillo	Diurnal	Diurnal	1	1	1	1	1030	1030	44	1.5	1.5	1	50	10	10	0	0	0	0	0	0	30	11	0.034526	0.045689	1	1	11	11	11	51
Chaetophractus villosus	Cingulata	CingulataFam	Chaetophractus	villosus	Large Hairy Armadillo	Nocturnal	Nocturnal	1	1	1	1	4540	4540	44	1.635	1.635	47	50	10	10	0	0	0	0	0	0	30	11	0.034526	0.045689	1	1	11	12	12	51
Chalinolobus dwyeri	Chiroptera	Vespertilionidae	Chalinolobus	dwyeri	Large-eared Pied Bat	Nocturnal	Nocturnal	1	0	0	1	9	9	44	1.505	1.505	47	100	0	0	0	0	0	0	0	0	0	11	0.0998556	0.0221434	4	4	11	6	6	51
Chalinolobus gouldii	Chiroptera	Vespertilionidae	Chalinolobus	gouldii	Gould's Wattled Bat	Nocturnal	Nocturnal	1	0	0	1	14.5	14.5	44	1.5575	1.5575	47	100	0	0	0	0	0	0	0	0	0	11	0.0998556	0.0221434	4	4	11	9	9	51
Chalinolobus morio	Chiroptera	Vespertilionidae	Chalinolobus	morio	Chocolate Wattled Bat	Nocturnal	Nocturnal	1	0	0	1	8.8	8.8	44	1.285	1.285	47	100	0	0	0	0	0	0	0	0	0	11	0.0998556	0.0221434	4	4	11	13	13	51
Chalinolobus neocaledonicus	Chiroptera	Vespertilionidae	Chalinolobus	neocaledonicus	New Caledonia Wattled Bat	Nocturnal	Nocturnal	1	0	0	1	11.9	11.9	44	1.705	1.705	47	100	0	0	0	0	0	0	0	0	0	11	0.0998556	0.0221434	4	4	11	3	3	51
Chalinolobus nigrogriseus	Chiroptera	Vespertilionidae	Chalinolobus	nigrogriseus	Hoary Wattled Bat	Nocturnal	Nocturnal	1	0	0	1	8.8	8.8	44	1.5	1.5	47	100	0	0	0	0	0	0	0	0	0	11	0.0998556	0.0221434	4	4	11	7	7	51
Chalinolobus picatus	Chiroptera	Vespertilionidae	Chalinolobus	picatus	Little Pied Bat	Nocturnal	Nocturnal	1	0	0	1	5.1	5.1	44	2	2	47	100	0	0	0	0	0	0	0	0	0	11	0.0998556	0.0221434	4	4	11	4	4	51
Chalinolobus tuberculatus	Chiroptera	Vespertilionidae	Chalinolobus	tuberculatus	New Zealand Long-tailed Bat	Nocturnal	Nocturnal	1	0	1	1	8.5	8.5	44	0.98	0.98	47	100	0	0	0	0	0	0	0	0	0	11	0.0998556	0.0221434	4	4	11	4	4	51
Cheirogaleus crossleyi	Primates	Cheirogaleidae	Cheirogaleus	crossleyi	Furry-eared Dwarf Lemur	Nocturnal	Nocturnal	1	0	0	1	375	375	44	2.255	2.255	47	10	0	0	0	0	0	50	0	0	40	11	-0.0638345	-0.0390878	3	3	11	2	2	51
Cheirogaleus major	Primates	Cheirogaleidae	Cheirogaleus	major	Geoffroy's Dwarf Lemur	Nocturnal	Nocturnal	1	0	0	1	450	450	44	2.2575	2.2575	47	20	0	0	0	0	0	30	20	0	30	11	-0.0329368	-0.0324869	3	3	11	3	3	51
Cheirogaleus medius	Primates	Cheirogaleidae	Cheirogaleus	medius	Western Fat-tailed Dwarf Lemur	Nocturnal	Nocturnal	1	0	0	1	181	181	44	2.09	2.09	47	20	0	0	0	0	0	30	20	0	30	11	-0.0329368	-0.0324869	3	3	11	1	1	51
Cheirogaleus minusculus	Primates	Cheirogaleidae	Cheirogaleus	minusculus	Lesser Iron-grey Dwarf Lemur	Nocturnal	Nocturnal	1	0	0	1	199.9	199.9	44	NA	1.7463	Imputed	10	0	0	0	0	0	50	0	0	40	11	-0.0638345	-0.0390878	3	3	11	1	1	51
Cheirogaleus sibreei	Primates	Cheirogaleidae	Cheirogaleus	sibreei	Sibree's Dwarf Lemur	Nocturnal	Nocturnal	1	0	0	1	285.5	285.5	44	2.255	2.255	47	10	0	0	0	0	0	50	0	0	40	11	-0.0638345	-0.0390878	3	3	11	1	1	51
Cheiromeles parvidens	Chiroptera	Molossidae	Cheiromeles	parvidens	Lesser Naked Bat	Nocturnal	Nocturnal	1	0	0	1	114.6	114.6	44	2	1	1	100	0	0	0	0	0	0	0	0	0	11	0.0998556	0.0221434	4	4	11	5	5	51
Cheiromeles torquatus	Chiroptera	Molossidae	Cheiromeles	torquatus	Greater Naked Bat	Nocturnal	Nocturnal	1	0	0	1	163.5	163.5	44	1	1.0411	1	100	0	0	0	0	0	0	0	0	0	11	0.0998556	0.0221434	4	4	11	2	2	51
Chelemys delfini	Rodentia	Cricetidae	Chelemys	delfini	Unknown	Cathemeral	Cathemeral	1	0	0	1	28.2	28.2	44	NA	4.1523	Imputed	30	0	0	0	0	0	0	0	0	70	11	-0.0306164	0.0700632	1	1	11	NA	2	Imputed
Chelemys macronyx	Rodentia	Cricetidae	Chelemys	macronyx	Andean Long-clawed Mouse	Nocturnal	Nocturnal	1	1	1	1	73.3	73.3	44	4.37	4.37	47	30	0	0	0	0	0	0	0	0	70	11	-0.0306164	0.0700632	1	1	11	3	3	51
Chelemys megalonyx	Rodentia	Cricetidae	Chelemys	megalonyx	Large Long-clawed Mouse	Cathemeral	Cathemeral	1	0	0	1	50.8	50.8	44	NA	4.2014	Imputed	30	0	0	0	0	0	0	0	0	70	11	-0.0306164	0.0700632	1	1	11	3	3	51
Chibchanomys orcesi	Rodentia	Cricetidae	Chibchanomys	orcesi	Las Cajas Ichthyomyine	Nocturnal	Nocturnal	1	0	0	1	37.5	37.5	44	NA	3.5539	Imputed	20	0	0	0	0	0	10	0	40	30	11	-0.0367221	-0.0054924	1	1	11	2	2	51
Chibchanomys trichotis	Rodentia	Cricetidae	Chibchanomys	trichotis	Chibchan Water Mouse	Nocturnal	Nocturnal	1	0	0	1	50	50	44	0.97	0.97	47	20	0	0	0	0	0	10	0	40	30	11	-0.0367221	-0.0054924	1	1	11	3	3	51
Chilomys instans	Rodentia	Cricetidae	Chilomys	instans	Colombian Forest Mouse	Nocturnal	Nocturnal	1	0	0	1	19	19	44	NA	4.1167	Imputed	20	0	0	0	0	0	10	0	40	30	11	-0.0367221	-0.0054924	1	1	11	1	1	51
Chilonatalus micropus	Chiroptera	Natalidae	Chilonatalus	micropus	Cuban Lesser Funnel-eared Bat	Nocturnal	Nocturnal	1	0	0	1	3.5	3.5	44	1	1	47	100	0	0	0	0	0	0	0	0	0	11	0.0998556	0.0221434	4	4	11	1	1	51
Chilonatalus tumidifrons	Chiroptera	Natalidae	Chilonatalus	tumidifrons	Bahamian Lesser Funnel-eared Bat	Nocturnal	Nocturnal	1	0	0	1	3.3	3.3	44	1	1	1	100	0	0	0	0	0	0	0	0	0	11	0.0998556	0.0221434	4	4	11	2	2	51
Chimarrogale hantu	Eulipotyphla	Soricidae	Chimarrogale	hantu	Malayan Water Shrew	Diurnal	Diurnal	1	0	0	1	55	55	44	2.5	2.5	1	70	0	0	30	0	0	0	0	0	0	11	0.096114	0.0193829	1	1	11	5	5	51
Chimarrogale himalayica	Eulipotyphla	Soricidae	Chimarrogale	himalayica	Himalayan Water Shrew	Nocturnal	Nocturnal	1	0	0	1	34.8	34.8	44	NA	3.5911	Imputed	70	0	0	30	0	0	0	0	0	0	11	0.096114	0.0193829	1	1	11	2	2	51
Chimarrogale phaeura	Eulipotyphla	Soricidae	Chimarrogale	phaeura	Bornean Water Shrew	Nocturnal	Nocturnal	1	0	0	1	NA	32	Imputed	NA	3.1403	Imputed	70	0	0	30	0	0	0	0	0	0	11	0.096114	0.0193829	1	1	11	4	4	51
Chimarrogale platycephalus	Eulipotyphla	Soricidae	Chimarrogale	platycephalus	Japanese Water Shrew	Cathemeral	Cathemeral	1	0	0	1	32	32	44	4.2	4.2	1	70	0	0	30	0	0	0	0	0	0	11	0.096114	0.0193829	1	1	11	1	1	51
Chimarrogale styani	Eulipotyphla	Soricidae	Chimarrogale	styani	Chinese Water Shrew	Nocturnal	Nocturnal	1	0	0	1	25.8	25.8	44	NA	4.6274	Imputed	70	0	0	30	0	0	0	0	0	0	11	0.096114	0.0193829	1	1	11	6	6	51
Chimarrogale sumatrana	Eulipotyphla	Soricidae	Chimarrogale	sumatrana	Sumatran Water Shrew	Cathemeral	Cathemeral	10	0	0	1	30	30	44	NA	4.4131	Imputed	70	0	0	30	0	0	0	0	0	0	11	0.096114	0.0193829	1	1	11	3	3	51
Chinchilla chinchilla	Rodentia	Chinchillidae	Chinchilla	chinchilla	Short-tailed Chinchilla	Nocturnal	Nocturnal	1	1	1	1	500	500	44	2.125	2.125	47	0	0	0	0	0	0	0	0	0	100	11	-0.0902245	0.0743635	1	1	11	2	2	51
Chinchilla lanigera	Rodentia	Chinchillidae	Chinchilla	lanigera	Long-tailed Chinchilla	Nocturnal	Nocturnal	1	1	1	1	417	417	44	1.7775	1.7775	47	0	0	0	0	0	0	0	0	0	100	11	-0.0902245	0.0743635	1	1	11	3	3	51
Chinchillula sahamae	Rodentia	Cricetidae	Chinchillula	sahamae	Altiplano Chincilla Mouse	Nocturnal	Nocturnal	1	0	0	1	169.8	169.8	44	NA	3.362	Imputed	0	0	0	0	0	0	0	0	0	100	11	-0.0902245	0.0743635	1	1	11	2	2	51
Chionomys gud	Rodentia	Cricetidae	Chionomys	gud	Gudaurskaya Polyovka	Cathemeral	Cathemeral	1	0	0	1	93.5	93.5	44	5.83	5.83	47	0	0	0	0	0	0	0	0	30	70	11	-0.0965941	0.0478638	1	1	11	1	1	51
Chionomys nivalis	Rodentia	Cricetidae	Chionomys	nivalis	European Snow Vole	Cathemeral	Cathemeral	1	1	1	1	54	54	44	3.2325	3.2325	47	0	0	0	0	0	0	0	0	30	70	11	-0.0965941	0.0478638	1	1	11	1	1	51
Chionomys roberti	Rodentia	Cricetidae	Chionomys	roberti	Robert's Snow Vole	Nocturnal	Nocturnal	1	0	0	1	93.5	93.5	44	1.94	1.94	47	0	0	0	0	0	0	0	0	30	70	11	-0.0965941	0.0478638	1	1	11	1	1	51
Chiroderma doriae	Chiroptera	Phyllostomidae	Chiroderma	doriae	Brazilian Big-eyed Bat	Nocturnal	Nocturnal	1	0	0	1	19.9	19.9	44	1	1	1	0	0	0	0	0	0	100	0	0	0	11	-0.0308727	-0.113819	3	3	11	4	4	51
Chiroderma improvisum	Chiroptera	Phyllostomidae	Chiroderma	improvisum	Guadeloupean Big-eyed Bat	Nocturnal	Nocturnal	1	0	0	1	35	35	44	NA	1.4334	Imputed	0	0	0	0	0	0	100	0	0	0	11	-0.0308727	-0.113819	3	3	11	1	1	51
Chiroderma salvini	Chiroptera	Phyllostomidae	Chiroderma	salvini	Salvin's Big-eyed Bat	Nocturnal	Nocturnal	1	0	0	1	25.5	25.5	44	0.99	0.99	47	0	0	0	0	0	0	100	0	0	0	11	-0.0308727	-0.113819	3	3	11	3	3	51
Chiroderma trinitatum	Chiroptera	Phyllostomidae	Chiroderma	trinitatum	Little Big-eyed Bat	Nocturnal	Nocturnal	1	0	0	1	13.7	13.7	44	0.98	0.98	47	0	0	0	0	0	0	100	0	0	0	11	-0.0308727	-0.113819	3	3	11	2	2	51
Chiroderma villosum	Chiroptera	Phyllostomidae	Chiroderma	villosum	Hairy Big-eyed Bat	Nocturnal	Nocturnal	1	0	0	1	23.1	23.1	44	0.99	0.99	47	0	0	0	0	0	0	100	0	0	0	11	-0.0308727	-0.113819	3	3	11	1	1	51
Chiromyscus chiropus	Rodentia	Muridae	Chiromyscus	chiropus	Indochinese Chiromyscus	Nocturnal	Nocturnal	1	0	0	1	77.8	77.8	44	NA	2.0978	Imputed	10	0	0	0	0	0	10	0	20	60	11	-0.0740805	0.0232143	3	3	11	2	2	51
Chironax melanocephalus	Chiroptera	Pteropodidae	Chironax	melanocephalus	Black-capped Fruit Bat	Nocturnal	Nocturnal	1	0	0	1	16.7	16.7	44	0.98	0.98	47	0	0	0	0	0	0	100	0	0	0	11	-0.0308727	-0.113819	3	3	11	3	3	51
Chironectes minimus	Didelphimorphia	Didelphidae	Chironectes	minimus	Water Opossum	Nocturnal	Nocturnal	1	0	0	1	946	946	44	3.43	3.43	47	50	0	0	30	0	0	0	0	0	20	11	0.0431763	0.0336686	1	1	11	5	5	51
Chiropodomys calamianensis	Rodentia	Muridae	Chiropodomys	calamianensis	Palawan Pencil-tailed Tree Mouse	Nocturnal	Nocturnal	1	0	0	1	40.5	40.5	44	NA	2.0182	Imputed	0	0	0	0	0	0	0	0	0	100	11	-0.0902245	0.0743635	3	3	11	3	3	51
Chiropodomys gliroides	Rodentia	Muridae	Chiropodomys	gliroides	Indomalayan Pencil-tailed Tree Mouse	Nocturnal	Nocturnal	1	0	0	1	21.5	21.5	44	1.91	1.91	47	0	0	0	0	0	0	0	0	0	100	11	-0.0902245	0.0743635	3	3	11	3	3	51
Chiropodomys karlkoopmani	Rodentia	Muridae	Chiropodomys	karlkoopmani	Koopman Pencil-tailed Tree Mouse	Nocturnal	Nocturnal	1	0	0	1	29.1	29.1	44	NA	2.6466	Imputed	0	0	0	0	0	0	0	0	0	100	11	-0.0902245	0.0743635	3	3	11	1	1	51
Chiropodomys major	Rodentia	Muridae	Chiropodomys	major	Greater Pencil-tailed Tree Mouse	Nocturnal	Nocturnal	1	0	0	1	42	42	44	NA	2.5935	Imputed	0	0	0	0	0	0	0	0	0	100	11	-0.0902245	0.0743635	3	3	11	2	2	51
Chiropodomys muroides	Rodentia	Muridae	Chiropodomys	muroides	Gray-bellied Pencil-tailed Tree Mouse	Nocturnal	Nocturnal	1	0	0	1	16.4	16.4	44	NA	3.9617	Imputed	0	0	0	0	0	0	0	0	0	100	11	-0.0902245	0.0743635	3	3	11	1	1	51
Chiropodomys pusillus	Rodentia	Muridae	Chiropodomys	pusillus	Lesser Pencil-tailed Tree Mouse	Nocturnal	Nocturnal	1	0	0	1	21.5	21.5	44	2.17	2.17	47	0	0	0	0	0	0	0	0	0	100	11	-0.0902245	0.0743635	3	3	11	3	3	51
Chiropotes albinasus	Primates	Pitheciidae	Chiropotes	albinasus	White-nosed Saki	Diurnal	Diurnal	1	0	0	1	2900	2900	44	1.005	1.005	47	10	0	0	0	0	0	40	0	20	30	11	-0.0610211	-0.0480986	3	3	11	2	2	51
Chiropotes chiropotes	Primates	Pitheciidae	Chiropotes	chiropotes	Bearded Saki	Diurnal	Diurnal	1	0	0	1	3174	3174	44	1	1	47	10	0	0	0	0	0	70	0	20	0	11	-0.0263419	-0.107063	3	3	11	1	1	51
Chiropotes satanas	Primates	Pitheciidae	Chiropotes	satanas	Black Bearded Saki	Diurnal	Diurnal	1	0	0	1	3000	3000	44	1	1	47	10	0	0	0	0	0	40	0	20	30	11	-0.0610211	-0.0480986	3	3	11	1	1	51
Chiropotes utahickae	Primates	Pitheciidae	Chiropotes	utahickae	Uta Hick's Bearded Saki	Diurnal	Diurnal	1	0	0	1	2784.7	2784.7	44	1	1	47	0	0	0	0	0	0	30	0	50	20	11	-0.0712014	-0.0592979	3	3	11	1	1	51
Chiruromys forbesi	Rodentia	Muridae	Chiruromys	forbesi	Forbes's Tree Mouse	Nocturnal	Nocturnal	1	0	0	1	105.2	105.2	44	2.68	2.68	47	0	0	0	0	0	0	0	0	0	100	11	-0.0902245	0.0743635	3	3	11	2	2	51
Chiruromys lamia	Rodentia	Muridae	Chiruromys	lamia	Broad-headed Tree Mouse	Nocturnal	Nocturnal	1	0	0	1	47.2	47.2	44	2.15	2.15	47	0	0	0	0	0	0	0	0	0	100	11	-0.0902245	0.0743635	3	3	11	3	3	51
Chiruromys vates	Rodentia	Muridae	Chiruromys	vates	Lesser Tree Mouse	Nocturnal	Nocturnal	1	0	0	1	45.6	45.6	44	1.0525	1.0525	47	0	0	0	0	0	0	0	0	0	100	11	-0.0902245	0.0743635	3	3	11	2	2	51
Chlorocebus aethiops	Primates	Cercopithecidae	Chlorocebus	aethiops	Grivet Monkey	Diurnal	Diurnal	1	0	0	1	3975	3975	44	1	1	47	20	0	0	0	20	0	40	0	0	20	11	-0.0216176	-0.0530958	2	2	11	7	7	51
Chlorocebus cynosuros	Primates	Cercopithecidae	Chlorocebus	cynosuros	Malbrouck Monkey	Diurnal	Diurnal	1	0	0	1	3975	3975	44	1	1	47	10	0	0	0	20	0	40	0	10	20	11	-0.0448796	-0.0607135	2	2	11	6	6	51
Chlorocebus djamdjamensis	Primates	Cercopithecidae	Chlorocebus	djamdjamensis	Bale Monkey	Diurnal	Diurnal	1	0	0	1	3975	3975	44	1	1	47	10	0	0	0	0	0	10	0	0	80	11	-0.0735013	0.0442106	2	2	11	1	1	51
Chlorocebus pygerythrus	Primates	Cercopithecidae	Chlorocebus	pygerythrus	Vervet Monkey	Diurnal	Diurnal	1	0	0	1	3975	3975	44	1	1	47	20	0	0	0	20	0	40	0	0	20	11	-0.0216176	-0.0530958	2	2	11	11	11	51
Chlorocebus sabaeus	Primates	Cercopithecidae	Chlorocebus	sabaeus	Green Monkey	Diurnal	Diurnal	1	0	0	1	3975	3975	44	1	1	47	20	0	0	0	20	0	40	0	0	20	11	-0.0216176	-0.0530958	2	2	11	7	7	51
Chlorocebus tantalus	Primates	Cercopithecidae	Chlorocebus	tantalus	Tantalus Monkey	Diurnal	Diurnal	1	0	0	1	4650	4650	44	1	1	47	20	0	0	0	0	0	50	0	0	30	11	-0.0359205	-0.0460557	2	2	11	9	9	51
Chodsigoa caovansunga	Eulipotyphla	Soricidae	Chodsigoa	caovansunga	Van Sung's Shrew	Nocturnal	Nocturnal	1	0	0	1	6	6	44	NA	4.2233	Imputed	70	0	0	0	0	30	0	0	0	0	11	0.0971031	0.0193004	1	1	11	1	1	51
Chodsigoa hypsibia	Eulipotyphla	Soricidae	Chodsigoa	hypsibia	De Winton's Shrew	Nocturnal	Nocturnal	1	0	0	1	15.2	15.2	44	NA	4.6355	Imputed	70	0	0	0	0	30	0	0	0	0	11	0.0971031	0.0193004	1	1	11	2	2	51
Chodsigoa lamula	Eulipotyphla	Soricidae	Chodsigoa	lamula	Lamulate Shrew	Nocturnal	Nocturnal	1	0	0	1	7.8	7.8	44	NA	3.8138	Imputed	70	0	0	0	0	30	0	0	0	0	11	0.0971031	0.0193004	1	1	11	1	1	51
Chodsigoa parca	Eulipotyphla	Soricidae	Chodsigoa	parca	Lowe's Shrew	Nocturnal	Nocturnal	1	0	0	1	11.1	11.1	44	NA	3.3454	Imputed	70	0	0	0	0	30	0	0	0	0	11	0.0971031	0.0193004	1	1	11	2	2	51
Chodsigoa parva	Eulipotyphla	Soricidae	Chodsigoa	parva	Pygmy Brown-toothed Shrew	Cathemeral	Cathemeral	1	0	0	1	3.5	3.5	44	NA	5.2432	Imputed	70	0	0	0	0	30	0	0	0	0	11	0.0971031	0.0193004	1	1	11	1	1	51
Chodsigoa salenskii	Eulipotyphla	Soricidae	Chodsigoa	salenskii	Salenski's Shrew	Nocturnal	Nocturnal	1	0	0	1	5.5	5.5	44	NA	3.7662	Imputed	70	0	0	0	0	30	0	0	0	0	11	0.0971031	0.0193004	1	1	11	1	1	51
Chodsigoa smithii	Eulipotyphla	Soricidae	Chodsigoa	smithii	Smith's Shrew	Nocturnal	Nocturnal	1	0	0	1	14.4	14.4	44	NA	4.1516	Imputed	70	0	0	0	0	30	0	0	0	0	11	0.0971031	0.0193004	1	1	11	1	1	51
Chodsigoa sodalis	Eulipotyphla	Soricidae	Chodsigoa	sodalis	Lesser Taiwanese Shrew	Nocturnal	Nocturnal	1	0	0	1	4.9	4.9	44	NA	3.7895	Imputed	70	0	0	0	0	30	0	0	0	0	11	0.0971031	0.0193004	1	1	11	1	1	51
Choeroniscus godmani	Chiroptera	Phyllostomidae	Choeroniscus	godmani	Godman's Long-tailed Bat	Nocturnal	Nocturnal	1	0	0	1	7.9	7.9	44	0.98	0.98	47	30	0	0	0	0	0	40	30	0	0	11	0.0247479	-0.0794816	3	3	11	3	3	51
Choeroniscus minor	Chiroptera	Phyllostomidae	Choeroniscus	minor	Lesser Long-tailed Bat	Nocturnal	Nocturnal	1	0	0	1	8.7	8.7	44	0.98	0.98	47	30	0	0	0	0	0	40	30	0	0	11	0.0247479	-0.0794816	3	3	11	4	4	51
Choeroniscus periosus	Chiroptera	Phyllostomidae	Choeroniscus	periosus	Greater Long-tailed Bat	Nocturnal	Nocturnal	1	0	0	1	10.5	10.5	44	NA	1.178	Imputed	30	0	0	0	0	0	40	30	0	0	11	0.0247479	-0.0794816	3	3	11	1	1	51
Choeronycteris mexicana	Chiroptera	Phyllostomidae	Choeronycteris	mexicana	Mexican Long-tongued Bat	Nocturnal	Nocturnal	1	0	0	1	16.6	16.6	44	0.9925	0.9925	47	20	0	0	0	0	0	40	40	0	0	11	0.00744795	-0.0865015	3	3	11	5	5	51
Choeropsis liberiensis	Cetartiodactyla	Hippopotamidae	Choeropsis	liberiensis	Pygmy Hippopotamus	Nocturnal	Nocturnal	1	1	1	1	235001	235001	44	1	1	47	0	0	0	0	0	0	10	0	0	90	11	-0.0940391	0.0471794	1	1	11	6	6	51
Choloepus didactylus	Pilosa	Megalonychidae	Choloepus	didactylus	Linnaeus's Two-toed Sloth	Nocturnal	Nocturnal	1	0	0	1	5160	5160	44	1	1	47	0	0	0	0	0	0	30	0	0	70	11	-0.096893	0.00150379	3	3	11	3	3	51
Choloepus hoffmanni	Pilosa	Megalonychidae	Choloepus	hoffmanni	Hoffmann's Two-toed Sloth	Nocturnal	Nocturnal	1	0	0	1	4750	4750	44	1	1	47	0	0	0	0	0	0	30	0	0	70	11	-0.096893	0.00150379	3	3	11	4	4	51
Chrotogale owstoni	Carnivora	Viverridae	Chrotogale	owstoni	Owston's Civet	Nocturnal	Nocturnal	1	0	0	1	3250	3250	44	2	2	47	70	0	0	0	10	0	20	0	0	0	11	0.0742719	-0.0286083	1	1	11	4	4	51
Chrotomys gonzalesi	Rodentia	Muridae	Chrotomys	gonzalesi	Isarog Chrotomys	Diurnal	Diurnal	1	1	1	1	140.2	140.2	44	2	2	1	30	0	0	0	0	0	0	0	0	70	11	-0.0306164	0.0700632	1	1	11	1	1	51
Chrotomys mindorensis	Rodentia	Muridae	Chrotomys	mindorensis	Lowland Chrotomys	Cathemeral	Cathemeral	1	0	0	1	179	179	44	NA	3.2373	Imputed	30	0	0	0	0	0	0	0	0	70	11	-0.0306164	0.0700632	1	1	11	5	5	51
Chrotomys sibuyanensis	Rodentia	Muridae	Chrotomys	sibuyanensis	Sibuyan Striped Shrew-rat	Diurnal	Diurnal	1	0	0	1	104	104	44	NA	3.6926	Imputed	20	0	0	0	0	0	0	0	0	80	44	-0.0506526	0.0701226	NA	1	Imputed	1	1	51
Chrotomys silaceus	Rodentia	Muridae	Chrotomys	silaceus	Blazed Luzon Chrotomys	Diurnal	Diurnal	1	1	1	1	84.1	84.1	44	2	2	1	30	0	0	0	0	0	0	0	0	70	11	-0.0306164	0.0700632	1	1	11	1	1	51
Chrotomys whiteheadi	Rodentia	Muridae	Chrotomys	whiteheadi	Montane Chrotomys	Cathemeral	Cathemeral	1	0	0	1	140.7	140.7	44	1.75	1.75	1	30	0	0	0	0	0	0	0	0	70	11	-0.0306164	0.0700632	1	1	11	3	3	51
Chrotopterus auritus	Chiroptera	Phyllostomidae	Chrotopterus	auritus	Woolly False Vampire Bat	Nocturnal	Nocturnal	1	0	0	1	77.9	77.9	44	0.9925	0.9925	47	30	0	20	20	0	0	30	0	0	0	11	0.0403159	-0.0707786	2	2	11	3	3	51
Chrysocyon brachyurus	Carnivora	Canidae	Chrysocyon	brachyurus	Maned Wolf	Nocturnal	Nocturnal	1	1	1	1	23249.8	23249.8	44	2.5	2.5	47	10	50	20	0	0	0	10	0	0	10	11	-0.00146762	-0.0261406	1	1	11	11	11	51
Cistugo lesueuri	Chiroptera	Cistugidae	Cistugo	lesueuri	Lesueur's Hairy Bat	Nocturnal	Nocturnal	1	0	0	1	6.4	6.4	44	1	1	1	100	0	0	0	0	0	0	0	0	0	11	0.0998556	0.0221434	4	4	11	4	4	51
Cistugo seabrae	Chiroptera	Cistugidae	Cistugo	seabrae	Angolan Hairy Bat	Nocturnal	Nocturnal	1	0	0	1	5.4	5.4	44	1	1	1	100	0	0	0	0	0	0	0	0	0	11	0.0998556	0.0221434	4	4	11	3	3	51
Civettictis civetta	Carnivora	Viverridae	Civettictis	civetta	African Civet	Nocturnal	Nocturnal	1	1	1	1	12000	12000	44	2.31	2.31	47	10	20	20	0	0	10	20	0	0	20	11	-0.0233388	-0.0348022	1	1	11	14	14	51
Cloeotis percivali	Chiroptera	Hipposideridae	Cloeotis	percivali	Percival's Trident Bat	Nocturnal	Nocturnal	1	0	0	1	4.1	4.1	44	0.99	0.99	47	100	0	0	0	0	0	0	0	0	0	11	0.0998556	0.0221434	4	4	11	3	3	51
Clyomys laticeps	Rodentia	Echimyidae	Clyomys	laticeps	Broad-headed Spiny Rat	Diurnal	Diurnal	1	1	1	1	201	201	44	1	1	1	0	0	0	0	0	0	30	0	20	50	11	-0.0945548	-0.0202337	1	1	11	1	1	51
Coccymys albidens	Rodentia	Muridae	Coccymys	albidens	White-toothed Mouse	Nocturnal	Nocturnal	1	0	0	1	34.9	34.9	44	NA	3.3971	Imputed	0	0	0	0	0	0	0	0	0	100	11	-0.0902245	0.0743635	2	2	11	2	2	51
Coccymys ruemmleri	Rodentia	Muridae	Coccymys	ruemmleri	R‚àö¬∫mmler's Mouse	Nocturnal	Nocturnal	1	0	0	1	29.7	29.7	44	NA	3.3632	Imputed	0	0	0	0	0	0	0	0	0	100	11	-0.0902245	0.0743635	2	2	11	2	2	51
Coelops frithii	Chiroptera	Hipposideridae	Coelops	frithii	Tail-less Leaf-nosed Bat	Nocturnal	Nocturnal	1	0	0	1	7.4	7.4	44	0.98	0.98	47	100	0	0	0	0	0	0	0	0	0	11	0.0998556	0.0221434	4	4	11	5	5	51
Coelops robinsoni	Chiroptera	Hipposideridae	Coelops	robinsoni	Malayan Tailless Leaf-nosed Bat	Nocturnal	Nocturnal	1	0	0	1	6.5	6.5	44	1	1	47	100	0	0	0	0	0	0	0	0	0	11	0.0998556	0.0221434	4	4	11	3	3	51
Coendou baturitensis	Rodentia	Erethizontidae	Coendou	baturitensis	Baturite Porcupine	NA	Nocturnal	Imputed	NA	0	Imputed	3500	3500	1	NA	2.6725	Imputed	0	0	0	0	0	0	30	0	0	70	44	-0.096893	0.00150379	3	3	60	1	1	51
Coendou bicolor	Rodentia	Erethizontidae	Coendou	bicolor	Bicolor-spined Porcupine	Nocturnal	Nocturnal	1	0	0	1	4050	4050	44	1	1	47	0	0	0	0	0	0	30	0	0	70	11	-0.096893	0.00150379	3	3	11	3	3	51
Coendou ichillus	Rodentia	Erethizontidae	Coendou	ichillus	Western Amazonian dwarf porcupine	Nocturnal	Nocturnal	1	0	0	1	596.9	596.9	44	NA	1.8013	Imputed	0	0	0	0	0	0	30	0	0	70	11	-0.096893	0.00150379	3	3	11	1	1	51
Coendou insidiosus	Rodentia	Erethizontidae	Coendou	insidiosus	Bahia Hairy Dwarf Porcupine	Nocturnal	Nocturnal	1	0	0	1	1000	1000	44	0.97	0.97	47	0	0	0	0	0	0	30	0	0	70	11	-0.096893	0.00150379	3	3	11	2	2	51
Coendou melanurus	Rodentia	Erethizontidae	Coendou	melanurus	Black-tailed porcupine	NA	Nocturnal	Imputed	NA	0	Imputed	2050	2050	44	0.97	0.97	47	0	0	0	0	0	0	30	0	0	70	11	-0.096893	0.00150379	3	3	11	1	1	51
Coendou mexicanus	Rodentia	Erethizontidae	Coendou	mexicanus	Mexican Hairy Dwarf Porcupine	Nocturnal	Nocturnal	1	0	0	1	2000	2000	44	0.99	0.99	47	0	0	0	0	0	0	30	0	0	70	11	-0.096893	0.00150379	3	3	11	2	2	51
Coendou nycthemera	Rodentia	Erethizontidae	Coendou	nycthemera	Koopman's Porcupine	NA	Nocturnal	Imputed	NA	0	Imputed	3000	3000	44	NA	1.34	Imputed	0	0	0	0	0	0	30	0	0	70	11	-0.096893	0.00150379	3	3	11	1	1	51
Coendou prehensilis	Rodentia	Erethizontidae	Coendou	prehensilis	Brazilian Porcupine	Nocturnal	Nocturnal	1	0	0	1	4400	4400	44	0.99	0.99	47	0	0	0	0	0	0	30	0	0	70	11	-0.096893	0.00150379	3	3	11	3	3	51
Coendou pruinosus	Rodentia	Erethizontidae	Coendou	pruinosus	Frosted porcupine	NA	Nocturnal	Imputed	NA	0	Imputed	1230.6	1230.6	44	NA	1.2815	Imputed	0	0	0	0	0	0	30	0	0	70	11	-0.096893	0.00150379	3	3	11	2	2	51
Coendou quichua	Rodentia	Erethizontidae	Coendou	quichua	Quichua porcupine	Nocturnal	Nocturnal	1	0	0	1	2133.1	2133.1	44	1	1	47	0	0	0	0	0	0	30	0	0	70	11	-0.096893	0.00150379	3	3	11	1	1	51
Coendou roosmalenorum	Rodentia	Erethizontidae	Coendou	roosmalenorum	Roosmalen's Porcupine	Nocturnal	Nocturnal	1	0	0	1	700	700	44	NA	1.3192	Imputed	0	0	0	0	0	0	30	0	0	70	11	-0.096893	0.00150379	3	3	11	1	1	51
Coendou rufescens	Rodentia	Erethizontidae	Coendou	rufescens	Stump-tailed Porcupine	NA	Nocturnal	Imputed	NA	0	Imputed	831.8	831.8	44	NA	1.1341	Imputed	0	0	0	0	0	0	30	0	0	70	11	-0.096893	0.00150379	3	3	11	1	1	51
Coendou spinosus	Rodentia	Erethizontidae	Coendou	spinosus	Spiny Tree Porcupine	Nocturnal	Nocturnal	2	0	0	1	750.8	750.8	44	NA	1.4399	Imputed	0	0	0	0	0	0	30	0	0	70	11	-0.096893	0.00150379	3	3	11	3	3	51
Coendou vestitus	Rodentia	Erethizontidae	Coendou	vestitus	Brown Hairy Dwarf Porcupine	Nocturnal	Nocturnal	2	0	0	1	736	736	44	NA	1.3773	Imputed	0	0	0	0	0	0	30	0	0	70	11	-0.096893	0.00150379	3	3	11	2	2	51
Coleura afra	Chiroptera	Emballonuridae	Coleura	afra	African Sheath-tailed Bat	Nocturnal	Crepuscular	1	0	0	1	10.7	10.7	44	1	1	47	100	0	0	0	0	0	0	0	0	0	11	0.0998556	0.0221434	4	4	11	6	6	51
Coleura seychellensis	Chiroptera	Emballonuridae	Coleura	seychellensis	Seychelles Sheath-tailed Bat	Nocturnal	Nocturnal	1	0	0	1	10.6	10.6	44	1	1	1	100	0	0	0	0	0	0	0	0	0	11	0.0998556	0.0221434	4	4	11	3	3	51
Colobus angolensis	Primates	Cercopithecidae	Colobus	angolensis	Angolan Colobus	Diurnal	Diurnal	1	0	0	1	14462.2	14462.2	44	1.005	1.005	47	0	0	0	0	0	0	30	0	0	70	11	-0.096893	0.00150379	3	3	11	2	2	51
Colobus guereza	Primates	Cercopithecidae	Colobus	guereza	Guereza	Diurnal	Diurnal	1	0	0	1	16498	16498	44	1	1	47	0	0	0	0	0	0	30	0	0	70	11	-0.096893	0.00150379	3	3	11	3	3	51
Colobus polykomos	Primates	Cercopithecidae	Colobus	polykomos	King Colobus	Diurnal	Diurnal	1	0	0	1	9089.6	9089.6	44	1	1	47	0	0	0	0	0	0	30	0	0	70	11	-0.096893	0.00150379	3	3	11	2	2	51
Colobus satanas	Primates	Cercopithecidae	Colobus	satanas	Black Colobus	Diurnal	Diurnal	1	0	0	1	11993.8	11993.8	44	0.995	0.995	47	0	0	0	0	0	0	30	0	0	70	11	-0.096893	0.00150379	3	3	11	3	3	51
Colobus vellerosus	Primates	Cercopithecidae	Colobus	vellerosus	White-thighed Colobus	Diurnal	Diurnal	1	0	0	1	11505.2	11505.2	44	1.01	1.01	47	0	0	0	0	0	0	30	0	0	70	11	-0.096893	0.00150379	3	3	11	2	2	51
Colomys goslingi	Rodentia	Muridae	Colomys	goslingi	African Wading Rat	Nocturnal	Nocturnal	1	0	0	1	62.5	62.5	44	1.9775	1.9775	47	80	0	0	0	10	0	0	0	0	10	11	0.0770826	0.0281977	1	1	11	6	6	51
Condylura cristata	Eulipotyphla	Talpidae	Condylura	cristata	Star-nosed Mole	Cathemeral	Cathemeral	1	0	0	1	84	84	44	4.905	4.905	47	80	0	0	20	0	0	0	0	0	0	11	0.0995343	0.0212629	1	1	11	6	6	51
Conepatus chinga	Carnivora	Mephitidae	Conepatus	chinga	Molina's Hog-nosed Skunk	Nocturnal	Nocturnal	1	1	1	42	1917.5	1917.5	44	3.5	3.5	1	80	0	10	0	0	0	10	0	0	0	11	0.0983062	-0.00250326	1	1	11	4	4	51
Conepatus humboldtii	Carnivora	Mephitidae	Conepatus	humboldtii	Humboldt's Hog-nosed Skunk	Nocturnal	Nocturnal	1	1	1	1	328	328	44	3.49	3.49	47	80	0	10	0	0	0	10	0	0	0	11	0.0983062	-0.00250326	1	1	11	5	5	51
Conepatus leuconotus	Carnivora	Mephitidae	Conepatus	leuconotus	American Hog-nosed Skunk	Nocturnal	Nocturnal	1	1	1	1	3500	3500	44	3.55	3.55	47	80	0	10	0	0	0	10	0	0	0	11	0.0983062	-0.00250326	1	1	11	6	6	51
Conepatus semistriatus	Carnivora	Mephitidae	Conepatus	semistriatus	Striped Hog-nosed Skunk	Nocturnal	Nocturnal	1	1	1	1	1200	1200	44	3.7425	3.7425	47	80	0	10	0	0	0	10	0	0	0	11	0.0983062	-0.00250326	1	1	11	3	3	51
Congosorex phillipsorum	Eulipotyphla	Soricidae	Congosorex	phillipsorum	Phillip's Congo Shrew	Nocturnal	Nocturnal	1	1	1	1	7.9	7.9	44	NA	3.8653	Imputed	98	0	0	0	2	0	0	0	0	0	44	0.0997476	0.0215701	1	1	1	1	1	51
Congosorex polli	Eulipotyphla	Soricidae	Congosorex	polli	Greater Congo Shrew	Cathemeral	Cathemeral	1	0	0	1	7.4	7.4	44	NA	4.4079	Imputed	100	0	0	0	0	0	0	0	0	0	11	0.0998556	0.0221434	1	1	11	1	1	51
Congosorex verheyeni	Eulipotyphla	Soricidae	Congosorex	verheyeni	Lesser Congo Shrew	NA	Nocturnal	Imputed	NA	0	Imputed	7.1	7.1	44	2	2	1	100	0	0	0	0	0	0	0	0	0	11	0.0998556	0.0221434	1	1	11	1	1	51
Conilurus penicillatus	Rodentia	Muridae	Conilurus	penicillatus	Brush-tailed Rabbit-rat	Nocturnal	Nocturnal	1	0	0	1	153.5	153.5	44	2	2	47	10	0	0	0	0	0	10	0	20	60	11	-0.0740805	0.0232143	3	3	11	2	2	51
Connochaetes gnou	Cetartiodactyla	Bovidae	Connochaetes	gnou	Black Wildebeest	Cathemeral	Cathemeral	1	1	1	1	179999	179999	44	1	1	47	0	0	0	0	0	0	0	0	0	100	11	-0.0902245	0.0743635	1	1	11	2	2	51
Connochaetes taurinus	Cetartiodactyla	Bovidae	Connochaetes	taurinus	Common Wildebeest	Cathemeral	Cathemeral	1	0	0	1	179999	179999	44	0.99	0.99	47	0	0	0	0	0	0	0	0	0	100	11	-0.0902245	0.0743635	1	1	11	3	3	51
Cormura brevirostris	Chiroptera	Emballonuridae	Cormura	brevirostris	Chestnut Sac-winged Bat	Nocturnal	Crepuscular	1	0	1	1	9.2	9.2	44	1	1	1	100	0	0	0	0	0	0	0	0	0	11	0.0998556	0.0221434	4	4	11	1	1	51
Corynorhinus mexicanus	Chiroptera	Vespertilionidae	Corynorhinus	mexicanus	Mexican Big-eared Bat	Nocturnal	Nocturnal	1	0	0	1	7.7	7.7	44	1	1	47	100	0	0	0	0	0	0	0	0	0	11	0.0998556	0.0221434	2	2	11	3	3	51
Corynorhinus rafinesquii	Chiroptera	Vespertilionidae	Corynorhinus	rafinesquii	Rafinesque's Big-eared Bat	Nocturnal	Nocturnal	1	0	0	1	9.1	9.1	44	1	1	47	100	0	0	0	0	0	0	0	0	0	11	0.0998556	0.0221434	2	2	11	2	2	51
Corynorhinus townsendii	Chiroptera	Vespertilionidae	Corynorhinus	townsendii	Townsend's Big-eared Bat	Nocturnal	Nocturnal	1	0	0	1	9.9	9.9	44	0.995	0.995	47	100	0	0	0	0	0	0	0	0	0	11	0.0998556	0.0221434	2	2	11	4	4	51
Craseonycteris thonglongyai	Chiroptera	Craseonycteridae	Craseonycteris	thonglongyai	Hog-nosed Bat	Nocturnal	Crepuscular	1	0	0	1	2.2	2.2	44	1	1	47	100	0	0	0	0	0	0	0	0	0	11	0.0998556	0.0221434	4	4	11	3	3	51
Crateromys australis	Rodentia	Muridae	Crateromys	australis	Dinagat Bushy-tailed Cloud Rat	Nocturnal	Nocturnal	1	0	0	1	445	445	44	NA	1.0765	Imputed	0	0	0	0	0	0	60	0	0	40	11	-0.0837938	-0.0480562	3	3	11	1	1	51
Crateromys heaneyi	Rodentia	Muridae	Crateromys	heaneyi	Panay Crateromys	Nocturnal	Nocturnal	1	0	0	1	994	994	44	1.5	1.5	1	0	0	0	0	0	0	50	0	0	50	11	-0.090775	-0.0320079	3	3	11	1	1	51
Crateromys paulus	Rodentia	Muridae	Crateromys	paulus	Ilin Crateromys	Nocturnal	Nocturnal	1	0	0	1	314.8	314.8	44	1.5	1.5	1	0	0	0	0	0	0	60	0	0	40	11	-0.0837938	-0.0480562	3	3	11	1	1	51
Crateromys schadenbergi	Rodentia	Muridae	Crateromys	schadenbergi	Luzon Crateromys	Nocturnal	Nocturnal	1	0	0	1	1050	1050	44	1.5	1.5	1	0	0	0	0	0	0	60	0	0	40	11	-0.0837938	-0.0480562	3	3	11	1	1	51
Cremnomys cutchicus	Rodentia	Muridae	Cremnomys	cutchicus	Cutch Rock-rat	Nocturnal	Nocturnal	1	0	0	1	59.8	59.8	44	5.09	5.09	47	10	0	0	0	0	0	10	0	20	60	11	-0.0740805	0.0232143	1	1	11	6	6	51
Cremnomys elvira	Rodentia	Muridae	Cremnomys	elvira	Large Rock-rat	Nocturnal	Nocturnal	1	0	0	1	77.1	77.1	44	NA	3.2139	Imputed	10	0	0	0	0	0	10	0	20	60	11	-0.0740805	0.0232143	1	1	11	3	3	51
Cricetomys emini	Rodentia	Nesomyidae	Cricetomys	emini	Forest Giant Pouched Rat	Nocturnal	Nocturnal	1	0	0	1	1300	1300	44	2.04	2.04	47	40	0	0	0	0	0	30	0	20	10	11	0.0142956	-0.0457949	1	1	11	2	2	51
Cricetomys gambianus	Rodentia	Nesomyidae	Cricetomys	gambianus	Gambian Rat	Nocturnal	Nocturnal	1	0	0	1	1271	1271	44	3.22	3.22	47	40	0	0	0	0	0	30	0	20	10	11	0.0142956	-0.0457949	1	1	11	7	7	51
Cricetulus alticola	Rodentia	Cricetidae	Cricetulus	alticola	Tibetan Dwarf Hamster	Nocturnal	Nocturnal	1	1	1	1	35	35	44	7.5	7.5	1	0	0	0	0	0	0	0	0	50	50	11	-0.0888432	0.0302194	1	1	11	3	3	51
Cricetulus barabensis	Rodentia	Cricetidae	Cricetulus	barabensis	Striped Dwarf Hamster	Nocturnal	Nocturnal	1	0	0	1	22.9	22.9	44	5.695	5.695	47	0	0	0	0	0	0	0	0	50	50	11	-0.0888432	0.0302194	1	1	11	3	3	51
Cricetulus kamensis	Rodentia	Cricetidae	Cricetulus	kamensis	Kam Dwarf Hamster	Cathemeral	Cathemeral	1	0	0	1	30	30	44	7.5	7.5	1	0	0	0	0	0	0	0	0	50	50	11	-0.0888432	0.0302194	1	1	11	2	2	51
Cricetulus lama	Rodentia	Cricetidae	Cricetulus	lama	Lama Dwarf Hamster	Cathemeral	Cathemeral	1	0	0	1	31.5	31.5	44	7.5	7.5	1	30	0	0	0	0	0	0	0	70	0	1	0.0276838	-0.0167018	1	1	1	2	2	51
Cricetulus longicaudatus	Rodentia	Cricetidae	Cricetulus	longicaudatus	Long-tailed Dwarf Hamster	Nocturnal	Nocturnal	1	0	0	1	22.1	22.1	44	5.71	5.71	47	0	0	0	0	0	0	0	0	50	50	11	-0.0888432	0.0302194	1	1	11	1	1	51
Cricetulus migratorius	Rodentia	Cricetidae	Cricetulus	migratorius	Gray Dwarf Hamster	Nocturnal	Nocturnal	1	1	1	1	38.5	38.5	44	4.925	4.925	47	0	0	0	0	0	0	0	0	50	50	11	-0.0888432	0.0302194	1	1	11	9	9	51
Cricetulus sokolovi	Rodentia	Cricetidae	Cricetulus	sokolovi	Sokolov's Dwarf Hamster	Nocturnal	Nocturnal	1	0	0	1	24	24	44	6.5	6.5	1	0	0	0	0	0	0	0	0	50	50	11	-0.0888432	0.0302194	1	1	11	2	2	51
Cricetulus tibetanus	Rodentia	Cricetidae	Cricetulus	tibetanus	Tibetan Dwarf Hamster	Cathemeral	Cathemeral	1	0	0	1	32.8	32.8	44	7.5	7.5	1	30	0	0	0	0	0	0	0	70	0	1	0.0276838	-0.0167018	1	1	1	3	3	51
Cricetus cricetus	Rodentia	Cricetidae	Cricetus	cricetus	Common Hamster	Nocturnal	Nocturnal	1	1	1	1	510	510	44	7.14	7.14	47	10	0	10	0	0	0	0	0	0	80	11	-0.0669633	0.0759413	1	1	11	6	6	51
Crocidura aleksandrisi	Eulipotyphla	Soricidae	Crocidura	aleksandrisi	Alexandrian Shrew	Nocturnal	Nocturnal	1	0	0	1	5.25	5.25	1	4	4	47	50	0	10	0	0	40	0	0	0	0	11	0.0921291	0.0130274	1	1	11	1	1	51
Crocidura allex	Eulipotyphla	Soricidae	Crocidura	allex	Highlands Shrew	Nocturnal	Nocturnal	2	0	0	1	7	7	44	3.99	3.99	47	50	0	10	0	0	40	0	0	0	0	11	0.0921291	0.0130274	1	1	11	2	2	51
Crocidura andamanensis	Eulipotyphla	Soricidae	Crocidura	andamanensis	Andaman White-toothed Shrew	Nocturnal	Nocturnal	1	1	1	1	22.8	22.8	44	NA	3.8123	Imputed	50	0	10	0	0	40	0	0	0	0	11	0.0921291	0.0130274	1	1	11	1	1	51
Crocidura ansellorum	Eulipotyphla	Soricidae	Crocidura	ansellorum	Ansell's Shrew	Nocturnal	Nocturnal	2	0	0	1	4.6	4.6	44	NA	4.9236	Imputed	50	0	10	0	0	40	0	0	0	0	11	0.0921291	0.0130274	1	1	11	1	1	51
Crocidura arabica	Eulipotyphla	Soricidae	Crocidura	arabica	Arabian Shrew	Nocturnal	Nocturnal	1	1	1	1	2.8	2.8	44	4.04	4.04	47	50	0	10	0	0	40	0	0	0	0	11	0.0921291	0.0130274	1	1	11	1	1	51
Crocidura arispa	Eulipotyphla	Soricidae	Crocidura	arispa	Jackass Shrew	Nocturnal	Nocturnal	2	0	0	1	9	9	44	NA	3.841	Imputed	50	0	10	0	0	40	0	0	0	0	11	0.0921291	0.0130274	1	1	11	1	1	51
Crocidura armenica	Eulipotyphla	Soricidae	Crocidura	armenica	Armenian Shrew	Nocturnal	Nocturnal	2	0	0	1	8	8	44	NA	3.8839	Imputed	50	0	10	0	0	40	0	0	0	0	11	0.0921291	0.0130274	1	1	11	1	1	51
Crocidura attenuata	Eulipotyphla	Soricidae	Crocidura	attenuata	Grey Shrew	Nocturnal	Nocturnal	2	0	0	1	14.3	14.3	44	0.99	0.99	47	50	0	10	0	0	40	0	0	0	0	11	0.0921291	0.0130274	1	1	11	6	6	51
Crocidura attila	Eulipotyphla	Soricidae	Crocidura	attila	Hun Shrew	Nocturnal	Nocturnal	2	0	0	1	5	5	44	2.715	2.715	47	50	0	10	0	0	40	0	0	0	0	11	0.0921291	0.0130274	1	1	11	3	3	51
Crocidura baileyi	Eulipotyphla	Soricidae	Crocidura	baileyi	Bailey's Shrew	Nocturnal	Nocturnal	2	0	0	1	15.3	15.3	44	2.44	2.44	47	50	0	10	0	0	40	0	0	0	0	11	0.0921291	0.0130274	1	1	11	1	1	51
Crocidura baluensis	Eulipotyphla	Soricidae	Crocidura	baluensis	Kinabalu Shrew	Nocturnal	Nocturnal	2	0	0	1	15.5	15.5	44	1.615	1.615	47	50	0	10	0	0	40	0	0	0	0	11	0.0921291	0.0130274	1	1	11	4	4	51
Crocidura batesi	Eulipotyphla	Soricidae	Crocidura	batesi	Bate's Shrew	Nocturnal	Nocturnal	2	0	0	1	15.5	15.5	44	2	2	1	50	0	10	0	0	40	0	0	0	0	11	0.0921291	0.0130274	1	1	11	1	1	51
Crocidura beatus	Eulipotyphla	Soricidae	Crocidura	beatus	Mindanao Shrew	Cathemeral	Cathemeral	1	0	0	1	10.6	10.6	44	1	1	1	50	0	10	0	0	40	0	0	0	0	11	0.0921291	0.0130274	1	1	11	3	3	51
Crocidura beccarii	Eulipotyphla	Soricidae	Crocidura	beccarii	Beccari's Shrew	Nocturnal	Nocturnal	1	0	0	1	7	7	44	1.615	1.615	47	50	0	10	0	0	40	0	0	0	0	11	0.0921291	0.0130274	1	1	11	1	1	51
Crocidura bottegi	Eulipotyphla	Soricidae	Crocidura	bottegi	Bottego's Shrew	Nocturnal	Nocturnal	2	0	0	1	3.5	3.5	44	2.99	2.99	47	50	0	10	0	0	40	0	0	0	0	11	0.0921291	0.0130274	1	1	11	1	1	51
Crocidura bottegoides	Eulipotyphla	Soricidae	Crocidura	bottegoides	Bale Shrew	Nocturnal	Nocturnal	2	0	0	1	3	3	44	NA	5.524	Imputed	50	0	10	0	0	40	0	0	0	0	11	0.0921291	0.0130274	1	1	11	2	2	51
Crocidura brunnea	Eulipotyphla	Soricidae	Crocidura	brunnea	Thick-tailed Shrew	Nocturnal	Nocturnal	2	0	0	1	14.9	14.9	44	1.615	1.615	47	50	0	10	0	0	40	0	0	0	0	11	0.0921291	0.0130274	1	1	11	2	2	51
Crocidura buettikoferi	Eulipotyphla	Soricidae	Crocidura	buettikoferi	Buettikofer's Shrew	Nocturnal	Nocturnal	2	0	0	1	11	11	44	2.99	2.99	47	50	0	10	0	0	40	0	0	0	0	11	0.0921291	0.0130274	1	1	11	1	1	51
Crocidura caliginea	Eulipotyphla	Soricidae	Crocidura	caliginea	African Dusky Shrew	Nocturnal	Nocturnal	2	0	0	1	8.3	8.3	44	NA	3.998	Imputed	50	0	10	0	0	40	0	0	0	0	11	0.0921291	0.0130274	1	1	11	2	2	51
Crocidura canariensis	Eulipotyphla	Soricidae	Crocidura	canariensis	Musara Canaria	Nocturnal	Nocturnal	2	0	0	1	7.5	7.5	44	2.1	2.1	47	50	0	10	0	0	40	0	0	0	0	11	0.0921291	0.0130274	1	1	11	5	5	51
Crocidura caspica	Eulipotyphla	Soricidae	Crocidura	caspica	Caspian Shrew	Nocturnal	Nocturnal	2	0	0	1	10.3	10.3	44	4.02	4.02	47	50	0	10	0	0	40	0	0	0	0	11	0.0921291	0.0130274	1	1	11	1	1	51
Crocidura cinderella	Eulipotyphla	Soricidae	Crocidura	cinderella	Cinderella Shrew	Nocturnal	Nocturnal	2	0	0	1	6.5	6.5	44	NA	3.901	Imputed	50	0	10	0	0	40	0	0	0	0	11	0.0921291	0.0130274	1	1	11	1	1	51
Crocidura congobelgica	Eulipotyphla	Soricidae	Crocidura	congobelgica	Congo Shrew	Nocturnal	Nocturnal	2	0	0	1	17	17	44	NA	3.6803	Imputed	50	0	10	0	0	40	0	0	0	0	11	0.0921291	0.0130274	1	1	11	1	1	51
Crocidura crenata	Eulipotyphla	Soricidae	Crocidura	crenata	Long-footed Shrew	Nocturnal	Nocturnal	2	0	0	1	6.5	6.5	44	NA	4.0799	Imputed	50	0	10	0	0	40	0	0	0	0	11	0.0921291	0.0130274	1	1	11	1	1	51
Crocidura crossei	Eulipotyphla	Soricidae	Crocidura	crossei	Crosse's Shrew	Nocturnal	Nocturnal	2	0	0	1	6.9	6.9	44	3	3	47	50	0	10	0	0	40	0	0	0	0	11	0.0921291	0.0130274	1	1	11	2	2	51
Crocidura cyanea	Eulipotyphla	Soricidae	Crocidura	cyanea	Reddish-gray Musk Shrew	Nocturnal	Nocturnal	1	0	0	1	9.4	9.4	44	3.59	3.59	47	50	0	10	0	0	40	0	0	0	0	11	0.0921291	0.0130274	1	1	11	4	4	51
Crocidura denti	Eulipotyphla	Soricidae	Crocidura	denti	Dent's Shrew	Nocturnal	Nocturnal	2	0	0	1	7	7	44	3.49	3.49	47	50	0	10	0	0	40	0	0	0	0	11	0.0921291	0.0130274	1	1	11	3	3	51
Crocidura desperata	Eulipotyphla	Soricidae	Crocidura	desperata	Desperate Shrew	Nocturnal	Nocturnal	2	0	0	1	21.5	21.5	1	NA	3.1706	Imputed	50	0	10	0	0	40	0	0	0	0	11	0.0921291	0.0130274	1	1	11	1	1	51
Crocidura dhofarensis	Eulipotyphla	Soricidae	Crocidura	dhofarensis	Dhofarian Shrew	Nocturnal	Nocturnal	2	0	0	1	6.05	6.05	1	NA	3.9837	Imputed	50	0	10	0	0	40	0	0	0	0	11	0.0921291	0.0130274	1	1	11	1	1	51
Crocidura dolichura	Eulipotyphla	Soricidae	Crocidura	dolichura	Long-tailed Musk Shrew	Nocturnal	Nocturnal	2	0	0	1	5.7	5.7	44	2.5	2.5	1	50	0	10	0	0	40	0	0	0	0	11	0.0921291	0.0130274	1	1	11	2	2	51
Crocidura douceti	Eulipotyphla	Soricidae	Crocidura	douceti	Doucet's Musk Shrew	Nocturnal	Nocturnal	2	0	0	1	4.3	4.3	44	NA	3.6398	Imputed	50	0	10	0	0	40	0	0	0	0	11	0.0921291	0.0130274	1	1	11	3	3	51
Crocidura dsinezumi	Eulipotyphla	Soricidae	Crocidura	dsinezumi	Dsinezumi Shrew	Nocturnal	Nocturnal	2	0	0	1	10.2	10.2	44	4.2275	4.2275	47	50	0	10	0	0	40	0	0	0	0	11	0.0921291	0.0130274	1	1	11	5	5	51
Crocidura eisentrauti	Eulipotyphla	Soricidae	Crocidura	eisentrauti	Eisentraut's Shrew	Cathemeral	Cathemeral	1	0	0	1	9.1	9.1	44	1.99	1.99	47	50	0	10	0	0	40	0	0	0	0	11	0.0921291	0.0130274	1	1	11	2	2	51
Crocidura elgonius	Eulipotyphla	Soricidae	Crocidura	elgonius	Elgon Shrew	Nocturnal	Nocturnal	1	0	0	1	6.5	6.5	44	NA	3.293	Imputed	50	0	10	0	0	40	0	0	0	0	11	0.0921291	0.0130274	1	1	11	1	1	51
Crocidura elongata	Eulipotyphla	Soricidae	Crocidura	elongata	Elongated Shrew	Nocturnal	Nocturnal	1	0	0	1	17.8	17.8	44	NA	4.2492	Imputed	50	0	10	0	0	40	0	0	0	0	11	0.0921291	0.0130274	1	1	11	5	5	51
Crocidura erica	Eulipotyphla	Soricidae	Crocidura	erica	Heather Shrew	Nocturnal	Nocturnal	2	0	0	1	13.7	13.7	44	NA	3.6127	Imputed	50	0	10	0	0	40	0	0	0	0	11	0.0921291	0.0130274	1	1	11	1	1	51
Crocidura fischeri	Eulipotyphla	Soricidae	Crocidura	fischeri	Fischer's Shrew	Nocturnal	Nocturnal	1	0	0	1	14.3	14.3	44	NA	3.55337	Imputed	50	0	10	0	0	40	0	0	0	0	11	0.0921291	0.0130274	1	1	11	1	1	51
Crocidura flavescens	Eulipotyphla	Soricidae	Crocidura	flavescens	Greater Red Musk Shrew	Nocturnal	Nocturnal	1	1	1	1	28.5	28.5	44	3.37	3.37	47	50	0	10	0	0	40	0	0	0	0	11	0.0921291	0.0130274	1	1	11	3	3	51
Crocidura floweri	Eulipotyphla	Soricidae	Crocidura	floweri	Flower's Shrew	Nocturnal	Nocturnal	2	0	0	1	11	11	44	NA	3.8605	Imputed	50	0	10	0	0	40	0	0	0	0	11	0.0921291	0.0130274	1	1	11	1	1	51
Crocidura foxi	Eulipotyphla	Soricidae	Crocidura	foxi	Fox's Shrew	Nocturnal	Nocturnal	2	0	0	1	19	19	44	1.99	1.99	47	50	0	10	0	0	40	0	0	0	0	11	0.0921291	0.0130274	1	1	11	3	3	51
Crocidura fuliginosa	Eulipotyphla	Soricidae	Crocidura	fuliginosa	Southeast Asian Shrew	Nocturnal	Nocturnal	2	0	0	1	12	12	44	1.6725	1.6725	47	50	0	10	0	0	40	0	0	0	0	11	0.0921291	0.0130274	1	1	11	10	10	51
Crocidura fulvastra	Eulipotyphla	Soricidae	Crocidura	fulvastra	Savanna Shrew	Nocturnal	Nocturnal	2	0	0	1	12.7	12.7	44	NA	3.9225	Imputed	50	0	10	0	0	40	0	0	0	0	11	0.0921291	0.0130274	1	1	11	1	1	51
Crocidura fumosa	Eulipotyphla	Soricidae	Crocidura	fumosa	Smoky White-toothed Shrew	Nocturnal	Nocturnal	2	0	0	1	14.5	14.5	44	3.74	3.74	47	50	0	10	0	0	40	0	0	0	0	11	0.0921291	0.0130274	1	1	11	3	3	51
Crocidura fuscomurina	Eulipotyphla	Soricidae	Crocidura	fuscomurina	Tiny Musk Shrew	Nocturnal	Nocturnal	1	0	0	1	3.9	3.9	44	2.95	2.95	47	50	0	10	0	0	40	0	0	0	0	11	0.0921291	0.0130274	1	1	11	5	5	51
Crocidura glassi	Eulipotyphla	Soricidae	Crocidura	glassi	Glass's Shrew	Nocturnal	Nocturnal	2	0	0	1	13.6	13.6	44	NA	4.7563	Imputed	50	0	10	0	0	40	0	0	0	0	11	0.0921291	0.0130274	1	1	11	3	3	51
Crocidura gmelini	Eulipotyphla	Soricidae	Crocidura	gmelini	Unknown	Nocturnal	Nocturnal	1	0	0	1	5.2	5.2	44	NA	4.0972	Imputed	50	0	10	0	0	40	0	0	0	0	11	0.0921291	0.0130274	1	1	11	3	3	51
Crocidura goliath	Eulipotyphla	Soricidae	Crocidura	goliath	Goliath Shrew	Nocturnal	Nocturnal	2	0	0	1	54.8	54.8	44	NA	3.7444	Imputed	50	0	10	0	0	40	0	0	0	0	11	0.0921291	0.0130274	1	1	11	2	2	51
Crocidura gracilipes	Eulipotyphla	Soricidae	Crocidura	gracilipes	Peters' Musk Shrew	Nocturnal	Nocturnal	2	0	0	1	6.7	6.7	44	NA	4.4118	Imputed	50	0	10	0	0	40	0	0	0	0	11	0.0921291	0.0130274	1	1	11	1	1	51
Crocidura grandiceps	Eulipotyphla	Soricidae	Crocidura	grandiceps	Large-headed Forest Shrew	Nocturnal	Nocturnal	2	0	0	1	23	23	44	NA	3.4415	Imputed	50	0	10	0	0	40	0	0	0	0	11	0.0921291	0.0130274	1	1	11	1	1	51
Crocidura grandis	Eulipotyphla	Soricidae	Crocidura	grandis	Greater Mindanao Shrew	Nocturnal	Nocturnal	2	0	0	1	14.9	14.9	44	NA	4.28937	Imputed	50	0	10	0	0	40	0	0	0	0	11	0.0921291	0.0130274	1	1	11	1	1	51
Crocidura grassei	Eulipotyphla	Soricidae	Crocidura	grassei	Grasse's Shrew	Nocturnal	Nocturnal	2	0	0	1	13.5	13.5	44	NA	3.4812	Imputed	50	0	10	0	0	40	0	0	0	0	11	0.0921291	0.0130274	1	1	11	1	1	51
Crocidura grayi	Eulipotyphla	Soricidae	Crocidura	grayi	Luzon Shrew	Cathemeral	Cathemeral	1	1	1	1	10.3	10.3	44	1.2	1.2	1	50	0	10	0	0	40	0	0	0	0	11	0.0921291	0.0130274	1	1	11	2	2	51
Crocidura greenwoodi	Eulipotyphla	Soricidae	Crocidura	greenwoodi	Greenwood's Shrew	Nocturnal	Nocturnal	2	0	0	1	11.5	11.5	44	NA	4.6883	Imputed	50	0	10	0	0	40	0	0	0	0	11	0.0921291	0.0130274	1	1	11	5	5	51
Crocidura harenna	Eulipotyphla	Soricidae	Crocidura	harenna	Harenna Shrew	Nocturnal	Nocturnal	2	0	0	1	8.5	8.5	44	NA	3.8239	Imputed	50	0	10	0	0	40	0	0	0	0	11	0.0921291	0.0130274	1	1	11	1	1	51
Crocidura hikmiya	Eulipotyphla	Soricidae	Crocidura	hikmiya	Sinharaja white-toothed shrew	Nocturnal	Nocturnal	2	0	0	1	7.7	7.7	44	NA	4.3791	Imputed	50	0	0	0	50	0	0	0	0	0	44	0.0780157	0.00862846	1	1	1	2	2	51
Crocidura hildegardeae	Eulipotyphla	Soricidae	Crocidura	hildegardeae	Hildegarde's Shrew	Nocturnal	Nocturnal	1	0	0	1	9.5	9.5	44	2	2	1	50	0	10	0	0	40	0	0	0	0	11	0.0921291	0.0130274	1	1	11	3	3	51
Crocidura hilliana	Eulipotyphla	Soricidae	Crocidura	hilliana	Hill's Shrew	Nocturnal	Nocturnal	2	0	0	1	10.5	10.5	44	NA	4.2129	Imputed	50	0	10	0	0	40	0	0	0	0	11	0.0921291	0.0130274	1	1	11	4	4	51
Crocidura hispida	Eulipotyphla	Soricidae	Crocidura	hispida	Andaman Spiny Shrew	Nocturnal	Nocturnal	1	1	1	1	NA	10.9	Imputed	NA	3.9435	Imputed	50	0	10	0	0	40	0	0	0	0	11	0.0921291	0.0130274	1	1	11	1	1	51
Crocidura horsfieldii	Eulipotyphla	Soricidae	Crocidura	horsfieldii	Horsfield's Shrew	Nocturnal	Nocturnal	1	0	0	1	5	5	44	3.14	3.14	47	50	0	10	0	0	40	0	0	0	0	11	0.0921291	0.0130274	1	1	11	2	2	51
Crocidura hutanis	Eulipotyphla	Soricidae	Crocidura	hutanis	Hutan Shrew	Nocturnal	Nocturnal	2	0	0	1	11	11	44	NA	4.1038	Imputed	50	0	10	0	0	40	0	0	0	0	11	0.0921291	0.0130274	1	1	11	5	5	51
Crocidura indochinensis	Eulipotyphla	Soricidae	Crocidura	indochinensis	Indochinese Shrew	Nocturnal	Nocturnal	2	0	0	1	6.3	6.3	44	3.14	3.14	47	50	0	10	0	0	40	0	0	0	0	11	0.0921291	0.0130274	1	1	11	2	2	51
Crocidura jacksoni	Eulipotyphla	Soricidae	Crocidura	jacksoni	Jackson's Shrew	Nocturnal	Nocturnal	2	0	0	1	7	7	44	3.49	3.49	47	50	0	10	0	0	40	0	0	0	0	11	0.0921291	0.0130274	1	1	11	3	3	51
Crocidura jenkinsi	Eulipotyphla	Soricidae	Crocidura	jenkinsi	Jenkin's Shrew	Nocturnal	Nocturnal	1	0	0	1	12.6	12.6	44	3	3	47	50	0	10	0	0	40	0	0	0	0	11	0.0921291	0.0130274	1	1	11	1	1	51
Crocidura jouvenetae	Eulipotyphla	Soricidae	Crocidura	jouvenetae	Jouvenet's white-toothed shrew	Nocturnal	Nocturnal	2	0	0	1	9.5	9.5	44	3	3	47	50	0	10	0	0	40	0	0	0	0	11	0.0921291	0.0130274	1	1	11	2	2	51
Crocidura katinka	Eulipotyphla	Soricidae	Crocidura	katinka	Katinka's white-toothed shrew	Nocturnal	Nocturnal	1	0	0	1	3.5	3.5	44	NA	4.2522	Imputed	50	0	10	0	0	40	0	0	0	0	11	0.0921291	0.0130274	1	1	11	1	1	51
Crocidura kivuana	Eulipotyphla	Soricidae	Crocidura	kivuana	Kivu Shrew	Nocturnal	Nocturnal	2	0	0	1	9.9	9.9	44	1.66	1.66	47	50	0	10	0	0	40	0	0	0	0	11	0.0921291	0.0130274	1	1	11	3	3	51
Crocidura lamottei	Eulipotyphla	Soricidae	Crocidura	lamottei	Lamotte's Shrew	Nocturnal	Nocturnal	2	0	0	1	20.5	20.5	44	1	1	1	50	0	10	0	0	40	0	0	0	0	11	0.0921291	0.0130274	1	1	11	4	4	51
Crocidura lanosa	Eulipotyphla	Soricidae	Crocidura	lanosa	Lemara Shrew	Nocturnal	Nocturnal	2	0	0	1	22.6	22.6	44	3.29	3.29	47	50	0	10	0	0	40	0	0	0	0	11	0.0921291	0.0130274	1	1	11	2	2	51
Crocidura lasiura	Eulipotyphla	Soricidae	Crocidura	lasiura	Belozubka Ussuriiskaya	Cathemeral	Cathemeral	1	0	0	1	14.8	14.8	44	8.7	8.7	1	50	0	10	0	0	40	0	0	0	0	11	0.0921291	0.0130274	1	1	11	1	1	51
Crocidura latona	Eulipotyphla	Soricidae	Crocidura	latona	Latona's Shrew	Nocturnal	Nocturnal	2	0	0	1	6.6	6.6	44	NA	3.0515	Imputed	50	0	10	0	0	40	0	0	0	0	11	0.0921291	0.0130274	1	1	11	1	1	51
Crocidura lea	Eulipotyphla	Soricidae	Crocidura	lea	Sulawesi Shrew	Nocturnal	Nocturnal	1	0	0	1	6.6	6.6	44	2	2	1	50	0	10	0	0	40	0	0	0	0	11	0.0921291	0.0130274	1	1	11	1	1	51
Crocidura lepidura	Eulipotyphla	Soricidae	Crocidura	lepidura	Sumatran Giant Shrew	Nocturnal	Nocturnal	2	0	0	1	18.5	18.5	44	1.615	1.615	47	50	0	10	0	0	40	0	0	0	0	11	0.0921291	0.0130274	1	1	11	6	6	51
Crocidura leucodon	Eulipotyphla	Soricidae	Crocidura	leucodon	Bicolored Shrew	Cathemeral	Cathemeral	1	0	0	1	9.8	9.8	44	4.04	4.04	47	50	0	10	0	0	40	0	0	0	0	11	0.0921291	0.0130274	1	1	11	8	8	51
Crocidura levicula	Eulipotyphla	Soricidae	Crocidura	levicula	Sulawesi Tiny Shrew	Diurnal	Diurnal	1	1	1	1	1.8	1.8	44	1.5	1.5	1	50	0	10	0	0	40	0	0	0	0	11	0.0921291	0.0130274	1	1	11	3	3	51
Crocidura littoralis	Eulipotyphla	Soricidae	Crocidura	littoralis	Butiaba Naked-tailed Shrew	Nocturnal	Nocturnal	2	0	0	1	16	16	44	2.99	2.99	47	50	0	10	0	0	40	0	0	0	0	11	0.0921291	0.0130274	1	1	11	1	1	51
Crocidura longipes	Eulipotyphla	Soricidae	Crocidura	longipes	Savanna Swamp Shrew	Nocturnal	Nocturnal	2	0	0	1	19.3	19.3	44	NA	3.8599	Imputed	50	0	10	0	0	40	0	0	0	0	11	0.0921291	0.0130274	1	1	11	1	1	51
Crocidura lucina	Eulipotyphla	Soricidae	Crocidura	lucina	Lucina's Shrew	Nocturnal	Nocturnal	2	0	0	1	12.2	12.2	44	2	2	1	50	0	10	0	0	40	0	0	0	0	11	0.0921291	0.0130274	1	1	11	2	2	51
Crocidura ludia	Eulipotyphla	Soricidae	Crocidura	ludia	Ludia's Shrew	Nocturnal	Nocturnal	2	0	0	1	6.5	6.5	44	NA	4.0975	Imputed	50	0	10	0	0	40	0	0	0	0	11	0.0921291	0.0130274	1	1	11	1	1	51
Crocidura luna	Eulipotyphla	Soricidae	Crocidura	luna	Greater Gray-brown Musk Shrew	Nocturnal	Nocturnal	1	1	1	1	14.5	14.5	44	1.99	1.99	47	50	0	10	0	0	40	0	0	0	0	11	0.0921291	0.0130274	1	1	11	1	1	51
Crocidura lusitania	Eulipotyphla	Soricidae	Crocidura	lusitania	Mauritanian Shrew	Nocturnal	Nocturnal	2	0	0	1	2	2	44	NA	4.4571	Imputed	50	0	10	0	0	40	0	0	0	0	11	0.0921291	0.0130274	1	1	11	2	2	51
Crocidura macarthuri	Eulipotyphla	Soricidae	Crocidura	macarthuri	Macarthur's Shrew	Nocturnal	Nocturnal	2	0	0	1	13	13	44	NA	3.44577	Imputed	50	0	10	0	0	40	0	0	0	0	11	0.0921291	0.0130274	1	1	11	1	1	51
Crocidura macmillani	Eulipotyphla	Soricidae	Crocidura	macmillani	Macmillan's Shrew	Nocturnal	Nocturnal	2	0	0	1	13.1	13.1	44	2.865	2.865	47	50	0	10	0	0	40	0	0	0	0	11	0.0921291	0.0130274	1	1	11	2	2	51
Crocidura macowi	Eulipotyphla	Soricidae	Crocidura	macowi	Macow's Shrew	Nocturnal	Nocturnal	2	0	0	1	23.7	23.7	44	NA	3.3389	Imputed	50	0	10	0	0	40	0	0	0	0	11	0.0921291	0.0130274	1	1	11	1	1	51
Crocidura malayana	Eulipotyphla	Soricidae	Crocidura	malayana	Malayan Shrew	Nocturnal	Nocturnal	2	0	0	1	12.3	12.3	44	1.615	1.615	47	50	0	10	0	0	40	0	0	0	0	11	0.0921291	0.0130274	1	1	11	2	2	51
Crocidura manengubae	Eulipotyphla	Soricidae	Crocidura	manengubae	Manenguba Shrew	Nocturnal	Nocturnal	2	0	0	1	14	14	44	NA	3.5006	Imputed	50	0	10	0	0	40	0	0	0	0	11	0.0921291	0.0130274	1	1	11	3	3	51
Crocidura maquassiensis	Eulipotyphla	Soricidae	Crocidura	maquassiensis	Maquassie Musk Shrew	Nocturnal	Nocturnal	2	0	0	1	6	6	44	3	3	1	50	0	10	0	0	40	0	0	0	0	11	0.0921291	0.0130274	1	1	11	3	3	51
Crocidura mariquensis	Eulipotyphla	Soricidae	Crocidura	mariquensis	Swamp Musk Shrew	Nocturnal	Nocturnal	1	1	1	1	11.3	11.3	44	3.83	3.83	47	50	0	10	0	0	40	0	0	0	0	11	0.0921291	0.0130274	1	1	11	1	1	51
Crocidura maurisca	Eulipotyphla	Soricidae	Crocidura	maurisca	Dark Shrew	Nocturnal	Nocturnal	1	1	1	1	14	14	44	NA	4.2283	Imputed	50	0	10	0	0	40	0	0	0	0	11	0.0921291	0.0130274	1	1	11	2	2	51
Crocidura maxi	Eulipotyphla	Soricidae	Crocidura	maxi	Javanese Shrew	Nocturnal	Nocturnal	2	0	0	1	7.5	7.5	44	2	2	1	50	0	10	0	0	40	0	0	0	0	11	0.0921291	0.0130274	1	1	11	2	2	51
Crocidura mindorus	Eulipotyphla	Soricidae	Crocidura	mindorus	Mindoro Shrew	Nocturnal	Nocturnal	2	0	0	1	18	18	44	NA	2.67375	Imputed	50	0	10	0	0	40	0	0	0	0	11	0.0921291	0.0130274	1	1	11	1	1	51
Crocidura miya	Eulipotyphla	Soricidae	Crocidura	miya	Sri Lankan Long-tailed Shrew	Nocturnal	Nocturnal	1	1	1	1	10.2	10.2	44	NA	3.9942	Imputed	50	0	10	0	0	40	0	0	0	0	11	0.0921291	0.0130274	1	1	11	2	2	51
Crocidura monax	Eulipotyphla	Soricidae	Crocidura	monax	Kilimanjaro Shrew	Nocturnal	Nocturnal	2	0	0	1	16	16	44	NA	3.982	Imputed	50	0	10	0	0	40	0	0	0	0	11	0.0921291	0.0130274	1	1	11	1	1	51
Crocidura monticola	Eulipotyphla	Soricidae	Crocidura	monticola	Sunda Shrew	Nocturnal	Nocturnal	2	0	0	1	3	3	44	NA	3.5931	Imputed	50	0	10	0	0	40	0	0	0	0	11	0.0921291	0.0130274	1	1	11	2	2	51
Crocidura montis	Eulipotyphla	Soricidae	Crocidura	montis	Montane White-toothed Shrew	Nocturnal	Nocturnal	2	0	0	1	14.5	14.5	44	3.74	3.74	47	50	0	10	0	0	40	0	0	0	0	11	0.0921291	0.0130274	1	1	11	3	3	51
Crocidura muricauda	Eulipotyphla	Soricidae	Crocidura	muricauda	West African Long-tailed Shrew	Nocturnal	Nocturnal	2	0	0	1	5.5	5.5	44	NA	3.19448	Imputed	50	0	10	0	0	40	0	0	0	0	11	0.0921291	0.0130274	1	1	11	1	1	51
Crocidura musseri	Eulipotyphla	Soricidae	Crocidura	musseri	Mossy Forest Shrew	Nocturnal	Nocturnal	1	1	1	1	7.7	7.7	44	NA	4.1373	Imputed	50	0	10	0	0	40	0	0	0	0	11	0.0921291	0.0130274	1	1	11	1	1	51
Crocidura mutesae	Eulipotyphla	Soricidae	Crocidura	mutesae	Ugandan Musk Shrew	Nocturnal	Nocturnal	2	0	0	1	70.9	70.9	44	3.67	3.67	47	50	0	10	0	0	40	0	0	0	0	11	0.0921291	0.0130274	1	1	11	2	2	51
Crocidura nana	Eulipotyphla	Soricidae	Crocidura	nana	Dwarf White-toothed Shrew	Nocturnal	Nocturnal	2	0	0	1	7	7	44	NA	3.4883	Imputed	50	0	10	0	0	40	0	0	0	0	11	0.0921291	0.0130274	1	1	11	1	1	51
Crocidura nanilla	Eulipotyphla	Soricidae	Crocidura	nanilla	Tiny White-toothed Shrew	Nocturnal	Nocturnal	2	0	0	1	6.5	6.5	44	NA	4.4325	Imputed	50	0	10	0	0	40	0	0	0	0	11	0.0921291	0.0130274	1	1	11	2	2	51
Crocidura negligens	Eulipotyphla	Soricidae	Crocidura	negligens	Peninsular Shrew	Nocturnal	Nocturnal	1	0	0	1	11	11	44	1.615	1.615	47	50	0	10	0	0	40	0	0	0	0	11	0.0921291	0.0130274	1	1	11	2	2	51
Crocidura negrina	Eulipotyphla	Soricidae	Crocidura	negrina	Negros Shrew	Nocturnal	Nocturnal	1	0	0	1	13.4	13.4	44	NA	4.2575	Imputed	50	0	10	0	0	40	0	0	0	0	11	0.0921291	0.0130274	1	1	11	2	2	51
Crocidura nicobarica	Eulipotyphla	Soricidae	Crocidura	nicobarica	Nicobar Shrew	Nocturnal	Nocturnal	1	1	1	1	28.9	28.9	44	3	3	47	50	0	10	0	0	40	0	0	0	0	11	0.0921291	0.0130274	1	1	11	1	1	51
Crocidura nigeriae	Eulipotyphla	Soricidae	Crocidura	nigeriae	Nigerian Shrew	Nocturnal	Nocturnal	2	0	0	1	23	23	44	2.44	2.44	47	50	0	10	0	0	40	0	0	0	0	11	0.0921291	0.0130274	1	1	11	1	1	51
Crocidura nigricans	Eulipotyphla	Soricidae	Crocidura	nigricans	Blackish White-toothed Shrew	Nocturnal	Nocturnal	2	0	0	1	20	20	44	3.965	3.965	47	50	0	10	0	0	40	0	0	0	0	11	0.0921291	0.0130274	1	1	11	1	1	51
Crocidura nigripes	Eulipotyphla	Soricidae	Crocidura	nigripes	Black-footed Shrew	Nocturnal	Nocturnal	1	1	1	1	13.2	13.2	44	1.5	1.5	1	50	0	10	0	0	40	0	0	0	0	11	0.0921291	0.0130274	1	1	11	2	2	51
Crocidura nigrofusca	Eulipotyphla	Soricidae	Crocidura	nigrofusca	African Black Shrew	Nocturnal	Nocturnal	2	0	0	1	20	20	44	2.49	2.49	47	50	0	10	0	0	40	0	0	0	0	11	0.0921291	0.0130274	1	1	11	2	2	51
Crocidura nimbae	Eulipotyphla	Soricidae	Crocidura	nimbae	Nimba Shrew	Nocturnal	Nocturnal	2	0	0	1	15.5	15.5	44	NA	3.4867	Imputed	50	0	10	0	0	40	0	0	0	0	11	0.0921291	0.0130274	1	1	11	2	2	51
Crocidura niobe	Eulipotyphla	Soricidae	Crocidura	niobe	Niobe's Shrew	Nocturnal	Nocturnal	1	0	0	1	16	16	44	2.99	2.99	47	50	0	10	0	0	40	0	0	0	0	11	0.0921291	0.0130274	1	1	11	3	3	51
Crocidura obscurior	Eulipotyphla	Soricidae	Crocidura	obscurior	Obscure White-toothed Shrew	Nocturnal	Nocturnal	2	0	0	1	3.6	3.6	44	2.99	2.99	47	50	0	10	0	0	40	0	0	0	0	11	0.0921291	0.0130274	1	1	11	1	1	51
Crocidura olivieri	Eulipotyphla	Soricidae	Crocidura	olivieri	Olivier's Shrew	Nocturnal	Nocturnal	1	1	1	1	58	58	44	3.37	3.37	47	50	0	10	0	0	40	0	0	0	0	11	0.0921291	0.0130274	1	1	11	13	13	51
Crocidura orientalis	Eulipotyphla	Soricidae	Crocidura	orientalis	Oriental Shrew	Nocturnal	Nocturnal	1	1	1	1	11.3	11.3	44	1.615	1.615	47	50	0	10	0	0	40	0	0	0	0	11	0.0921291	0.0130274	1	1	11	1	1	51
Crocidura orii	Eulipotyphla	Soricidae	Crocidura	orii	Ryukyu Shrew	Nocturnal	Nocturnal	2	0	0	1	14.4	14.4	44	4.165	4.165	47	50	0	10	0	0	40	0	0	0	0	11	0.0921291	0.0130274	1	1	11	1	1	51
Crocidura pachyura	Eulipotyphla	Soricidae	Crocidura	pachyura	Pantellerian Shrew	Nocturnal	Nocturnal	2	0	0	1	14.4	14.4	44	4.04	4.04	47	50	0	10	0	0	40	0	0	0	0	11	0.0921291	0.0130274	1	1	11	5	5	51
Crocidura palawanensis	Eulipotyphla	Soricidae	Crocidura	palawanensis	Palawan Shrew	Nocturnal	Nocturnal	1	1	1	1	10.6	10.6	44	NA	4.5098	Imputed	50	0	10	0	0	40	0	0	0	0	11	0.0921291	0.0130274	1	1	11	6	6	51
Crocidura paradoxura	Eulipotyphla	Soricidae	Crocidura	paradoxura	Sumatran Long-tailed Shrew	Nocturnal	Nocturnal	2	0	0	1	8.2	8.2	44	NA	3.8852	Imputed	50	0	10	0	0	40	0	0	0	0	11	0.0921291	0.0130274	2	2	1	1	1	51
Crocidura parvipes	Eulipotyphla	Soricidae	Crocidura	parvipes	Small-footed Shrew	Nocturnal	Nocturnal	2	0	0	1	12.6	12.6	44	NA	3.6286	Imputed	50	0	10	0	0	40	0	0	0	0	11	0.0921291	0.0130274	1	1	11	4	4	51
Crocidura pasha	Eulipotyphla	Soricidae	Crocidura	pasha	Pasha Shrew	Nocturnal	Nocturnal	2	0	0	1	6.5	6.5	44	NA	4.5879	Imputed	50	0	10	0	0	40	0	0	0	0	11	0.0921291	0.0130274	1	1	11	1	1	51
Crocidura pergrisea	Eulipotyphla	Soricidae	Crocidura	pergrisea	Pale Grey Shrew	Nocturnal	Nocturnal	1	0	0	1	10.1	10.1	44	NA	4.159	Imputed	50	0	10	0	0	40	0	0	0	0	11	0.0921291	0.0130274	1	1	11	1	1	51
Crocidura phaeura	Eulipotyphla	Soricidae	Crocidura	phaeura	Guramba Shrew	Nocturnal	Nocturnal	2	0	0	1	5.7	5.7	44	NA	3.7336	Imputed	50	0	10	0	0	40	0	0	0	0	11	0.0921291	0.0130274	1	1	11	1	1	51
Crocidura phanluongi	Eulipotyphla	Soricidae	Crocidura	phanluongi	Unknown	Nocturnal	Nocturnal	2	0	0	1	NA	10.8	Imputed	NA	2.916	Imputed	50	0	0	0	50	0	0	0	0	0	44	0.0780157	0.00862846	NA	1	Imputed	1	1	51
Crocidura phuquocensis	Eulipotyphla	Soricidae	Crocidura	phuquocensis	Phu Quoc white-toothed shrew	Nocturnal	Nocturnal	2	0	0	1	NA	10.8	Imputed	NA	2.1343	Imputed	50	0	0	0	50	0	0	0	0	0	44	0.0780157	0.00862846	NA	1	Imputed	1	1	51
Crocidura picea	Eulipotyphla	Soricidae	Crocidura	picea	Cameroon Shrew	Nocturnal	Nocturnal	2	0	0	1	12.5	12.5	44	NA	3.0742	Imputed	50	0	10	0	0	40	0	0	0	0	11	0.0921291	0.0130274	1	1	11	2	2	51
Crocidura pitmani	Eulipotyphla	Soricidae	Crocidura	pitmani	Pitman's Shrew	Nocturnal	Nocturnal	2	0	0	1	6.5	6.5	44	NA	3.6923	Imputed	50	0	10	0	0	40	0	0	0	0	11	0.0921291	0.0130274	1	1	11	1	1	51
Crocidura planiceps	Eulipotyphla	Soricidae	Crocidura	planiceps	Flat-headed Shrew	Nocturnal	Nocturnal	2	0	0	1	2.5	2.5	44	3	3	47	50	0	10	0	0	40	0	0	0	0	11	0.0921291	0.0130274	1	1	11	1	1	51
Crocidura poensis	Eulipotyphla	Soricidae	Crocidura	poensis	Fraser's Musk Shrew	Nocturnal	Nocturnal	1	1	1	1	16.6	16.6	44	2.44	2.44	47	50	0	10	0	0	40	0	0	0	0	11	0.0921291	0.0130274	1	1	11	3	3	51
Crocidura polia	Eulipotyphla	Soricidae	Crocidura	polia	Fuscous Shrew	Nocturnal	Nocturnal	2	0	0	1	5.9	5.9	44	NA	4.7693	Imputed	50	0	10	0	0	40	0	0	0	0	11	0.0921291	0.0130274	1	1	11	1	1	51
Crocidura pullata	Eulipotyphla	Soricidae	Crocidura	pullata	Kashmir White-toothed Shrew	Nocturnal	Nocturnal	1	1	1	1	11.8	11.8	44	4.04	4.04	47	50	0	10	0	0	40	0	0	0	0	11	0.0921291	0.0130274	1	1	11	1	1	51
Crocidura raineyi	Eulipotyphla	Soricidae	Crocidura	raineyi	Rainey Shrew	Nocturnal	Nocturnal	2	0	0	1	14.5	14.5	44	NA	3.2155	Imputed	50	0	10	0	0	40	0	0	0	0	11	0.0921291	0.0130274	1	1	11	1	1	51
Crocidura ramona	Eulipotyphla	Soricidae	Crocidura	ramona	Negev Shrew	Nocturnal	Nocturnal	2	0	0	1	4.5	4.5	44	NA	3.8721	Imputed	50	0	10	0	0	40	0	0	0	0	11	0.0921291	0.0130274	1	1	11	1	1	51
Crocidura rapax	Eulipotyphla	Soricidae	Crocidura	rapax	Chinese White-toothed Shrew	Nocturnal	Nocturnal	2	0	0	1	4.8	4.8	44	4.04	4.04	47	50	0	10	0	0	40	0	0	0	0	11	0.0921291	0.0130274	1	1	11	1	1	51
Crocidura religiosa	Eulipotyphla	Soricidae	Crocidura	religiosa	Egyptian Pygmy Shrew	Nocturnal	Nocturnal	2	0	0	1	7	7	44	NA	4.2974	Imputed	50	0	10	0	0	40	0	0	0	0	11	0.0921291	0.0130274	1	1	11	2	2	51
Crocidura rhoditis	Eulipotyphla	Soricidae	Crocidura	rhoditis	Sulawesi White-handed Shrew	Nocturnal	Nocturnal	1	1	1	1	14	14	44	NA	4.1038	Imputed	50	0	10	0	0	40	0	0	0	0	11	0.0921291	0.0130274	1	1	11	2	2	51
Crocidura roosevelti	Eulipotyphla	Soricidae	Crocidura	roosevelti	Roosvelt's Shrew	Nocturnal	Nocturnal	2	0	0	1	7.6	7.6	44	NA	3.7311	Imputed	50	0	10	0	0	40	0	0	0	0	11	0.0921291	0.0130274	1	1	11	1	1	51
Crocidura russula	Eulipotyphla	Soricidae	Crocidura	russula	White-toothed Shrew	Cathemeral	Cathemeral	1	0	0	1	11.5	11.5	44	4.04	4.04	47	50	0	10	0	0	40	0	0	0	0	11	0.0921291	0.0130274	1	1	11	5	5	51
Crocidura selina	Eulipotyphla	Soricidae	Crocidura	selina	Moon Shrew	Nocturnal	Nocturnal	2	0	0	1	11.6	11.6	44	3.74	3.74	47	50	0	10	0	0	40	0	0	0	0	11	0.0921291	0.0130274	1	1	11	3	3	51
Crocidura serezkyensis	Eulipotyphla	Soricidae	Crocidura	serezkyensis	Serezkaya Shrew	Nocturnal	Nocturnal	2	0	0	1	10.1	10.1	44	NA	3.7918	Imputed	50	0	10	0	0	40	0	0	0	0	11	0.0921291	0.0130274	1	1	11	1	1	51
Crocidura shantungensis	Eulipotyphla	Soricidae	Crocidura	shantungensis	Asian Lesser White-toothed Shrew	Cathemeral	Cathemeral	1	0	0	1	5.5	5.5	44	4	4	47	50	0	10	0	0	40	0	0	0	0	11	0.0921291	0.0130274	1	1	11	4	4	51
Crocidura sibirica	Eulipotyphla	Soricidae	Crocidura	sibirica	Siberian Shrew	Nocturnal	Nocturnal	2	0	0	1	73	73	44	4.72	4.72	47	50	0	10	0	0	40	0	0	0	0	11	0.0921291	0.0130274	1	1	11	4	4	51
Crocidura sicula	Eulipotyphla	Soricidae	Crocidura	sicula	Sicilian Shrew	Cathemeral	Cathemeral	1	0	0	1	6.9	6.9	44	4.38	4.38	47	50	0	10	0	0	40	0	0	0	0	11	0.0921291	0.0130274	1	1	11	5	5	51
Crocidura silacea	Eulipotyphla	Soricidae	Crocidura	silacea	Lesser Gray-brown Musk Shrew	Nocturnal	Nocturnal	2	0	0	1	8	8	44	4.005	4.005	47	50	0	10	0	0	40	0	0	0	0	11	0.0921291	0.0130274	1	1	11	7	7	51
Crocidura smithii	Eulipotyphla	Soricidae	Crocidura	smithii	Desert Musk Shrew	Nocturnal	Nocturnal	2	0	0	1	10.8	10.8	44	NA	3.3747	Imputed	50	0	10	0	0	40	0	0	0	0	11	0.0921291	0.0130274	1	1	11	1	1	51
Crocidura sokolovi	Eulipotyphla	Soricidae	Crocidura	sokolovi	Sokolov white-toothed shrew	Nocturnal	Nocturnal	2	0	0	1	NA	10.4	Imputed	NA	2.5927	Imputed	50	0	0	0	50	0	0	0	0	0	44	0.0780157	0.00862846	NA	1	Imputed	1	1	51
Crocidura somalica	Eulipotyphla	Soricidae	Crocidura	somalica	Somali Shrew	Nocturnal	Nocturnal	2	0	0	1	11.5	11.5	44	NA	4.1762	Imputed	50	0	10	0	0	40	0	0	0	0	11	0.0921291	0.0130274	1	1	11	1	1	51
Crocidura stenocephala	Eulipotyphla	Soricidae	Crocidura	stenocephala	Narrow-headed Shrew	Nocturnal	Nocturnal	2	0	0	1	21	21	44	2.99	2.99	47	50	0	10	0	0	40	0	0	0	0	11	0.0921291	0.0130274	1	1	11	1	1	51
Crocidura suaveolens	Eulipotyphla	Soricidae	Crocidura	suaveolens	Lesser Shrew	Nocturnal	Nocturnal	1	0	0	1	5.2	5.2	44	3.745	3.745	47	50	0	10	0	0	40	0	0	0	0	11	0.0921291	0.0130274	1	1	11	9	9	51
Crocidura susiana	Eulipotyphla	Soricidae	Crocidura	susiana	Iranian Shrew	Nocturnal	Nocturnal	1	0	0	1	13.1	13.1	44	NA	3.615	Imputed	50	0	10	0	0	40	0	0	0	0	11	0.0921291	0.0130274	1	1	11	1	1	51
Crocidura tanakae	Eulipotyphla	Soricidae	Crocidura	tanakae	Taiwanese Gray Shrew	Nocturnal	Nocturnal	2	0	0	1	10.5	10.5	44	0.99	0.99	47	50	0	10	0	0	40	0	0	0	0	11	0.0921291	0.0130274	1	1	11	3	3	51
Crocidura tansaniana	Eulipotyphla	Soricidae	Crocidura	tansaniana	Tanzanian Shrew	Nocturnal	Nocturnal	1	0	0	1	19	19	44	2	2	1	50	0	10	0	0	40	0	0	0	0	11	0.0921291	0.0130274	1	1	11	2	2	51
Crocidura tarella	Eulipotyphla	Soricidae	Crocidura	tarella	Ugandan Shrew	Nocturnal	Nocturnal	2	0	0	1	16.4	16.4	44	2.75	2.75	47	50	0	10	0	0	40	0	0	0	0	11	0.0921291	0.0130274	1	1	11	2	2	51
Crocidura tarfayensis	Eulipotyphla	Soricidae	Crocidura	tarfayensis	Tarfaya Shrew	Nocturnal	Nocturnal	2	0	0	1	6.5	6.5	44	NA	4.77688	Imputed	50	0	10	0	0	40	0	0	0	0	11	0.0921291	0.0130274	1	1	11	2	2	51
Crocidura telfordi	Eulipotyphla	Soricidae	Crocidura	telfordi	Telford's Shrew	Cathemeral	Cathemeral	1	1	1	1	18	18	44	NA	3.621	Imputed	50	0	10	0	0	40	0	0	0	0	11	0.0921291	0.0130274	1	1	11	1	1	51
Crocidura tenuis	Eulipotyphla	Soricidae	Crocidura	tenuis	Timor Shrew	Nocturnal	Nocturnal	2	0	0	1	9.4	9.4	44	1.615	1.615	47	50	0	10	0	0	40	0	0	0	0	11	0.0921291	0.0130274	1	1	11	2	2	51
Crocidura thalia	Eulipotyphla	Soricidae	Crocidura	thalia	Thalia Shrew	Nocturnal	Nocturnal	1	0	0	1	21.1	21.1	44	NA	4.1249	Imputed	50	0	10	0	0	40	0	0	0	0	11	0.0921291	0.0130274	1	1	11	5	5	51
Crocidura theresae	Eulipotyphla	Soricidae	Crocidura	theresae	Therese's Shrew	Nocturnal	Nocturnal	2	0	0	1	17.6	17.6	44	1.99	1.99	47	50	0	10	0	0	40	0	0	0	0	11	0.0921291	0.0130274	1	1	11	2	2	51
Crocidura thomensis	Eulipotyphla	Soricidae	Crocidura	thomensis	Sao Tome white-toothed shrew	Nocturnal	Nocturnal	2	0	0	1	NA	10.7	Imputed	NA	2.5354	Imputed	50	0	10	0	0	40	0	0	0	0	11	0.0921291	0.0130274	1	1	11	4	4	51
Crocidura trichura	Eulipotyphla	Soricidae	Crocidura	trichura	Christmas Island Shrew	Cathemeral	Cathemeral	1	0	0	1	5.3	5.3	44	0.99	0.99	47	50	0	10	0	0	40	0	0	0	0	11	0.0921291	0.0130274	1	1	11	1	1	51
Crocidura turba	Eulipotyphla	Soricidae	Crocidura	turba	Tumultuous Shrew	Nocturnal	Nocturnal	2	0	0	1	14.5	14.5	44	2.375	2.375	47	50	0	10	0	0	40	0	0	0	0	11	0.0921291	0.0130274	1	1	11	2	2	51
Crocidura ultima	Eulipotyphla	Soricidae	Crocidura	ultima	Ultimate Shrew	Nocturnal	Nocturnal	2	0	0	1	16	16	44	NA	3.9241	Imputed	50	0	10	0	0	40	0	0	0	0	11	0.0921291	0.0130274	1	1	11	1	1	51
Crocidura usambarae	Eulipotyphla	Soricidae	Crocidura	usambarae	Usambara Shrew	Nocturnal	Nocturnal	2	0	0	1	9.7	9.7	44	1.99	1.99	47	50	0	10	0	0	40	0	0	0	0	11	0.0921291	0.0130274	1	1	11	1	1	51
Crocidura viaria	Eulipotyphla	Soricidae	Crocidura	viaria	Savanna Path Shrew	Nocturnal	Nocturnal	1	0	0	1	17	17	44	3.4925	3.4925	47	50	0	10	0	0	40	0	0	0	0	11	0.0921291	0.0130274	1	1	11	3	3	51
Crocidura virgata	Eulipotyphla	Soricidae	Crocidura	virgata	Mamfe white-toothed shrew	Nocturnal	Nocturnal	2	0	0	1	7	7	44	NA	3.6649	Imputed	50	0	10	0	0	40	0	0	0	0	11	0.0921291	0.0130274	1	1	11	2	2	51
Crocidura voi	Eulipotyphla	Soricidae	Crocidura	voi	Voi Shrew	Nocturnal	Nocturnal	2	0	0	1	13.4	13.4	44	NA	4.3683	Imputed	50	0	10	0	0	40	0	0	0	0	11	0.0921291	0.0130274	1	1	11	1	1	51
Crocidura vorax	Eulipotyphla	Soricidae	Crocidura	vorax	Voracious Shrew	Nocturnal	Nocturnal	2	0	0	1	6.7	6.7	44	4.04	4.04	47	50	0	10	0	0	40	0	0	0	0	11	0.0921291	0.0130274	1	1	11	4	4	51
Crocidura vosmaeri	Eulipotyphla	Soricidae	Crocidura	vosmaeri	Banka Shrew	Nocturnal	Nocturnal	2	0	0	1	6.1	6.1	44	1.615	1.615	47	50	0	10	0	0	40	0	0	0	0	11	0.0921291	0.0130274	1	1	11	1	1	51
Crocidura watasei	Eulipotyphla	Soricidae	Crocidura	watasei	Lesser Ryukyu Shrew	Nocturnal	Nocturnal	2	0	0	1	5.5	5.5	44	3.14	3.14	47	50	0	10	0	0	40	0	0	0	0	11	0.0921291	0.0130274	1	1	11	5	5	51
Crocidura whitakeri	Eulipotyphla	Soricidae	Crocidura	whitakeri	Whitaker's Shrew	Nocturnal	Nocturnal	1	0	0	1	5.5	5.5	44	NA	3.0825	Imputed	50	0	10	0	0	40	0	0	0	0	11	0.0921291	0.0130274	1	1	11	3	3	51
Crocidura wimmeri	Eulipotyphla	Soricidae	Crocidura	wimmeri	Wimmer's Shrew	Nocturnal	Nocturnal	1	0	0	1	23.5	23.5	44	NA	4.1733	Imputed	50	0	10	0	0	40	0	0	0	0	11	0.0921291	0.0130274	1	1	11	2	2	51
Crocidura wuchihensis	Eulipotyphla	Soricidae	Crocidura	wuchihensis	Hainan Island Shrew	Nocturnal	Nocturnal	2	0	0	1	4.8	4.8	44	3.14	3.14	47	50	0	10	0	0	40	0	0	0	0	11	0.0921291	0.0130274	1	1	11	2	2	51
Crocidura xantippe	Eulipotyphla	Soricidae	Crocidura	xantippe	Xanthippe's Shrew	Nocturnal	Nocturnal	2	0	0	1	15	15	44	NA	4.4266	Imputed	50	0	10	0	0	40	0	0	0	0	11	0.0921291	0.0130274	1	1	11	2	2	51
Crocidura yankariensis	Eulipotyphla	Soricidae	Crocidura	yankariensis	Yankari shrew	Nocturnal	Nocturnal	1	0	0	1	5	5	44	NA	4.9112	Imputed	50	0	10	0	0	40	0	0	0	0	11	0.0921291	0.0130274	1	1	11	1	1	51
Crocidura zaitsevi	Eulipotyphla	Soricidae	Crocidura	zaitsevi	Mikhail Zaitsev's Shrew	Nocturnal	Nocturnal	2	0	0	1	NA	10.5	Imputed	NA	2.682	Imputed	50	0	0	0	50	0	0	0	0	0	44	0.0780157	0.00862846	NA	1	Imputed	1	1	51
Crocidura zaphiri	Eulipotyphla	Soricidae	Crocidura	zaphiri	Zaphir's Shrew	Nocturnal	Nocturnal	2	0	0	1	20	20	44	3.37	3.37	47	50	0	10	0	0	40	0	0	0	0	11	0.0921291	0.0130274	1	1	11	1	1	51
Crocidura zarudnyi	Eulipotyphla	Soricidae	Crocidura	zarudnyi	Zarudny's Shrew	Nocturnal	Nocturnal	1	0	0	1	6.7	6.7	44	5.99	5.99	47	50	0	10	0	0	40	0	0	0	0	11	0.0921291	0.0130274	1	1	11	1	1	51
Crocidura zimmeri	Eulipotyphla	Soricidae	Crocidura	zimmeri	Upemba Shrew	Nocturnal	Nocturnal	2	0	0	1	14.5	14.5	44	NA	3.29988	Imputed	50	0	10	0	0	40	0	0	0	0	11	0.0921291	0.0130274	1	1	11	1	1	51
Crocidura zimmermanni	Eulipotyphla	Soricidae	Crocidura	zimmermanni	Cretan white-toothed shrew	Nocturnal	Nocturnal	1	1	1	1	7.5	7.5	44	4.04	4.04	47	50	0	10	0	0	40	0	0	0	0	11	0.0921291	0.0130274	1	1	11	2	2	51
Crocuta crocuta	Carnivora	Hyaenidae	Crocuta	crocuta	Spotted Hyaena	Nocturnal	Nocturnal	1	1	1	1	62999.9	62999.9	44	1.955	1.955	47	0	100	0	0	0	0	0	0	0	0	11	0.00102114	-0.0113383	1	1	11	4	4	51
Crossarchus alexandri	Carnivora	Herpestidae	Crossarchus	alexandri	Alexander's Cusimanse	Diurnal	Diurnal	1	1	1	1	1500	1500	44	4	4	47	60	0	20	0	0	0	20	0	0	0	11	0.0844543	-0.0331006	1	1	11	2	2	51
Crossarchus ansorgei	Carnivora	Herpestidae	Crossarchus	ansorgei	Ansorge's Cusimanse	Diurnal	Diurnal	1	0	0	1	700	700	44	NA	3.9554	Imputed	60	0	20	0	0	0	20	0	0	0	11	0.0844543	-0.0331006	1	1	11	1	1	51
Crossarchus obscurus	Carnivora	Herpestidae	Crossarchus	obscurus	Common Cusimanse	Diurnal	Diurnal	1	1	1	1	1250	1250	44	4.145	4.145	47	60	0	20	0	0	0	20	0	0	0	11	0.0844543	-0.0331006	1	1	11	3	3	51
Crossarchus platycephalus	Carnivora	Herpestidae	Crossarchus	platycephalus	Flat-headed Cusimanse	Diurnal	Diurnal	1	0	0	1	1000	1000	44	4	4	47	50	0	0	0	50	0	0	0	0	0	11	0.0780157	0.00862846	1	1	11	6	6	51
Crossomys moncktoni	Rodentia	Muridae	Crossomys	moncktoni	Earless Water Rat	Diurnal	Diurnal	1	0	0	1	165	165	44	1.07	1.07	47	60	0	40	0	0	0	0	0	0	0	11	0.118959	0.0208317	1	1	11	4	4	51
Crunomys celebensis	Rodentia	Muridae	Crunomys	celebensis	Sulawesi Shrew Mouse	Diurnal	Diurnal	1	0	0	1	55	55	44	NA	3.2946	Imputed	10	0	0	0	0	0	10	0	20	60	11	-0.0740805	0.0232143	1	1	11	2	2	51
Crunomys fallax	Rodentia	Muridae	Crunomys	fallax	Luzon Shrew Mouse	Nocturnal	Nocturnal	1	0	0	1	37.5	37.5	44	NA	3.5716	Imputed	10	0	0	0	0	0	10	0	20	60	11	-0.0740805	0.0232143	1	1	11	1	1	51
Crunomys melanius	Rodentia	Muridae	Crunomys	melanius	Mindanao Shrew Mouse	Diurnal	Diurnal	1	0	0	1	42.5	42.5	44	NA	3.6989	Imputed	10	0	0	0	0	0	10	0	20	60	11	-0.0740805	0.0232143	1	1	11	3	3	51
Crunomys suncoides	Rodentia	Muridae	Crunomys	suncoides	Katanglad Shrew Mouse	Diurnal	Diurnal	1	0	0	1	37	37	44	NA	3.4467	Imputed	10	0	0	0	0	0	10	0	20	60	11	-0.0740805	0.0232143	1	1	11	1	1	51
Cryptonanus agricolai	Didelphimorphia	Didelphidae	Cryptonanus	agricolai	Agricola's Gracile Opossum	Nocturnal	Nocturnal	1	0	0	1	18	18	44	NA	3.9972	Imputed	50	0	0	0	0	0	30	20	0	0	11	0.0542247	-0.0555481	2	2	11	2	2	51
Cryptonanus chacoensis	Didelphimorphia	Didelphidae	Cryptonanus	chacoensis	Chacoan Mouse Opossum	Nocturnal	Nocturnal	1	0	0	1	15.5	15.5	44	9	9	1	30	0	0	0	0	0	40	0	0	30	1	-0.0175804	-0.0329364	2	2	1	4	4	51
Cryptonanus guahybae	Didelphimorphia	Didelphidae	Cryptonanus	guahybae	Unknown	Nocturnal	Nocturnal	1	0	0	1	22.8	22.8	44	NA	3.8581	Imputed	20	0	0	0	0	0	40	0	0	40	44	-0.0443359	-0.0265516	1	1	1	2	2	51
Cryptonanus unduaviensis	Didelphimorphia	Didelphidae	Cryptonanus	unduaviensis	Unknown	Nocturnal	Nocturnal	1	0	0	1	24.6	24.6	44	NA	3.8886	Imputed	20	0	0	0	0	0	40	0	0	40	44	-0.0443359	-0.0265516	NA	1	Imputed	4	4	51
Cryptoprocta ferox	Carnivora	Eupleridae	Cryptoprocta	ferox	Fosa	Cathemeral	Cathemeral	1	0	0	1	9500	9500	44	2.99	2.99	47	10	70	20	0	0	0	0	0	0	0	11	0.0289357	-0.0118359	2	2	11	3	3	51
Cryptotis alticola	Eulipotyphla	Soricidae	Cryptotis	alticola	Central Mexican Broad-clawed Shrew	Cathemeral	Cathemeral	1	0	0	1	8.4	8.4	44	2.995	2.995	47	40	0	30	0	0	30	0	0	0	0	11	0.0920365	0.00892483	1	1	11	2	2	51
Cryptotis endersi	Eulipotyphla	Soricidae	Cryptotis	endersi	Ender's Small-eared Shrew	Cathemeral	Cathemeral	1	0	0	1	8	8	44	NA	4.0491	Imputed	40	0	30	0	0	30	0	0	0	0	11	0.0920365	0.00892483	1	1	11	1	1	51
Cryptotis equatoris	Eulipotyphla	Soricidae	Cryptotis	equatoris	Ecuadorean Small-eared Shrew	Cathemeral	Cathemeral	1	0	0	1	7.8	7.8	44	NA	4.1939	Imputed	40	0	30	0	0	30	0	0	0	0	11	0.0920365	0.00892483	1	1	11	3	3	51
Cryptotis goldmani	Eulipotyphla	Soricidae	Cryptotis	goldmani	Goldman's Small-eared Shrew	Cathemeral	Cathemeral	1	0	0	1	8	8	44	2.995	2.995	47	40	0	30	0	0	30	0	0	0	0	11	0.0920365	0.00892483	1	1	11	2	2	51
Cryptotis goodwini	Eulipotyphla	Soricidae	Cryptotis	goodwini	Goodwin's Broad-clawed Shrew	Nocturnal	Nocturnal	1	0	0	1	14.5	14.5	44	2.3	2.3	1	40	0	30	0	0	30	0	0	0	0	11	0.0920365	0.00892483	1	1	11	1	1	51
Cryptotis gracilis	Eulipotyphla	Soricidae	Cryptotis	gracilis	Talamancan Small-eared Shrew	Nocturnal	Nocturnal	1	0	0	1	7	7	44	2.5	2.5	1	40	0	30	0	0	30	0	0	0	0	11	0.0920365	0.00892483	1	1	11	2	2	51
Cryptotis griseoventris	Eulipotyphla	Soricidae	Cryptotis	griseoventris	Unknown	Nocturnal	Nocturnal	1	0	0	1	9.5	9.5	44	NA	3.4602	Imputed	40	0	30	0	0	30	0	0	0	0	11	0.0920365	0.00892483	1	1	11	1	1	51
Cryptotis magna	Eulipotyphla	Soricidae	Cryptotis	magna	Big Mexican Small-eared Shrew	Nocturnal	Nocturnal	1	0	0	1	7	7	44	2.99	2.99	47	40	0	30	0	0	30	0	0	0	0	11	0.0920365	0.00892483	1	1	11	1	1	51
Cryptotis mayensis	Eulipotyphla	Soricidae	Cryptotis	mayensis	Yucatan Small-eared Shrew	Nocturnal	Nocturnal	1	0	0	1	5	5	44	4	4	1	40	0	30	0	0	30	0	0	0	0	11	0.0920365	0.00892483	1	1	11	1	1	51
Cryptotis medellinia	Eulipotyphla	Soricidae	Cryptotis	medellinia	Medellin Small-eared Shrew	Cathemeral	Cathemeral	1	0	0	1	16.2	16.2	44	2	2	1	40	0	30	0	0	30	0	0	0	0	11	0.0920365	0.00892483	1	1	11	4	4	51
Cryptotis mera	Eulipotyphla	Soricidae	Cryptotis	mera	Darien Small Eared Shrew	Cathemeral	Cathemeral	1	0	0	1	7	7	44	NA	4.0494	Imputed	40	0	30	0	0	30	0	0	0	0	11	0.0920365	0.00892483	1	1	11	1	1	51
Cryptotis meridensis	Eulipotyphla	Soricidae	Cryptotis	meridensis	Merida Small-eared Shrew	Diurnal	Diurnal	1	0	0	1	11.6	11.6	44	3	3	47	40	0	30	0	0	30	0	0	0	0	11	0.0920365	0.00892483	1	1	11	3	3	51
Cryptotis merriami	Eulipotyphla	Soricidae	Cryptotis	merriami	Merriam's Small-eared Shrew	Nocturnal	Nocturnal	1	0	0	1	5.9	5.9	44	3	3	1	40	0	30	0	0	30	0	0	0	0	11	0.0920365	0.00892483	1	1	11	2	2	51
Cryptotis mexicana	Eulipotyphla	Soricidae	Cryptotis	mexicana	Mexican Small-eared Shrew	Nocturnal	Nocturnal	1	0	0	1	7	7	44	2.9925	2.9925	47	40	0	30	0	0	30	0	0	0	0	11	0.0920365	0.00892483	1	1	11	2	2	51
Cryptotis montivaga	Eulipotyphla	Soricidae	Cryptotis	montivaga	Ecuadorean Small-eared Shrew	Cathemeral	Cathemeral	1	0	0	1	11.3	11.3	44	2	2	1	40	0	30	0	0	30	0	0	0	0	11	0.0920365	0.00892483	1	1	11	1	1	51
Cryptotis nelsoni	Eulipotyphla	Soricidae	Cryptotis	nelsoni	Nelson's Small Eared Shrew	Cathemeral	Cathemeral	1	0	0	1	7.7	7.7	44	2.995	2.995	47	40	0	30	0	0	30	0	0	0	0	11	0.0920365	0.00892483	1	1	11	2	2	51
Cryptotis obscura	Eulipotyphla	Soricidae	Cryptotis	obscura	Grizzled Mexican Small-eared Shrew	Nocturnal	Nocturnal	1	0	0	1	6.9	6.9	44	2.995	2.995	47	40	0	30	0	0	30	0	0	0	0	11	0.0920365	0.00892483	1	1	11	1	1	51
Cryptotis orophila	Eulipotyphla	Soricidae	Cryptotis	orophila	Central American Least Shrew	Nocturnal	Nocturnal	1	1	1	1	4.9	4.9	44	4.55	4.55	47	40	0	30	0	0	30	0	0	0	0	11	0.0920365	0.00892483	1	1	11	3	3	51
Cryptotis parva	Eulipotyphla	Soricidae	Cryptotis	parva	Least Shrew	Cathemeral	Cathemeral	1	0	0	1	5	5	44	4.55	4.55	47	40	0	30	0	0	30	0	0	0	0	11	0.0920365	0.00892483	1	1	11	9	9	51
Cryptotis peregrina	Eulipotyphla	Soricidae	Cryptotis	peregrina	Oaxacan Broad-clawed Shrew	Nocturnal	Nocturnal	1	0	0	1	6.6	6.6	44	2.995	2.995	47	40	0	30	0	0	30	0	0	0	0	11	0.0920365	0.00892483	1	1	11	1	1	51
Cryptotis peruviensis	Eulipotyphla	Soricidae	Cryptotis	peruviensis	Peruvian Small-eared Shrew	Cathemeral	Cathemeral	1	0	0	1	9	9	44	NA	4.092	Imputed	40	0	30	0	0	30	0	0	0	0	11	0.0920365	0.00892483	1	1	11	1	1	51
Cryptotis phillipsii	Eulipotyphla	Soricidae	Cryptotis	phillipsii	Phillip's Small-eared Shrew	Nocturnal	Nocturnal	1	0	0	1	8	8	44	2.995	2.995	47	40	0	30	0	0	30	0	0	0	0	11	0.0920365	0.00892483	1	1	11	1	1	51
Cryptotis squamipes	Eulipotyphla	Soricidae	Cryptotis	squamipes	Scaly-footed Small-eared Shrew	Cathemeral	Cathemeral	1	0	0	1	11	11	44	NA	3.7025	Imputed	40	0	30	0	0	30	0	0	0	0	11	0.0920365	0.00892483	1	1	11	2	2	51
Cryptotis tamensis	Eulipotyphla	Soricidae	Cryptotis	tamensis	Tama Small-eared Shrew	Cathemeral	Cathemeral	1	0	0	1	13.9	13.9	44	1.5	1.5	1	40	0	30	0	0	30	0	0	0	0	11	0.0920365	0.00892483	1	1	11	4	4	51
Cryptotis thomasi	Eulipotyphla	Soricidae	Cryptotis	thomasi	Thomas' Small-eared Shrew	Cathemeral	Cathemeral	1	0	0	1	10	10	44	2	2	1	40	0	30	0	0	30	0	0	0	0	11	0.0920365	0.00892483	1	1	11	2	2	51
Cryptotis tropicalis	Eulipotyphla	Soricidae	Cryptotis	tropicalis	Tropical Small-eared Shrew	Cathemeral	Cathemeral	1	0	0	1	4.5	4.5	44	4.55	4.55	47	40	0	30	0	0	30	0	0	0	0	11	0.0920365	0.00892483	1	1	11	3	3	51
Ctenodactylus gundi	Rodentia	Ctenodactylidae	Ctenodactylus	gundi	North African Gundi	Diurnal	Diurnal	1	0	0	1	289	289	44	1.95	1.95	47	0	0	0	0	0	0	0	0	0	100	11	-0.0902245	0.0743635	1	1	11	2	2	51
Ctenodactylus vali	Rodentia	Ctenodactylidae	Ctenodactylus	vali	Val's Gundi	Diurnal	Diurnal	1	0	0	1	175	175	44	2	2	47	0	0	0	0	0	0	0	0	0	100	11	-0.0902245	0.0743635	1	1	11	2	2	51
Ctenomys peruanus	Rodentia	Ctenomyidae	Ctenomys	peruanus	Peruvian Tuco-tuco	Diurnal	Diurnal	1	0	0	1	490	490	44	3	3	47	0	0	0	0	0	0	0	0	0	100	11	-0.0902245	0.0743635	1	1	11	2	2	51
Cuniculus paca	Rodentia	Cuniculidae	Cuniculus	paca	Agouti	Nocturnal	Nocturnal	1	0	0	1	8000	8000	44	1.01	1.01	47	0	0	0	0	0	0	20	0	30	50	11	-0.0939478	-0.00780288	1	1	11	1	1	51
Cuniculus taczanowskii	Rodentia	Cuniculidae	Cuniculus	taczanowskii	Mountain Paca	Nocturnal	Nocturnal	1	0	0	1	8999.9	8999.9	44	1	1	47	0	0	0	0	0	0	20	0	30	50	11	-0.0939478	-0.00780288	1	1	11	2	2	51
Cuon alpinus	Carnivora	Canidae	Cuon	alpinus	Dhole	Cathemeral	Cathemeral	1	1	1	1	12760	12760	44	4.3	4.3	47	0	90	0	0	0	10	0	0	0	0	11	0.00551375	-0.0107884	1	1	11	9	9	51
Cuscomys ashaninka	Rodentia	Abrocomidae	Cuscomys	ashaninka	Ashaninika Arboreal Chinchilla Rat	Nocturnal	Nocturnal	8	0	0	1	599.1	599.1	44	1	1	1	0	0	0	0	0	0	0	0	0	100	11	-0.0902245	0.0743635	1	1	11	1	1	51
Cuscomys oblativa	Rodentia	Abrocomidae	Cuscomys	oblativa	Machu Picchu Arboreal Chinchilla Rat	Nocturnal	Nocturnal	1	0	0	1	514.8	514.8	44	NA	2.1196	Imputed	0	0	0	0	0	0	0	0	0	100	11	-0.0902245	0.0743635	1	1	11	1	1	51
Cyclopes didactylus	Pilosa	Cyclopedidae	Cyclopes	didactylus	Silky Anteater	Nocturnal	Nocturnal	1	0	0	1	329.5	329.5	44	1	1	47	100	0	0	0	0	0	0	0	0	0	11	0.0998556	0.0221434	3	3	11	3	3	51
Cynictis penicillata	Carnivora	Herpestidae	Cynictis	penicillata	Yellow Mongoose	Diurnal	Diurnal	1	1	1	1	836	836	44	2.075	2.075	47	90	0	0	0	10	0	0	0	0	0	11	0.0988231	0.0191615	1	1	11	4	4	51
Cynocephalus volans	Dermoptera	Cynocephalidae	Cynocephalus	volans	Philippine Flying Lemur	Nocturnal	Nocturnal	1	0	0	1	1250	1250	44	1	1	47	0	0	0	0	0	0	0	0	0	100	11	-0.0902245	0.0743635	3	3	11	4	4	51
Cynogale bennettii	Carnivora	Viverridae	Cynogale	bennettii	Otter Civet	Nocturnal	Nocturnal	1	1	1	1	4500	4500	44	2.225	2.225	47	30	30	0	20	0	0	20	0	0	0	11	0.0358078	-0.0489835	1	1	11	6	6	51
Cynomops abrasus	Chiroptera	Molossidae	Cynomops	abrasus	Cinnamon Dog-faced Bat	Nocturnal	Crepuscular	1	0	0	1	41	41	44	0.98	0.98	47	100	0	0	0	0	0	0	0	0	0	11	0.0998556	0.0221434	4	4	11	1	1	51
Cynomops greenhalli	Chiroptera	Molossidae	Cynomops	greenhalli	Greenhall's Dog-faced Bat	Nocturnal	Nocturnal	1	0	0	1	15	15	44	0.99	0.99	47	100	0	0	0	0	0	0	0	0	0	11	0.0998556	0.0221434	4	4	11	3	3	51
Cynomops mexicanus	Chiroptera	Molossidae	Cynomops	mexicanus	Mexican Dog-faced Bat	Nocturnal	Nocturnal	1	0	0	1	20	20	44	1.05	1.05	1	100	0	0	0	0	0	0	0	0	0	11	0.0998556	0.0221434	4	4	11	3	3	51
Cynomops milleri	Chiroptera	Molossidae	Cynomops	milleri	Unknown	Nocturnal	Nocturnal	1	0	0	1	16	16	1	NA	1.1557	Imputed	100	0	0	0	0	0	0	0	0	0	52	0.0998556	0.0221434	4	4	52	1	1	52
Cynomops paranus	Chiroptera	Molossidae	Cynomops	paranus	Brown Dog-faced Bat	Nocturnal	Nocturnal	1	0	0	1	16.2	16.2	44	NA	1.0555	Imputed	100	0	0	0	0	0	0	0	0	0	11	0.0998556	0.0221434	4	4	11	2	2	51
Cynomops planirostris	Chiroptera	Molossidae	Cynomops	planirostris	Southern Dog-faced Bat	Nocturnal	Nocturnal	1	0	0	1	12.4	12.4	44	1	1	47	100	0	0	0	0	0	0	0	0	0	11	0.0998556	0.0221434	4	4	11	2	2	51
Cynomys gunnisoni	Rodentia	Sciuridae	Cynomys	gunnisoni	Ruddy Mongoose	Diurnal	Diurnal	1	0	0	1	925	925	44	4.48	4.48	47	0	0	0	0	0	0	0	0	0	100	11	-0.0902245	0.0743635	1	1	11	3	3	51
Cynomys leucurus	Rodentia	Sciuridae	Cynomys	leucurus	White-tailed Prairie Dog	Diurnal	Diurnal	1	0	0	1	908.5	908.5	44	5.44	5.44	47	0	0	0	0	0	0	0	0	0	100	11	-0.0902245	0.0743635	1	1	11	2	2	51
Cynomys ludovicianus	Rodentia	Sciuridae	Cynomys	ludovicianus	Black-tailed Prairie Dog	Diurnal	Diurnal	1	0	0	1	1364	1364	44	4.43	4.43	47	0	0	0	0	0	0	0	0	0	100	11	-0.0902245	0.0743635	1	1	11	4	4	51
Cynomys mexicanus	Rodentia	Sciuridae	Cynomys	mexicanus	Mexican Prairie Dog	Diurnal	Diurnal	1	0	0	1	900	900	44	4.34	4.34	47	0	0	0	0	0	0	0	0	0	100	11	-0.0902245	0.0743635	1	1	11	1	1	51
Cynomys parvidens	Rodentia	Sciuridae	Cynomys	parvidens	Utah Prairie Dog	Diurnal	Diurnal	1	0	0	1	900	900	44	4.8825	4.8825	47	0	0	0	0	0	0	0	0	0	100	11	-0.0902245	0.0743635	1	1	11	1	1	51
Cynopterus brachyotis	Chiroptera	Pteropodidae	Cynopterus	brachyotis	Lesser Dog-faced Fruit Bat	Nocturnal	Nocturnal	1	0	0	1	31.2	31.2	44	1.045	1.045	47	0	0	0	0	0	0	100	0	0	0	11	-0.0308727	-0.113819	3	3	11	6	6	51
Cynopterus horsfieldii	Chiroptera	Pteropodidae	Cynopterus	horsfieldii	Horsfield's Fruit Bat	Nocturnal	Nocturnal	1	0	0	1	55.1	55.1	44	2	2	47	0	0	0	0	0	0	100	0	0	0	11	-0.0308727	-0.113819	3	3	11	6	6	51
Cynopterus luzoniensis	Chiroptera	Pteropodidae	Cynopterus	luzoniensis	Peters's Fruit Bat	Nocturnal	Nocturnal	1	0	0	1	27.9	27.9	44	1	1	47	0	0	0	0	0	0	100	0	0	0	11	-0.0308727	-0.113819	3	3	11	6	6	51
Cynopterus minutus	Chiroptera	Pteropodidae	Cynopterus	minutus	Minute Fruit Bat	Nocturnal	Nocturnal	1	0	0	1	25.8	25.8	44	1.1	1.1	47	0	0	0	0	0	0	100	0	0	0	11	-0.0308727	-0.113819	3	3	11	3	3	51
Cynopterus nusatenggara	Chiroptera	Pteropodidae	Cynopterus	nusatenggara	Nusatenggara Short-nosed Fruit Bat	Nocturnal	Nocturnal	1	0	0	1	36.4	36.4	44	NA	1.266	Imputed	0	0	0	0	0	0	100	0	0	0	11	-0.0308727	-0.113819	3	3	11	2	2	51
Cynopterus sphinx	Chiroptera	Pteropodidae	Cynopterus	sphinx	Greater Shortnosed Fruit Bat	Nocturnal	Nocturnal	1	0	0	1	43.7	43.7	44	1.3	1.3	47	0	0	0	0	0	0	100	0	0	0	11	-0.0308727	-0.113819	3	3	11	6	6	51
Cynopterus titthaecheilus	Chiroptera	Pteropodidae	Cynopterus	titthaecheilus	Indonesian Short-nosed Fruit Bat	Nocturnal	Nocturnal	1	0	0	1	56.3	56.3	44	1	1	47	0	0	0	0	0	0	100	0	0	0	11	-0.0308727	-0.113819	3	3	11	3	3	51
Cyttarops alecto	Chiroptera	Emballonuridae	Cyttarops	alecto	Short-eared Bat	Nocturnal	Nocturnal	1	0	0	1	5.3	5.3	44	1	1	1	100	0	0	0	0	0	0	0	0	0	11	0.0998556	0.0221434	4	4	11	4	4	51
Dacnomys millardi	Rodentia	Muridae	Dacnomys	millardi	Millard's Rat	Nocturnal	Nocturnal	1	0	0	1	300	300	1	NA	3.0995	Imputed	10	0	0	0	0	0	10	0	20	60	11	-0.0740805	0.0232143	1	1	11	1	1	51
Dactylomys boliviensis	Rodentia	Echimyidae	Dactylomys	boliviensis	Bolivian Bamboo Rat	Nocturnal	Nocturnal	1	0	0	1	728.8	728.8	44	2	2	47	0	0	0	0	0	0	0	0	0	100	11	-0.0902245	0.0743635	3	3	11	2	2	51
Dactylomys dactylinus	Rodentia	Echimyidae	Dactylomys	dactylinus	Amazon Bamboo Rat	Nocturnal	Nocturnal	1	0	0	1	650	650	44	2	2	1	0	0	0	0	0	0	0	0	0	100	11	-0.0902245	0.0743635	3	3	11	1	1	51
Dactylomys peruanus	Rodentia	Echimyidae	Dactylomys	peruanus	Peruvian Bamboo Rat	Nocturnal	Nocturnal	1	0	0	1	382	382	44	NA	1.1966	Imputed	0	0	0	0	0	0	0	0	0	100	11	-0.0902245	0.0743635	3	3	11	1	1	51
Dactylonax palpator	Diprotodontia	Petauridae	Dactylonax	palpator	Long-fingered Triok	Nocturnal	Nocturnal	1	0	0	1	398	398	44	1.015	1.015	47	80	0	0	0	0	0	10	0	0	10	11	0.0680876	0.0076429	3	3	11	1	1	51
Dactylopsila megalura	Diprotodontia	Petauridae	Dactylopsila	megalura	Great-tailed Triok	Nocturnal	Nocturnal	1	0	0	1	387.5	387.5	44	1.52	1.52	47	80	0	0	0	0	0	10	0	0	10	11	0.0680876	0.0076429	3	3	11	1	1	51
Dactylopsila tatei	Diprotodontia	Petauridae	Dactylopsila	tatei	Tate's Triok	Nocturnal	Nocturnal	1	0	0	1	252	252	44	1.52	1.52	47	80	0	0	0	0	0	10	0	0	10	11	0.0680876	0.0076429	3	3	11	2	2	51
Dactylopsila trivirgata	Diprotodontia	Petauridae	Dactylopsila	trivirgata	Striped Possum	Nocturnal	Nocturnal	1	0	0	1	413.5	413.5	44	1.53	1.53	47	80	0	0	0	0	0	10	0	0	10	11	0.0680876	0.0076429	3	3	11	3	3	51
Dama dama	Cetartiodactyla	Cervidae	Dama	dama	Common Fallow Deer	Cathemeral	Cathemeral	1	1	1	1	56250	56250	44	1.035	1.035	47	0	0	0	0	0	0	0	0	0	100	11	-0.0902245	0.0743635	1	1	11	6	6	51
Dama mesopotamica	Cetartiodactyla	Cervidae	Dama	mesopotamica	Persian Fallow Deer	Nocturnal	Nocturnal	1	1	1	1	72500	72500	44	1.035	1.035	47	0	0	0	0	0	0	0	0	0	100	1	-0.0902245	0.0743635	1	1	1	3	3	51
Damaliscus lunatus	Cetartiodactyla	Bovidae	Damaliscus	lunatus	Topi	Diurnal	Diurnal	1	0	0	1	136000	136000	44	0.99	0.99	47	0	0	0	0	0	0	0	0	0	100	11	-0.0902245	0.0743635	1	1	11	5	5	51
Damaliscus pygargus	Cetartiodactyla	Bovidae	Damaliscus	pygargus	Blesbok	Diurnal	Diurnal	1	0	0	1	102000	102000	44	1.33	1.33	47	0	0	0	0	0	0	0	0	0	100	11	-0.0902245	0.0743635	1	1	11	3	3	51
Dasycercus blythi	Dasyuromorphia	Dasyuridae	Dasycercus	blythi	Brush-tailed Mulgara	Nocturnal	Nocturnal	1	1	1	1	83.8	83.8	44	6	6	1	50	30	20	0	0	0	0	0	0	0	1	0.0958685	0.00904144	1	1	1	3	3	51
Dasycercus cristicauda	Dasyuromorphia	Dasyuridae	Dasycercus	cristicauda	Crest-tailed Mulgara	Nocturnal	Nocturnal	1	1	1	1	100	100	44	6.375	6.375	47	30	70	0	0	0	0	0	0	0	0	11	0.0524056	-0.00347691	1	1	11	3	3	51
Dasykaluta rosamondae	Dasyuromorphia	Dasyuridae	Dasykaluta	rosamondae	Kaluta	Diurnal	Diurnal	1	0	0	1	28.8	28.8	44	6.98	6.98	47	60	0	0	0	40	0	0	0	0	0	11	0.086376	0.0125744	1	1	11	1	1	51
Dasymys foxi	Rodentia	Muridae	Dasymys	foxi	Fox's Shaggy Rat	Diurnal	Diurnal	1	1	1	1	116.6	116.6	44	2.585	2.585	47	0	0	0	0	0	0	0	0	0	100	11	-0.0902245	0.0743635	1	1	11	4	4	51
Dasymys incomtus	Rodentia	Muridae	Dasymys	incomtus	Common Dasymys	Diurnal	Diurnal	1	1	1	1	90.2	90.2	44	2.6275	2.6275	47	0	0	0	0	0	0	0	0	0	100	11	-0.0902245	0.0743635	1	1	11	11	11	51
Dasymys montanus	Rodentia	Muridae	Dasymys	montanus	Montane Shaggy Rat	Cathemeral	Cathemeral	1	0	0	1	82	82	44	2.585	2.585	47	0	0	0	0	0	0	0	0	0	100	11	-0.0902245	0.0743635	1	1	11	3	3	51
Dasymys nudipes	Rodentia	Muridae	Dasymys	nudipes	Angolan Shaggy Rat	Diurnal	Diurnal	1	1	1	1	109.4	109.4	44	2.585	2.585	47	0	0	0	0	0	0	0	0	0	100	11	-0.0902245	0.0743635	1	1	11	2	2	51
Dasymys rufulus	Rodentia	Muridae	Dasymys	rufulus	West African Shaggy Rat	Nocturnal	Nocturnal	1	0	0	1	85	85	1	2.585	2.585	47	0	0	0	0	0	0	0	0	0	100	11	-0.0902245	0.0743635	1	1	11	2	2	51
Dasyprocta azarae	Rodentia	Dasyproctidae	Dasyprocta	azarae	Azara's Agouti	Diurnal	Diurnal	1	0	0	1	2310	2310	44	2.1	2.1	1	10	0	0	0	0	0	40	0	0	50	11	-0.070125	-0.0209401	1	1	11	1	1	51
Dasyprocta coibae	Rodentia	Dasyproctidae	Dasyprocta	coibae	Coiban Agouti	Diurnal	Diurnal	1	1	1	1	2195.5	2195.5	44	1.64	1.64	47	10	0	0	0	0	0	40	0	0	50	11	-0.070125	-0.0209401	1	1	11	1	1	51
Dasyprocta croconota	Rodentia	Dasyproctidae	Dasyprocta	croconota	Orange Agouti	NA	Diurnal	Imputed	NA	0	Imputed	2500	2500	44	NA	1.3744	Imputed	9	0	0	0	0	0	41	0	0	50	44	-0.0721212	-0.0220792	1	1	1	1	1	51
Dasyprocta fuliginosa	Rodentia	Dasyproctidae	Dasyprocta	fuliginosa	Black Agouti	Diurnal	Diurnal	1	0	0	1	3500	3500	44	2.1	2.1	1	10	0	0	0	0	0	40	0	0	50	11	-0.070125	-0.0209401	1	1	11	2	2	51
Dasyprocta guamara	Rodentia	Dasyproctidae	Dasyprocta	guamara	Orinoco Agouti	Diurnal	Diurnal	1	0	0	1	2650	2650	44	2	2	1	10	0	0	0	0	0	40	0	0	50	11	-0.070125	-0.0209401	1	1	11	2	2	51
Dasyprocta iacki	Rodentia	Dasyproctidae	Dasyprocta	iacki	Iack's red-rumped agouti	NA	Diurnal	Imputed	NA	0	Imputed	3050	3050	44	NA	1.6756	Imputed	9	0	0	0	0	0	41	0	0	50	44	-0.0721212	-0.0220792	1	1	1	1	1	51
Dasyprocta kalinowskii	Rodentia	Dasyproctidae	Dasyprocta	kalinowskii	Kalinowski Agouti	Diurnal	Diurnal	2	1	1	1	2650	2650	44	NA	3.2804	Imputed	10	0	0	0	0	0	40	0	0	50	11	-0.070125	-0.0209401	1	1	11	1	1	51
Dasyprocta leporina	Rodentia	Dasyproctidae	Dasyprocta	leporina	Red-rumped Agouti	Diurnal	Diurnal	1	1	1	42	3020	3020	44	1.575	1.575	47	10	0	0	0	0	0	40	0	0	50	11	-0.070125	-0.0209401	1	1	11	2	2	51
Dasyprocta mexicana	Rodentia	Dasyproctidae	Dasyprocta	mexicana	Mexican Agouti	Diurnal	Diurnal	1	1	1	1	5000	5000	44	1.5	1.5	1	10	0	0	0	0	0	40	0	0	50	11	-0.070125	-0.0209401	1	1	11	1	1	51
Dasyprocta prymnolopha	Rodentia	Dasyproctidae	Dasyprocta	prymnolopha	Black-rumped Agouti	Diurnal	Diurnal	1	0	0	1	2900	2900	44	1.5	1.5	47	10	0	0	0	0	0	40	0	0	50	11	-0.070125	-0.0209401	1	1	11	3	3	51
Dasyprocta punctata	Rodentia	Dasyproctidae	Dasyprocta	punctata	Central American Agouti	Diurnal	Diurnal	1	1	1	1	2675	2675	44	1.445	1.445	47	10	0	0	0	0	0	40	0	0	50	11	-0.070125	-0.0209401	1	1	11	5	5	51
Dasyprocta ruatanica	Rodentia	Dasyproctidae	Dasyprocta	ruatanica	Ruatan Island Agouti	Diurnal	Diurnal	2	1	1	1	1659.9	1659.9	44	1.5	1.5	1	10	0	0	0	0	0	40	0	0	50	11	-0.070125	-0.0209401	1	1	11	1	1	51
Dasyprocta variegata	Rodentia	Dasyproctidae	Dasyprocta	variegata	Brown agouti	NA	Diurnal	Imputed	NA	0	Imputed	4100	4100	44	NA	1.1912	Imputed	0	0	0	0	0	0	0	0	0	100	1	-0.0902245	0.0743635	1	1	1	1	1	51
Dasypus hybridus	Cingulata	CingulataFam	Dasypus	hybridus	Southern Long-Nosed Armadillo	Diurnal	Diurnal	1	0	0	1	1500	1500	44	7.27	7.27	47	100	0	0	0	0	0	0	0	0	0	11	0.0998556	0.0221434	1	1	11	11	11	51
Dasypus kappleri	Cingulata	CingulataFam	Dasypus	kappleri	Greater Long-nosed Armadillo	Nocturnal	Nocturnal	1	0	0	1	9500	9500	44	3.8525	3.8525	47	100	0	0	0	0	0	0	0	0	0	11	0.0998556	0.0221434	1	1	11	1	1	51
Dasypus novemcinctus	Cingulata	CingulataFam	Dasypus	novemcinctus	Nine-banded Armadillo	Nocturnal	Nocturnal	1	1	1	42	4203.8	4203.8	44	3.98	3.98	47	100	0	0	0	0	0	0	0	0	0	11	0.0998556	0.0221434	1	1	11	18	18	51
Dasypus pilosus	Cingulata	CingulataFam	Dasypus	pilosus	Hairy Long-nosed Armadillo	Nocturnal	Nocturnal	1	0	0	1	4445	4445	44	4	4	1	100	0	0	0	0	0	0	0	0	0	11	0.0998556	0.0221434	1	1	11	2	2	51
Dasypus sabanicola	Cingulata	CingulataFam	Dasypus	sabanicola	Northern Long-nosed Armadillo	Diurnal	Diurnal	1	0	0	1	1150	1150	44	4	4	47	100	0	0	0	0	0	0	0	0	0	11	0.0998556	0.0221434	1	1	11	3	3	51
Dasypus septemcinctus	Cingulata	CingulataFam	Dasypus	septemcinctus	Brazilian Lesser Long-nosed Armadillo	Nocturnal	Nocturnal	1	0	0	1	1526.7	1526.7	44	5.9925	5.9925	47	100	0	0	0	0	0	0	0	0	0	11	0.0998556	0.0221434	1	1	11	3	3	51
Dasypus yepesi	Cingulata	CingulataFam	Dasypus	yepesi	Yunga's Lesser Long-Nosed Armadillo	Nocturnal	Nocturnal	1	0	0	1	1722.3	1722.3	44	NA	1.4267	Imputed	100	0	0	0	0	0	0	0	0	0	11	0.0998556	0.0221434	1	1	11	2	2	51
Dasyuroides byrnei	Dasyuromorphia	Dasyuridae	Dasyuroides	byrnei	Kowari	Nocturnal	Nocturnal	1	1	1	1	103.8	103.8	44	5.57	5.57	47	30	70	0	0	0	0	0	0	0	0	11	0.0524056	-0.00347691	1	1	11	2	2	51
Dasyurus albopunctatus	Dasyuromorphia	Dasyuridae	Dasyurus	albopunctatus	New Guinea Quoll	Diurnal	Diurnal	1	1	1	1	637	637	44	6.19	6.19	47	80	20	0	0	0	0	0	0	0	0	11	0.0980372	0.0173581	1	1	11	4	4	51
Dasyurus geoffroii	Dasyuromorphia	Dasyuridae	Dasyurus	geoffroii	Western Quoll	Nocturnal	Nocturnal	1	1	1	1	1100	1100	44	5.6025	5.6025	47	60	20	10	0	0	10	0	0	0	0	11	0.0998478	0.0135459	1	1	11	5	5	51
Dasyurus hallucatus	Dasyuromorphia	Dasyuridae	Dasyurus	hallucatus	Northern Quoll	Nocturnal	Nocturnal	1	1	1	1	525	525	44	6.4925	6.4925	47	40	30	20	0	0	0	10	0	0	0	11	0.0711149	-0.0227982	1	1	11	2	2	51
Dasyurus maculatus	Dasyuromorphia	Dasyuridae	Dasyurus	maculatus	Spotted-tailed Quoll	Cathemeral	Cathemeral	1	0	0	1	5500	5500	44	4.47	4.47	47	30	60	10	0	0	0	0	0	0	0	11	0.061398	-0.00274044	1	1	11	4	4	51
Dasyurus spartacus	Dasyuromorphia	Dasyuridae	Dasyurus	spartacus	Bronze Quoll	Nocturnal	Nocturnal	2	0	0	1	1212.6	1212.6	44	6.78	6.78	47	80	20	0	0	0	0	0	0	0	0	11	0.0980372	0.0173581	1	1	11	1	1	51
Dasyurus viverrinus	Dasyuromorphia	Dasyuridae	Dasyurus	viverrinus	Eastern Quoll	Nocturnal	Nocturnal	1	0	0	1	1090	1090	44	5.35	5.35	47	70	20	0	0	0	10	0	0	0	0	11	0.0958611	0.0154625	1	1	11	5	5	51
Daubentonia madagascariensis	Primates	Daubentoniidae	Daubentonia	madagascariensis	Aye-aye	Nocturnal	Nocturnal	1	0	0	1	2500	2500	44	1.005	1.005	47	40	0	0	0	0	0	0	20	40	0	11	0.0435735	-0.0163144	3	3	11	7	7	51
Delanymys brooksi	Rodentia	Nesomyidae	Delanymys	brooksi	Delany's Swamp Mouse	Nocturnal	Nocturnal	1	0	0	1	5	5	44	3.19	3.19	47	0	0	0	0	0	0	0	0	100	0	11	-0.0264226	-0.0268799	1	1	11	2	2	51
Delomys collinus	Rodentia	Cricetidae	Delomys	collinus	Montane Delomys	Nocturnal	Nocturnal	1	0	0	1	75.9	75.9	44	NA	3.4007	Imputed	20	0	0	0	0	0	10	0	40	30	11	-0.0367221	-0.0054924	1	1	11	3	3	51
Delomys dorsalis	Rodentia	Cricetidae	Delomys	dorsalis	Striped Atlantic Forest Rat	Nocturnal	Nocturnal	1	0	0	1	67.5	67.5	44	3.5	3.5	1	20	0	0	0	0	0	10	0	40	30	11	-0.0367221	-0.0054924	1	1	11	2	2	51
Delomys sublineatus	Rodentia	Cricetidae	Delomys	sublineatus	Pallid Atlantic Forest Rat	Nocturnal	Nocturnal	1	0	0	1	90	90	44	NA	3.0901	Imputed	20	0	0	0	0	0	10	0	40	30	11	-0.0367221	-0.0054924	1	1	11	1	1	51
Deltamys kempi	Rodentia	Cricetidae	Deltamys	kempi	Kemp's Grass Mouse	Nocturnal	Nocturnal	1	0	0	1	26.4	26.4	44	3	3	1	20	0	0	0	0	0	10	0	40	30	11	-0.0367221	-0.0054924	1	1	11	3	3	51
Dendrogale melanura	Scandentia	Tupaiidae	Dendrogale	melanura	Bornean Smooth-tailed Treeshrew	Diurnal	Diurnal	1	0	0	1	60	60	44	NA	1.8336	Imputed	100	0	0	0	0	0	0	0	0	0	11	0.0998556	0.0221434	3	3	11	1	1	51
Dendrogale murina	Scandentia	Tupaiidae	Dendrogale	murina	Northern Smooth-tailed Treeshrew	Diurnal	Diurnal	1	0	0	1	50	50	44	2	2	47	100	0	0	0	0	0	0	0	0	0	11	0.0998556	0.0221434	3	3	11	2	2	51
Dendrohyrax arboreus	Hyracoidea	Procaviidae	Dendrohyrax	arboreus	Southern Tree Hyrax	Nocturnal	Nocturnal	1	0	0	1	2950	2950	44	1.6325	1.6325	47	0	0	0	0	0	0	30	0	0	70	11	-0.096893	0.00150379	3	3	11	6	6	51
Dendrohyrax dorsalis	Hyracoidea	Procaviidae	Dendrohyrax	dorsalis	Western Tree Hyrax	Crepuscular	Crepuscular	1	0	0	1	3175	3175	44	1.29	1.29	47	0	0	0	0	0	0	30	0	0	70	11	-0.096893	0.00150379	3	3	11	4	4	51
Dendrohyrax validus	Hyracoidea	Procaviidae	Dendrohyrax	validus	Eastern Tree Hyrax	Nocturnal	Nocturnal	1	0	0	1	2430	2430	44	1.6325	1.6325	47	0	0	0	0	0	0	30	0	0	70	1	-0.096893	0.00150379	3	3	55	2	2	55
Dendrolagus bennettianus	Diprotodontia	Macropodidae	Dendrolagus	bennettianus	Bennett's Tree Kangaroo	Nocturnal	Nocturnal	1	0	0	1	10950	10950	44	1	1	47	0	0	0	0	0	0	50	0	0	50	11	-0.090775	-0.0320079	3	3	11	2	2	51
Dendrolagus dorianus	Diprotodontia	Macropodidae	Dendrolagus	dorianus	Doria's Tree Kangaroo	Diurnal	Diurnal	1	1	1	1	10068.3	10068.3	44	1.005	1.005	47	0	0	0	0	0	0	50	0	0	50	11	-0.090775	-0.0320079	3	3	11	2	2	51
Dendrolagus goodfellowi	Diprotodontia	Macropodidae	Dendrolagus	goodfellowi	Goodfellow's Tree Kangaroo	Diurnal	Diurnal	1	1	1	1	8025	8025	44	1	1	47	0	0	0	0	0	0	50	0	0	50	11	-0.090775	-0.0320079	3	3	11	2	2	51
Dendrolagus inustus	Diprotodontia	Macropodidae	Dendrolagus	inustus	Grizzled Tree Kangaroo	Crepuscular	Crepuscular	1	0	0	1	13031.3	13031.3	44	1.055	1.055	47	0	0	0	0	0	0	50	0	0	50	11	-0.090775	-0.0320079	3	3	11	2	2	51
Dendrolagus lumholtzi	Diprotodontia	Macropodidae	Dendrolagus	lumholtzi	Lumholtz's Tree Kangaroo	Cathemeral	Cathemeral	1	0	0	1	6750	6750	44	1	1	47	0	0	0	0	0	0	50	0	0	50	11	-0.090775	-0.0320079	3	3	11	5	5	51
Dendrolagus matschiei	Diprotodontia	Macropodidae	Dendrolagus	matschiei	Huon Tree Kangaroo	Diurnal	Diurnal	1	1	1	1	6960	6960	44	1.0075	1.0075	47	0	0	0	0	0	0	50	0	0	50	11	-0.090775	-0.0320079	3	3	11	1	1	51
Dendrolagus mayri	Diprotodontia	Macropodidae	Dendrolagus	mayri	Wondiwoi Tree-kangaroo	Diurnal	Diurnal	1	1	1	1	9250	9250	44	1	1	1	0	0	0	0	0	0	0	0	0	100	1	-0.0902245	0.0743635	3	3	1	1	1	51
Dendrolagus mbaiso	Diprotodontia	Macropodidae	Dendrolagus	mbaiso	Dingiso	Diurnal	Diurnal	1	1	1	1	8750	8750	44	1	1	47	0	0	0	0	0	0	50	0	0	50	11	-0.090775	-0.0320079	3	3	11	2	2	51
Dendrolagus notatus	Diprotodontia	Macropodidae	Dendrolagus	notatus	Ifola	Diurnal	Diurnal	1	1	1	1	6250	6250	44	1	1	1	0	0	0	0	0	0	0	0	0	100	1	-0.0902245	0.0743635	3	3	1	1	1	51
Dendrolagus pulcherrimus	Diprotodontia	Macropodidae	Dendrolagus	pulcherrimus	Golden-mantled Tree Kangaroo	Diurnal	Diurnal	1	1	1	1	6536.8	6536.8	44	1	1	47	0	0	0	0	0	0	50	0	0	50	11	-0.090775	-0.0320079	3	3	11	1	1	51
Dendrolagus scottae	Diprotodontia	Macropodidae	Dendrolagus	scottae	Tenkile	Diurnal	Diurnal	1	0	0	1	10375	10375	44	1.0075	1.0075	47	0	0	0	0	0	0	50	0	0	50	11	-0.090775	-0.0320079	3	3	11	1	1	51
Dendrolagus spadix	Diprotodontia	Macropodidae	Dendrolagus	spadix	Lowlands Tree Kangaroo	Cathemeral	Cathemeral	2	0	0	1	9100	9100	44	1	1	47	0	0	0	0	0	0	50	0	0	50	11	-0.090775	-0.0320079	3	3	11	1	1	51
Dendrolagus stellarum	Diprotodontia	Macropodidae	Dendrolagus	stellarum	Seri's Tree Kangaroo	Diurnal	Diurnal	1	1	1	1	8666.7	8666.7	44	1	1	47	0	0	0	0	0	0	50	0	0	50	11	-0.090775	-0.0320079	3	3	11	1	1	51
Dendrolagus ursinus	Diprotodontia	Macropodidae	Dendrolagus	ursinus	Vogelkop Tree Kangaroo	Diurnal	Diurnal	1	0	0	1	13250	13250	44	1.005	1.005	47	0	0	0	0	0	0	50	0	0	50	11	-0.090775	-0.0320079	3	3	11	2	2	51
Dendromus insignis	Rodentia	Nesomyidae	Dendromus	insignis	Remarkable Climbing Mouse	Nocturnal	Nocturnal	1	0	0	1	11.1	11.1	44	4.4	4.4	47	20	10	20	0	10	0	20	0	20	0	11	0.0117564	-0.065488	1	1	11	4	4	51
Dendromus kahuziensis	Rodentia	Nesomyidae	Dendromus	kahuziensis	Mt Kahuzi Climbing Mouse	Nocturnal	Nocturnal	2	0	0	1	12	12	44	3.4925	3.4925	47	20	10	20	0	10	0	20	0	20	0	11	0.0117564	-0.065488	1	1	11	1	1	51
Dendromus kivu	Rodentia	Nesomyidae	Dendromus	kivu	Kivu Climbing Mouse	Nocturnal	Nocturnal	1	0	0	1	11	11	44	4.4	4.4	47	50	0	0	0	0	0	0	0	0	50	1	0.00679246	0.0655723	1	1	1	5	5	51
Dendromus lachaisei	Rodentia	Nesomyidae	Dendromus	lachaisei	Lachaise's Climbing Mouse	NA	Nocturnal	Imputed	NA	0	Imputed	11	11	1	4	4	1	21	0	0	0	38	0	20	0	21	0	44	0.00361607	-0.0571316	1	1	1	4	4	51
Dendromus lovati	Rodentia	Nesomyidae	Dendromus	lovati	Lovat's Climbing Mouse	Nocturnal	Nocturnal	1	0	0	1	12	12	44	NA	3.4043	Imputed	20	10	20	0	10	0	20	0	20	0	11	0.0117564	-0.065488	1	1	11	1	1	51
Dendromus melanotis	Rodentia	Nesomyidae	Dendromus	melanotis	Gray Glimbing Mouse	Nocturnal	Nocturnal	1	0	0	1	9.1	9.1	44	4.265	4.265	47	20	10	20	0	10	0	20	0	20	0	11	0.0117564	-0.065488	1	1	11	4	4	51
Dendromus mesomelas	Rodentia	Nesomyidae	Dendromus	mesomelas	Brant's Climbing Mouse	Nocturnal	Nocturnal	1	0	0	1	11.1	11.1	44	4.17	4.17	47	20	10	20	0	10	0	20	0	20	0	11	0.0117564	-0.065488	1	1	11	4	4	51
Dendromus messorius	Rodentia	Nesomyidae	Dendromus	messorius	Banana Climbing Mouse	Nocturnal	Nocturnal	1	0	0	1	14.6	14.6	44	3.0875	3.0875	47	20	10	20	0	10	0	20	0	20	0	11	0.0117564	-0.065488	1	1	11	1	1	51
Dendromus mystacalis	Rodentia	Nesomyidae	Dendromus	mystacalis	Chestnut Climbing Mouse	Nocturnal	Nocturnal	1	0	0	1	7.7	7.7	44	3.66	3.66	47	20	10	20	0	10	0	20	0	20	0	11	0.0117564	-0.065488	1	1	11	4	4	51
Dendromus nyikae	Rodentia	Nesomyidae	Dendromus	nyikae	Nyika Climbing Mouse	Nocturnal	Nocturnal	1	0	0	1	15	15	44	4.62	4.62	47	20	10	20	0	10	0	20	0	20	0	11	0.0117564	-0.065488	1	1	11	5	5	51
Dendromus oreas	Rodentia	Nesomyidae	Dendromus	oreas	Cameroon Climbing Mouse	Nocturnal	Nocturnal	1	0	0	1	10.7	10.7	44	5	5	1	20	10	20	0	10	0	20	0	20	0	11	0.0117564	-0.065488	1	1	11	1	1	51
Dendromus ruppi	Rodentia	Nesomyidae	Dendromus	ruppi	Lovat's African climbing mouse	NA	Nocturnal	Imputed	NA	0	Imputed	11.6	11.6	1	4	4	1	21	0	0	0	38	0	20	0	21	0	44	0.00361607	-0.0571316	1	1	1	2	2	51
Dendromus vernayi	Rodentia	Nesomyidae	Dendromus	vernayi	Vernay's Climbing Mouse	Nocturnal	Nocturnal	2	0	0	1	11.5	11.5	44	4.4	4.4	47	20	10	20	0	10	0	20	0	20	0	11	0.0117564	-0.065488	1	1	11	2	2	51
Dendroprionomys rousseloti	Rodentia	Nesomyidae	Dendroprionomys	rousseloti	Velvet African Climbing Mouse	Nocturnal	Nocturnal	1	0	0	1	15	15	44	NA	3.4403	Imputed	20	0	0	0	0	0	30	0	40	10	11	-0.0207811	-0.0609397	1	1	11	2	2	51
Deomys ferrugineus	Rodentia	Muridae	Deomys	ferrugineus	Congo Forest Mouse	Nocturnal	Nocturnal	1	1	1	1	62	62	44	1.7	1.7	47	90	0	0	0	0	0	0	0	0	10	11	0.079386	0.0316938	1	1	11	4	4	51
Dephomys defua	Rodentia	Muridae	Dephomys	defua	Defua Rat	Nocturnal	Nocturnal	1	0	0	1	43.1	43.1	44	2.75	2.75	47	10	0	0	0	0	0	90	0	0	0	11	-0.0133255	-0.107499	3	3	11	3	3	51
Dermanura anderseni	Chiroptera	Phyllostomidae	Dermanura	anderseni	Andersen's Fruit-eating Bat	Nocturnal	Nocturnal	1	0	0	1	138	138	44	0.98	0.98	47	10	0	0	0	0	0	80	10	0	0	11	-0.0132689	-0.108766	3	3	11	5	5	51
Dermanura azteca	Chiroptera	Phyllostomidae	Dermanura	azteca	Aztec Fruit-eating Bat	Nocturnal	Nocturnal	1	0	0	1	20.4	20.4	44	0.99	0.99	47	10	0	0	0	0	0	80	10	0	0	11	-0.0132689	-0.108766	3	3	11	3	3	51
Dermanura cinerea	Chiroptera	Phyllostomidae	Dermanura	cinerea	Gervais's Fruit-eating Bat	Nocturnal	Nocturnal	1	0	0	1	12.6	12.6	44	0.99	0.99	47	10	0	0	0	0	0	80	10	0	0	11	-0.0132689	-0.108766	3	3	11	6	6	51
Dermanura glauca	Chiroptera	Phyllostomidae	Dermanura	glauca	Silver Fruit-eating Bat	Nocturnal	Nocturnal	1	0	0	1	11.1	11.1	44	0.99	0.99	47	10	0	0	0	0	0	80	10	0	0	11	-0.0132689	-0.108766	3	3	11	4	4	51
Dermanura gnoma	Chiroptera	Phyllostomidae	Dermanura	gnoma	Dwarf Fruit-eating Bat	Nocturnal	Nocturnal	1	0	0	1	10.5	10.5	44	0.99	0.99	47	10	0	0	0	0	0	80	10	0	0	11	-0.0132689	-0.108766	3	3	11	5	5	51
Dermanura phaeotis	Chiroptera	Phyllostomidae	Dermanura	phaeotis	Pygmy Fruit-eating Bat	Nocturnal	Nocturnal	1	0	0	1	11.6	11.6	44	0.99	0.99	47	10	0	0	0	0	0	80	10	0	0	11	-0.0132689	-0.108766	3	3	11	3	3	51
Dermanura rosenbergi	Chiroptera	Phyllostomidae	Dermanura	rosenbergi	Rosenberg's Fruit-eating Bat	Nocturnal	Nocturnal	1	0	0	1	10.2	10.2	44	NA	2.3844	Imputed	20	0	0	0	0	0	80	0	0	0	1	0.00427837	-0.10004	3	3	1	1	1	51
Dermanura tolteca	Chiroptera	Phyllostomidae	Dermanura	tolteca	Toltec Fruit-eating Bat	Nocturnal	Nocturnal	1	0	0	1	15.4	15.4	44	0.99	0.99	47	10	0	0	0	0	0	80	10	0	0	11	-0.0132689	-0.108766	3	3	11	5	5	51
Dermanura watsoni	Chiroptera	Phyllostomidae	Dermanura	watsoni	Thomas's Fruit-eating Bat	Nocturnal	Nocturnal	1	0	0	1	12	12	44	0.9975	0.9975	47	10	0	0	0	0	0	80	10	0	0	11	-0.0132689	-0.108766	3	3	11	4	4	51
Desmana moschata	Eulipotyphla	Talpidae	Desmana	moschata	Russian Desman	Nocturnal	Nocturnal	1	1	1	1	383	383	44	4.35	4.35	47	60	0	20	20	0	0	0	0	0	0	11	0.107011	0.0179489	1	1	11	2	2	51
Desmodilliscus braueri	Rodentia	Muridae	Desmodilliscus	braueri	Pouched Gerbil	Nocturnal	Nocturnal	1	0	0	1	10	10	44	2.5825	2.5825	47	0	0	0	0	0	0	0	0	100	0	11	-0.0264226	-0.0268799	1	1	11	1	1	51
Desmodillus auricularis	Rodentia	Muridae	Desmodillus	auricularis	Cape Short-eared Gerbil	Nocturnal	Nocturnal	1	0	0	1	53.3	53.3	44	2.955	2.955	47	30	0	0	0	0	0	0	0	70	0	11	0.0276838	-0.0167018	1	1	11	2	2	51
Desmodus rotundus	Chiroptera	Phyllostomidae	Desmodus	rotundus	Vampire Bat	Nocturnal	Nocturnal	1	0	0	1	31.2	31.2	44	1	1	47	0	100	0	0	0	0	0	0	0	0	11	0.00102114	-0.0113383	1	1	11	4	4	51
Desmomys harringtoni	Rodentia	Muridae	Desmomys	harringtoni	Harrington's Rat	Nocturnal	Nocturnal	1	0	0	1	90	90	44	6	6	1	10	0	0	0	0	0	10	0	20	60	11	-0.0740805	0.0232143	2	2	11	3	3	51
Desmomys yaldeni	Rodentia	Muridae	Desmomys	yaldeni	Yalden's Desmomys	Nocturnal	Nocturnal	1	0	0	1	47	47	44	NA	3.1636	Imputed	10	0	0	0	0	0	10	0	20	60	11	-0.0740805	0.0232143	2	2	11	1	1	51
Diaemus youngi	Chiroptera	Phyllostomidae	Diaemus	youngi	White-winged Vampire Bat	Nocturnal	Nocturnal	1	0	0	1	36.3	36.3	44	1	1	47	0	100	0	0	0	0	0	0	0	0	11	0.00102114	-0.0113383	1	1	11	5	5	51
Dicerorhinus sumatrensis	Perissodactyla	Rhinocerotidae	Dicerorhinus	sumatrensis	Sumatran Rhinoceros	Nocturnal	Nocturnal	1	1	1	1	1266667	1266667	44	1	1	47	0	0	0	0	0	0	50	0	0	50	11	-0.090775	-0.0320079	1	1	11	2	2	51
Diceros bicornis	Perissodactyla	Rhinocerotidae	Diceros	bicornis	Black Rhinoceros	Cathemeral	Cathemeral	1	0	0	1	1.18051e+06	1.18051e+06	44	1	1	47	0	0	0	0	0	0	0	0	0	100	11	-0.0902245	0.0743635	1	1	11	3	3	51
Diclidurus albus	Chiroptera	Emballonuridae	Diclidurus	albus	Northern Ghost Bat	Nocturnal	Crepuscular	1	0	0	1	15.6	15.6	44	1	1	47	100	0	0	0	0	0	0	0	0	0	11	0.0998556	0.0221434	4	4	11	3	3	51
Diclidurus ingens	Chiroptera	Emballonuridae	Diclidurus	ingens	Greater Ghost Bat	Nocturnal	Nocturnal	1	0	0	1	123	123	44	1	1	1	100	0	0	0	0	0	0	0	0	0	11	0.0998556	0.0221434	4	4	11	3	3	51
Diclidurus isabella	Chiroptera	Emballonuridae	Diclidurus	isabella	Isabelle's Ghost Bat	Nocturnal	Crepuscular	1	0	0	1	14	14	44	1	1	1	100	0	0	0	0	0	0	0	0	0	11	0.0998556	0.0221434	4	4	11	2	2	51
Diclidurus scutatus	Chiroptera	Emballonuridae	Diclidurus	scutatus	Lesser Ghost Bat	Nocturnal	Crepuscular	1	0	0	1	13.3	13.3	44	1	1	1	100	0	0	0	0	0	0	0	0	0	11	0.0998556	0.0221434	4	4	11	3	3	51
Dicrostonyx hudsonius	Rodentia	Cricetidae	Dicrostonyx	hudsonius	Ungava Collared Lemming	Cathemeral	Cathemeral	1	0	0	1	57	57	44	3.49	3.49	47	0	0	0	0	0	0	20	0	0	80	11	-0.0964831	0.0221853	1	1	11	3	3	51
Dicrostonyx nelsoni	Rodentia	Cricetidae	Dicrostonyx	nelsoni	Nelson's Collared Lemming	Cathemeral	Cathemeral	1	0	0	1	NA	57.8	Imputed	3.4	3.4	47	0	0	0	0	0	0	20	0	0	80	11	-0.0964831	0.0221853	1	1	11	1	1	51
Dicrostonyx nunatakensis	Rodentia	Cricetidae	Dicrostonyx	nunatakensis	Ogilvie Mountains Collared Lemming	Cathemeral	Cathemeral	1	0	0	1	58.5	58.5	1	3.4	3.4	47	0	0	0	0	0	0	20	0	0	80	11	-0.0964831	0.0221853	1	1	11	1	1	51
Dicrostonyx unalascensis	Rodentia	Cricetidae	Dicrostonyx	unalascensis	Unalaska Collared Lemming	Cathemeral	Cathemeral	1	0	0	1	70	70	44	3.03	3.03	47	0	0	0	0	0	0	20	0	0	80	11	-0.0964831	0.0221853	1	1	11	1	1	51
Didelphis albiventris	Didelphimorphia	Didelphidae	Didelphis	albiventris	White-eared Opossum	Nocturnal	Nocturnal	1	0	0	1	904	904	44	6.9	6.9	47	20	0	0	0	30	30	0	0	0	20	11	0.00560046	0.0185812	2	2	11	8	8	51
Didelphis aurita	Didelphimorphia	Didelphidae	Didelphis	aurita	Brazilian Common Opossum	Nocturnal	Nocturnal	1	1	1	1	1164	1164	44	6.155	6.155	47	20	0	0	0	30	30	0	0	0	20	11	0.00560046	0.0185812	2	2	11	9	9	51
Didelphis imperfecta	Didelphimorphia	Didelphidae	Didelphis	imperfecta	Guianan White-eared Opossum	Nocturnal	Nocturnal	1	0	0	1	873.7	873.7	44	6.9	6.9	47	50	0	0	0	0	0	50	0	0	0	11	0.0502533	-0.0709766	2	2	11	2	2	51
Didelphis marsupialis	Didelphimorphia	Didelphidae	Didelphis	marsupialis	Common Opossum	Nocturnal	Nocturnal	1	0	1	42	1091.2	1091.2	44	6.645	6.645	47	20	0	0	0	30	30	0	0	0	20	11	0.00560046	0.0185812	2	2	11	11	11	51
Didelphis pernigra	Didelphimorphia	Didelphidae	Didelphis	pernigra	Andean White-eared Opossum	Nocturnal	Nocturnal	2	0	0	1	1138.5	1138.5	44	6.9	6.9	47	20	0	0	0	30	30	0	0	0	20	11	0.00560046	0.0185812	2	2	11	10	10	51
Didelphis virginiana	Didelphimorphia	Didelphidae	Didelphis	virginiana	Virginia Opossum	Nocturnal	Nocturnal	1	0	0	1	2195.5	2195.5	44	7.6325	7.6325	47	20	0	0	0	30	30	0	0	0	20	11	0.00560046	0.0185812	2	2	11	11	11	51
Dinaromys bogdanovi	Rodentia	Cricetidae	Dinaromys	bogdanovi	Balkan Snow Vole	Nocturnal	Nocturnal	1	1	1	1	56	56	44	2.5	2.5	47	0	0	0	0	0	0	0	0	0	100	11	-0.0902245	0.0743635	1	1	11	1	1	51
Dinomys branickii	Rodentia	Dinomyidae	Dinomys	branickii	Pacarana	Nocturnal	Nocturnal	1	1	1	1	12500	12500	44	1.97	1.97	47	0	0	0	0	0	0	40	0	0	60	11	-0.0950854	-0.0157451	1	1	11	3	3	51
Diomys crumpi	Rodentia	Muridae	Diomys	crumpi	Crump's Mouse	Nocturnal	Nocturnal	1	0	0	1	52.1	52.1	44	NA	3.1069	Imputed	10	0	0	0	0	0	10	0	20	60	11	-0.0740805	0.0232143	1	1	11	3	3	51
Diphylla ecaudata	Chiroptera	Phyllostomidae	Diphylla	ecaudata	Hairy-legged Vampire Bat	Nocturnal	Nocturnal	1	0	0	1	29.3	29.3	44	0.995	0.995	47	0	100	0	0	0	0	0	0	0	0	11	0.00102114	-0.0113383	1	1	11	6	6	51
Diplogale hosei	Carnivora	Viverridae	Diplogale	hosei	Hose's Civet	Nocturnal	Nocturnal	1	0	0	1	1300	1300	44	NA	2.1461	Imputed	60	0	0	0	40	0	0	0	0	0	11	0.086376	0.0125744	1	1	11	2	2	51
Diplomys caniceps	Rodentia	Echimyidae	Diplomys	caniceps	Arboreal Soft-furred Spiny Rat	Nocturnal	Nocturnal	1	0	0	1	394.5	394.5	44	NA	1.9343	Imputed	0	0	0	0	0	0	50	0	50	0	11	-0.0480379	-0.107415	2	2	11	1	1	51
Diplomys labilis	Rodentia	Echimyidae	Diplomys	labilis	Rufous Tree Rat	Nocturnal	Nocturnal	1	0	0	1	227.5	227.5	44	1.18	1.18	47	0	0	0	0	0	0	50	0	50	0	11	-0.0480379	-0.107415	2	2	11	4	4	51
Diplothrix legata	Rodentia	Muridae	Diplothrix	legata	Ryukyus Islands Tree Rat	Nocturnal	Nocturnal	1	0	0	1	505.9	505.9	44	7	7	1	10	0	0	0	0	0	10	0	20	60	11	-0.0740805	0.0232143	1	1	11	1	1	51
Dipodomys agilis	Rodentia	Heteromyidae	Dipodomys	agilis	Agile Kangaroo Rat	Nocturnal	Nocturnal	1	0	0	1	57.9	57.9	44	2.5875	2.5875	47	20	0	0	0	0	0	20	0	30	30	11	-0.0397526	-0.0206942	1	1	11	2	2	51
Dipodomys californicus	Rodentia	Heteromyidae	Dipodomys	californicus	California Kangaroo Rat	Nocturnal	Nocturnal	2	0	0	1	85	85	44	2.85	2.85	47	20	0	0	0	0	0	20	0	30	30	11	-0.0397526	-0.0206942	1	1	11	3	3	51
Dipodomys compactus	Rodentia	Heteromyidae	Dipodomys	compactus	Gulf Coast Kangaroo Rat	Nocturnal	Nocturnal	2	0	0	1	49.3	49.3	44	2.47	2.47	47	20	0	0	0	0	0	20	0	30	30	11	-0.0397526	-0.0206942	1	1	11	5	5	51
Dipodomys deserti	Rodentia	Heteromyidae	Dipodomys	deserti	Desert Kangaroo Rat	Nocturnal	Nocturnal	1	1	1	1	104.5	104.5	44	3.325	3.325	47	20	0	0	0	0	0	20	0	30	30	11	-0.0397526	-0.0206942	1	1	11	1	1	51
Dipodomys elator	Rodentia	Heteromyidae	Dipodomys	elator	Texas Kangaroo Rat	Nocturnal	Nocturnal	1	0	0	1	77.5	77.5	44	2.91	2.91	47	20	0	0	0	0	0	20	0	30	30	11	-0.0397526	-0.0206942	1	1	11	3	3	51
Dipodomys gravipes	Rodentia	Heteromyidae	Dipodomys	gravipes	San Quintin Kangaroo Rat	Nocturnal	Nocturnal	2	0	0	1	84	84	44	NA	2.8993	Imputed	20	0	0	0	0	0	20	0	30	30	11	-0.0397526	-0.0206942	1	1	11	1	1	51
Dipodomys heermanni	Rodentia	Heteromyidae	Dipodomys	heermanni	Morro Bay Kangaroo-rat	Nocturnal	Nocturnal	1	0	0	1	72	72	44	3.11	3.11	47	20	0	0	0	0	0	20	0	30	30	11	-0.0397526	-0.0206942	1	1	11	5	5	51
Dipodomys ingens	Rodentia	Heteromyidae	Dipodomys	ingens	Giant Kangaroo Rat	Nocturnal	Nocturnal	1	1	1	1	133.9	133.9	44	4.265	4.265	47	20	0	0	0	0	0	20	0	30	30	11	-0.0397526	-0.0206942	1	1	11	2	2	51
Dipodomys merriami	Rodentia	Heteromyidae	Dipodomys	merriami	Merriam's Kangaroo Rat	Crepuscular	Crepuscular	1	0	0	1	42	42	44	2.345	2.345	47	20	0	0	0	0	0	20	0	30	30	11	-0.0397526	-0.0206942	1	1	11	2	2	51
Dipodomys microps	Rodentia	Heteromyidae	Dipodomys	microps	House Rock Valley Kangaroo Rat	Cathemeral	Cathemeral	1	0	0	1	54.6	54.6	44	2.3775	2.3775	47	20	0	0	0	0	0	20	0	30	30	11	-0.0397526	-0.0206942	1	1	11	3	3	51
Dipodomys nelsoni	Rodentia	Heteromyidae	Dipodomys	nelsoni	Nelson's Kangaroo Rat	Nocturnal	Nocturnal	2	0	0	1	88.6	88.6	44	1.94	1.94	47	20	0	0	0	0	0	20	0	30	30	11	-0.0397526	-0.0206942	1	1	11	2	2	51
Dipodomys nitratoides	Rodentia	Heteromyidae	Dipodomys	nitratoides	Fresno Kangaroo Rat	Nocturnal	Nocturnal	2	0	0	1	43.9	43.9	44	2.22	2.22	47	20	0	0	0	0	0	20	0	30	30	11	-0.0397526	-0.0206942	1	1	11	3	3	51
Dipodomys ordii	Rodentia	Heteromyidae	Dipodomys	ordii	Ord's Kangaroo Rat	Nocturnal	Nocturnal	1	1	1	41	60.4	60.4	44	3.05	3.05	47	20	0	0	0	0	0	20	0	30	30	11	-0.0397526	-0.0206942	1	1	11	2	2	51
Dipodomys panamintinus	Rodentia	Heteromyidae	Dipodomys	panamintinus	Panamint Kangaroo Rat	Nocturnal	Nocturnal	1	0	0	1	74.7	74.7	44	3.64	3.64	47	20	0	0	0	0	0	20	0	30	30	11	-0.0397526	-0.0206942	1	1	11	3	3	51
Dipodomys phillipsii	Rodentia	Heteromyidae	Dipodomys	phillipsii	Phillip's Kangaroo Rat	Nocturnal	Nocturnal	2	0	0	1	41	41	44	2.59	2.59	47	20	0	0	0	0	0	20	0	30	30	11	-0.0397526	-0.0206942	1	1	11	2	2	51
Dipodomys simulans	Rodentia	Heteromyidae	Dipodomys	simulans	Dulzura Kangaroo Rat	Nocturnal	Nocturnal	2	0	0	1	57.5	57.5	44	2.5	2.5	1	20	0	0	0	0	0	20	0	30	30	11	-0.0397526	-0.0206942	1	1	11	4	4	51
Dipodomys spectabilis	Rodentia	Heteromyidae	Dipodomys	spectabilis	Banner-tailed Kangaroo Rat	Nocturnal	Nocturnal	1	1	1	41	135.9	135.9	44	2.66	2.66	47	20	0	0	0	0	0	20	0	30	30	11	-0.0397526	-0.0206942	1	1	11	1	1	51
Dipodomys stephensi	Rodentia	Heteromyidae	Dipodomys	stephensi	Stephens' Kangaroo Rat	Nocturnal	Nocturnal	1	0	0	1	69.8	69.8	44	2.65	2.65	47	20	0	0	0	0	0	20	0	30	30	11	-0.0397526	-0.0206942	1	1	11	2	2	51
Dipodomys venustus	Rodentia	Heteromyidae	Dipodomys	venustus	Narrow-faced Kangaroo Rat	Nocturnal	Nocturnal	2	0	0	1	72	72	44	1.865	1.865	47	20	0	0	0	0	0	20	0	30	30	11	-0.0397526	-0.0206942	1	1	11	2	2	51
Dipus sagitta	Rodentia	Dipodidae	Dipus	sagitta	Northern three-toed jerboa	Nocturnal	Nocturnal	1	1	1	1	85.7	85.7	44	3.4625	3.4625	47	0	0	0	0	0	0	20	20	0	60	11	-0.090619	0.00637661	3	3	11	2	2	51
Distoechurus pennatus	Diprotodontia	Acrobatidae	Distoechurus	pennatus	Feather-tailed Possum	Nocturnal	Nocturnal	1	0	0	1	44.1	44.1	44	1.2325	1.2325	47	40	0	0	0	0	0	40	20	0	0	11	0.0395304	-0.072298	3	3	11	4	4	51
Dobsonia anderseni	Chiroptera	Pteropodidae	Dobsonia	anderseni	Andersen's Bare-backed Fruit Bat	Nocturnal	Nocturnal	1	0	0	1	204.1	204.1	44	0.99	0.99	47	0	0	0	0	0	0	100	0	0	0	11	-0.0308727	-0.113819	3	3	11	8	8	51
Dobsonia beauforti	Chiroptera	Pteropodidae	Dobsonia	beauforti	Beaufort's Bare-backed Fruit Bat	Nocturnal	Nocturnal	1	0	0	1	159	159	44	0.99	0.99	47	0	0	0	0	0	0	100	0	0	0	11	-0.0308727	-0.113819	3	3	11	4	4	51
Dobsonia chapmani	Chiroptera	Pteropodidae	Dobsonia	chapmani	Philippine Bare-backed Fruit Bat	Nocturnal	Nocturnal	1	0	0	1	134	134	44	1	1	1	0	0	0	0	0	0	100	0	0	0	11	-0.0308727	-0.113819	3	3	11	3	3	51
Dobsonia crenulata	Chiroptera	Pteropodidae	Dobsonia	crenulata	Halmahera Naked-backed Fruit Bat	Nocturnal	Nocturnal	1	0	0	1	272	272	44	1	1	1	0	0	0	0	0	0	100	0	0	0	11	-0.0308727	-0.113819	3	3	11	5	5	51
Dobsonia emersa	Chiroptera	Pteropodidae	Dobsonia	emersa	Biak Bare-backed Fruit Bat	Nocturnal	Nocturnal	1	0	0	1	195.5	195.5	44	NA	1.203	Imputed	0	0	0	0	0	0	100	0	0	0	11	-0.0308727	-0.113819	3	3	11	3	3	51
Dobsonia exoleta	Chiroptera	Pteropodidae	Dobsonia	exoleta	Sulawesi Naked-backed Fruit Bat	Nocturnal	Nocturnal	1	0	0	1	249	249	44	NA	1.1346	Imputed	0	0	0	0	0	0	100	0	0	0	11	-0.0308727	-0.113819	3	3	11	5	5	51
Dobsonia inermis	Chiroptera	Pteropodidae	Dobsonia	inermis	Solomons Bare-backed Fruit Bat	Nocturnal	Nocturnal	1	0	0	1	149.5	149.5	44	0.99	0.99	47	0	0	0	0	0	0	100	0	0	0	11	-0.0308727	-0.113819	3	3	11	6	6	51
Dobsonia minor	Chiroptera	Pteropodidae	Dobsonia	minor	Lesser Bare-backed Fruit Bat	Nocturnal	Nocturnal	1	0	0	1	78.2	78.2	44	0.9925	0.9925	47	0	0	0	0	0	0	100	0	0	0	11	-0.0308727	-0.113819	3	3	11	3	3	51
Dobsonia moluccensis	Chiroptera	Pteropodidae	Dobsonia	moluccensis	Moluccan Naked-backed Fruit Bat	Nocturnal	Nocturnal	1	0	0	1	381.4	381.4	44	0.9925	0.9925	47	0	0	0	0	0	0	100	0	0	0	11	-0.0308727	-0.113819	3	3	11	8	8	51
Dobsonia pannietensis	Chiroptera	Pteropodidae	Dobsonia	pannietensis	Panaeati Bare-backed Fruit Bat	Nocturnal	Nocturnal	1	0	0	1	267.7	267.7	44	0.985	0.985	47	0	0	0	0	0	0	100	0	0	0	11	-0.0308727	-0.113819	3	3	11	3	3	51
Dobsonia peronii	Chiroptera	Pteropodidae	Dobsonia	peronii	Western Naked-backed Fruit Bat	Nocturnal	Nocturnal	1	0	0	1	216.9	216.9	44	0.98	0.98	47	0	0	0	0	0	0	100	0	0	0	11	-0.0308727	-0.113819	3	3	11	3	3	51
Dobsonia praedatrix	Chiroptera	Pteropodidae	Dobsonia	praedatrix	Bismarck Bare-backed Fruit Bat	Nocturnal	Nocturnal	1	0	0	1	188.7	188.7	44	1	1	47	0	0	0	0	0	0	100	0	0	0	11	-0.0308727	-0.113819	3	3	11	4	4	51
Dobsonia viridis	Chiroptera	Pteropodidae	Dobsonia	viridis	Greenish Naked-backed Fruit Bat	Nocturnal	Nocturnal	1	0	0	1	238	238	44	NA	1.1699	Imputed	0	0	0	0	0	0	100	0	0	0	11	-0.0308727	-0.113819	3	3	11	4	4	51
Dolichotis patagonum	Rodentia	Caviidae	Dolichotis	patagonum	Patagonian Mara	Diurnal	Diurnal	1	0	0	1	8000	8000	44	1.8125	1.8125	47	0	0	0	0	0	0	0	0	0	100	11	-0.0902245	0.0743635	1	1	11	4	4	51
Dolichotis salinicola	Rodentia	Caviidae	Dolichotis	salinicola	Conejo Del Palo	Diurnal	Diurnal	1	0	0	1	1600	1600	44	1.7675	1.7675	47	0	0	0	0	0	0	0	0	0	100	11	-0.0902245	0.0743635	1	1	11	1	1	51
Dologale dybowskii	Carnivora	Herpestidae	Dologale	dybowskii	Pousargues's Mongoose	Nocturnal	Nocturnal	1	1	1	1	350	350	44	4	4	47	60	0	0	0	40	0	0	0	0	0	11	0.086376	0.0125744	1	1	11	4	4	51
Dorcatragus megalotis	Cetartiodactyla	Bovidae	Dorcatragus	megalotis	Beira	Diurnal	Diurnal	1	0	0	1	10249.9	10249.9	44	1	1	47	0	0	0	0	0	0	0	0	0	100	11	-0.0902245	0.0743635	1	1	11	2	2	51
Dorcopsis atrata	Diprotodontia	Macropodidae	Dorcopsis	atrata	Black Dorcopsis	Crepuscular	Crepuscular	1	0	0	1	5916.5	5916.5	44	1.0075	1.0075	47	0	0	0	0	0	0	20	0	0	80	11	-0.0964831	0.0221853	1	1	11	1	1	51
Dorcopsis hageni	Diprotodontia	Macropodidae	Dorcopsis	hageni	White-striped Dorcopsis	Crepuscular	Crepuscular	1	1	1	1	5500	5500	44	1.0075	1.0075	47	0	0	0	0	0	0	20	0	0	80	11	-0.0964831	0.0221853	1	1	11	3	3	51
Dorcopsis luctuosa	Diprotodontia	Macropodidae	Dorcopsis	luctuosa	Grey Dorcopsis	Crepuscular	Crepuscular	1	1	1	1	6352	6352	44	1.0075	1.0075	47	0	0	0	0	0	0	20	0	0	80	11	-0.0964831	0.0221853	1	1	11	4	4	51
Dorcopsis muelleri	Diprotodontia	Macropodidae	Dorcopsis	muelleri	Brown Dorcopsis	Nocturnal	Nocturnal	1	1	1	1	5500	5500	44	1	1	47	0	0	0	0	0	0	20	0	0	80	11	-0.0964831	0.0221853	1	1	11	2	2	51
Dorcopsulus macleayi	Diprotodontia	Macropodidae	Dorcopsulus	macleayi	Macleay's Dorcopsis	Nocturnal	Nocturnal	1	0	0	1	2988	2988	44	1.22	1.22	47	0	0	0	0	0	0	50	0	0	50	11	-0.090775	-0.0320079	1	1	11	3	3	51
Dorcopsulus vanheurni	Diprotodontia	Macropodidae	Dorcopsulus	vanheurni	Small Dorcopsis	Diurnal	Diurnal	1	0	0	1	1785.8	1785.8	44	1.18	1.18	47	0	0	0	0	0	0	50	0	0	50	11	-0.090775	-0.0320079	1	1	11	3	3	51
Dremomys everetti	Rodentia	Sciuridae	Dremomys	everetti	Bornean Mountain Ground Squirrel	Diurnal	Diurnal	1	0	0	1	147.5	147.5	44	NA	2.9896	Imputed	20	0	0	0	0	0	30	0	30	20	11	-0.0320598	-0.0462824	2	2	11	2	2	51
Dremomys gularis	Rodentia	Sciuridae	Dremomys	gularis	Red-throated Squirrel	Diurnal	Diurnal	1	0	0	1	253.5	253.5	44	NA	2.6072	Imputed	20	0	0	0	0	0	30	0	30	20	11	-0.0320598	-0.0462824	2	2	11	2	2	51
Dremomys lokriah	Rodentia	Sciuridae	Dremomys	lokriah	Orange-bellied Himalayan Squirrel	Diurnal	Diurnal	1	0	0	1	227	227	44	3.675	3.675	47	20	0	0	0	0	0	30	0	30	20	11	-0.0320598	-0.0462824	2	2	11	2	2	51
Dremomys pernyi	Rodentia	Sciuridae	Dremomys	pernyi	Perny's Long-nosed Squirrel	Diurnal	Diurnal	1	0	0	1	198.6	198.6	44	4	4	47	20	0	0	0	0	0	30	0	30	20	11	-0.0320598	-0.0462824	2	2	11	3	3	51
Dremomys pyrrhomerus	Rodentia	Sciuridae	Dremomys	pyrrhomerus	Red-hipped Squirrel	Diurnal	Diurnal	2	0	0	1	245	245	44	NA	3.5768	Imputed	20	0	0	0	0	0	30	0	30	20	11	-0.0320598	-0.0462824	2	2	11	1	1	51
Dremomys rufigenis	Rodentia	Sciuridae	Dremomys	rufigenis	Red-cheeked Squirrel	Diurnal	Diurnal	1	0	0	1	200	200	44	NA	4.0123	Imputed	20	0	0	0	0	0	30	0	30	20	11	-0.0320598	-0.0462824	2	2	11	7	7	51
Dromiciops gliroides	Microbiotheria	Microbiotheriidae	Dromiciops	gliroides	Monito del Monte	Nocturnal	Nocturnal	1	0	0	1	22.3	22.3	44	3	3	47	100	0	0	0	0	0	0	0	0	0	11	0.0998556	0.0221434	2	2	11	2	2	51
Dryomys laniger	Rodentia	Gliridae	Dryomys	laniger	Woolly Dormouse	Nocturnal	Nocturnal	1	0	0	1	22.2	22.2	44	4.18	4.18	47	10	10	0	0	10	0	20	0	30	20	11	-0.0450618	-0.0404459	3	3	11	1	1	51
Dryomys niethammeri	Rodentia	Gliridae	Dryomys	niethammeri	Baluchistan Forest Dormouse	Nocturnal	Nocturnal	1	0	0	1	33	33	44	NA	2.1292	Imputed	10	10	0	0	10	0	20	0	30	20	11	-0.0450618	-0.0404459	3	3	11	1	1	51
Dryomys nitedula	Rodentia	Gliridae	Dryomys	nitedula	Forest Dormouse	Nocturnal	Nocturnal	1	1	1	1	28.9	28.9	44	3.24	3.24	47	10	10	0	0	10	0	20	0	30	20	11	-0.0450618	-0.0404459	3	3	11	8	8	51
Dyacopterus brooksi	Chiroptera	Pteropodidae	Dyacopterus	brooksi	Brooks's Dyak Fruit Bat	Nocturnal	Nocturnal	1	0	0	1	88.5	88.5	44	1.5	1.5	47	0	0	0	0	0	0	80	20	0	0	11	-0.030573	-0.116685	3	3	11	1	1	51
Dyacopterus spadiceus	Chiroptera	Pteropodidae	Dyacopterus	spadiceus	Dayak Fruit Bat	Nocturnal	Nocturnal	1	0	0	1	84.2	84.2	44	1.5	1.5	47	0	0	0	0	0	0	80	20	0	0	11	-0.030573	-0.116685	3	3	11	3	3	51
Dymecodon pilirostris	Eulipotyphla	Talpidae	Dymecodon	pilirostris	True's Shrew Mole	Cathemeral	Cathemeral	1	0	0	1	16.2	16.2	44	3	3	47	100	0	0	0	0	0	0	0	0	0	11	0.0998556	0.0221434	1	1	11	3	3	51
Echimys chrysurus	Rodentia	Echimyidae	Echimys	chrysurus	White-faced Tree Rat	Nocturnal	Nocturnal	1	0	0	1	652.5	652.5	44	1.955	1.955	47	0	0	0	0	0	0	80	0	0	20	11	-0.0616863	-0.0812226	3	3	11	1	1	51
Echimys saturnus	Rodentia	Echimyidae	Echimys	saturnus	Dark Tree Rat	Nocturnal	Nocturnal	1	0	0	1	626.9	626.9	44	2	2	1	0	0	0	0	0	0	80	0	0	20	11	-0.0616863	-0.0812226	3	3	11	1	1	51
Echimys vieirai	Rodentia	Echimyidae	Echimys	vieirai	Vieira's tree rat	Nocturnal	Nocturnal	1	0	0	1	509.8	509.8	44	NA	1.2656	Imputed	10	0	0	0	0	0	45	0	0	45	1	-0.067214	-0.0299679	3	3	1	2	2	51
Echinops telfairi	Afrosoricida	Tenrecidae	Echinops	telfairi	Lesser Hedgehog Tenrec	Nocturnal	Nocturnal	1	0	0	1	180	180	44	5.49	5.49	47	60	0	0	0	0	0	40	0	0	0	11	0.0602787	-0.0585069	1	1	11	4	4	51
Echinosorex gymnura	Eulipotyphla	Erinaceidae	Echinosorex	gymnura	Moonrat	Nocturnal	Nocturnal	1	1	1	1	957	957	44	1.875	1.875	47	50	0	30	20	0	0	0	0	0	0	11	0.103052	0.0141486	1	1	11	7	7	51
Echiothrix centrosa	Rodentia	Muridae	Echiothrix	centrosa	Central Sulawesi Echiothrix	Nocturnal	Nocturnal	1	0	0	1	260.9	260.9	44	3	3	1	90	0	0	0	0	0	0	0	0	10	11	0.079386	0.0316938	1	1	11	1	1	51
Echiothrix leucura	Rodentia	Muridae	Echiothrix	leucura	Northern Sulawesi Echiothrix	Nocturnal	Nocturnal	1	0	0	1	267.3	267.3	44	NA	2.9862	Imputed	90	0	0	0	0	0	0	0	0	10	11	0.079386	0.0316938	1	1	11	1	1	51
Echymipera clara	Peramelemorphia	Peramelidae	Echymipera	clara	Clara's Echymipera	Nocturnal	Nocturnal	1	0	0	1	1236.5	1236.5	44	2.2	2.2	47	60	0	0	0	0	0	40	0	0	0	11	0.0602787	-0.0585069	1	1	11	3	3	51
Echymipera davidi	Peramelemorphia	Peramelidae	Echymipera	davidi	David's Echymipera	Nocturnal	Nocturnal	1	0	0	1	950	950	44	NA	2.0079	Imputed	60	0	0	0	0	0	40	0	0	0	11	0.0602787	-0.0585069	1	1	11	1	1	51
Echymipera echinista	Peramelemorphia	Peramelidae	Echymipera	echinista	Menzies' Echymipera	Nocturnal	Nocturnal	1	0	0	1	1000	1000	44	NA	2.6871	Imputed	60	0	0	0	0	0	40	0	0	0	11	0.0602787	-0.0585069	1	1	11	4	4	51
Echymipera kalubu	Peramelemorphia	Peramelidae	Echymipera	kalubu	Common Echymipera	Nocturnal	Nocturnal	1	1	1	1	782.2	782.2	44	2.0775	2.0775	47	60	0	0	0	0	0	40	0	0	0	11	0.0602787	-0.0585069	1	1	11	6	6	51
Echymipera rufescens	Peramelemorphia	Peramelidae	Echymipera	rufescens	Long-nosed Echymipera	Nocturnal	Nocturnal	1	0	0	1	1100	1100	44	2.19	2.19	47	60	0	0	0	0	0	40	0	0	0	11	0.0602787	-0.0585069	1	1	11	5	5	51
Ectophylla alba	Chiroptera	Phyllostomidae	Ectophylla	alba	Long-nosed Echymipera	Nocturnal	Nocturnal	2	0	0	1	5.8	5.8	44	0.9925	0.9925	47	0	0	0	0	0	0	100	0	0	0	11	-0.0308727	-0.113819	3	3	11	1	1	51
Eidolon dupreanum	Chiroptera	Pteropodidae	Eidolon	dupreanum	Madagascan Fruit Bat	Nocturnal	Nocturnal	1	1	1	1	283.8	283.8	44	1.15	1.15	47	0	0	0	0	0	0	100	0	0	0	11	-0.0308727	-0.113819	3	3	11	5	5	51
Eidolon helvum	Chiroptera	Pteropodidae	Eidolon	helvum	African Straw-coloured Fruit-bat	Nocturnal	Nocturnal	1	1	1	1	253.3	253.3	44	1.06	1.06	47	0	0	0	0	0	0	100	0	0	0	11	-0.0308727	-0.113819	3	3	11	10	10	51
Eira barbara	Carnivora	Mustelidae	Eira	barbara	Tayra	Diurnal	Diurnal	1	1	1	1	3910	3910	44	2.07	2.07	47	0	90	0	0	0	0	10	0	0	0	11	-0.00853673	-0.0387425	1	1	11	5	5	51
Elaphodus cephalophus	Cetartiodactyla	Cervidae	Elaphodus	cephalophus	Tufted Deer	Crepuscular	Crepuscular	1	0	0	1	33500	33500	44	1	1	47	0	0	0	0	0	0	0	0	0	100	11	-0.0902245	0.0743635	1	1	11	3	3	51
Elaphurus davidianus	Cetartiodactyla	Cervidae	Elaphurus	davidianus	Pere David's Deer	Diurnal	Diurnal	1	1	1	1	149000	149000	44	1.165	1.165	47	0	0	0	0	0	0	0	0	0	100	11	-0.0902245	0.0743635	1	1	11	3	3	51
Elephantulus brachyrhynchus	Macroscelidea	Macroscelididae	Elephantulus	brachyrhynchus	Short-snouted Sengi	Crepuscular	Crepuscular	1	1	1	1	47.5	47.5	44	1.5925	1.5925	47	100	0	0	0	0	0	0	0	0	0	11	0.0998556	0.0221434	1	1	11	2	2	51
Elephantulus edwardii	Macroscelidea	Macroscelididae	Elephantulus	edwardii	Cape Rock Sengi	Crepuscular	Crepuscular	1	1	1	1	48	48	44	1.8	1.8	47	100	0	0	0	0	0	0	0	0	0	11	0.0998556	0.0221434	1	1	11	3	3	51
Elephantulus fuscipes	Macroscelidea	Macroscelididae	Elephantulus	fuscipes	Dusky-footed Sengi	Diurnal	Diurnal	2	0	0	1	57	57	44	0.96	0.96	47	100	0	0	0	0	0	0	0	0	0	11	0.0998556	0.0221434	1	1	11	1	1	51
Elephantulus fuscus	Macroscelidea	Macroscelididae	Elephantulus	fuscus	Dusky Sengi	Diurnal	Diurnal	2	0	0	1	540	540	44	1.2925	1.2925	47	100	0	0	0	0	0	0	0	0	0	11	0.0998556	0.0221434	1	1	11	2	2	51
Elephantulus intufi	Macroscelidea	Macroscelididae	Elephantulus	intufi	Bushveld Sengi	Crepuscular	Crepuscular	1	1	1	1	49.5	49.5	44	1.575	1.575	47	100	0	0	0	0	0	0	0	0	0	11	0.0998556	0.0221434	1	1	11	3	3	51
Elephantulus myurus	Macroscelidea	Macroscelididae	Elephantulus	myurus	Eastern Rock Sengi	Cathemeral	Cathemeral	1	0	0	1	52.4	52.4	44	1.84	1.84	47	100	0	0	0	0	0	0	0	0	0	11	0.0998556	0.0221434	1	1	11	3	3	51
Elephantulus pilicaudus	Macroscelidea	Macroscelididae	Elephantulus	pilicaudus	Karoo Rock Sengi	NA	Crepuscular	Imputed	NA	0	Imputed	45	45	44	NA	3.9664	Imputed	89	0	0	0	0	0	0	0	0	11	1	0.0773956	0.0327501	1	1	1	2	2	51
Elephantulus revoilii	Macroscelidea	Macroscelididae	Elephantulus	revoilii	Somali Sengi	Diurnal	Diurnal	2	0	0	1	32.5	32.5	44	NA	3.3467	Imputed	100	0	0	0	0	0	0	0	0	0	11	0.0998556	0.0221434	1	1	11	2	2	51
Elephantulus rozeti	Macroscelidea	Macroscelididae	Elephantulus	rozeti	North African Sengi	Crepuscular	Crepuscular	1	1	1	1	48	48	44	2.315	2.315	47	100	0	0	0	0	0	0	0	0	0	11	0.0998556	0.0221434	1	1	11	3	3	51
Elephantulus rufescens	Macroscelidea	Macroscelididae	Elephantulus	rufescens	Rufous Sengi	Crepuscular	Crepuscular	1	1	1	1	37.5	37.5	44	1.41	1.41	47	100	0	0	0	0	0	0	0	0	0	11	0.0998556	0.0221434	1	1	11	2	2	51
Elephantulus rupestris	Macroscelidea	Macroscelididae	Elephantulus	rupestris	Western Rock Sengi	Crepuscular	Crepuscular	1	1	1	1	66.4	66.4	44	1.84	1.84	47	100	0	0	0	0	0	0	0	0	0	11	0.0998556	0.0221434	1	1	11	3	3	51
Elephas maximus	Proboscidea	Elephantidae	Elephas	maximus	Asian Elephant	Cathemeral	Cathemeral	1	1	1	1	3160000	3160000	44	1.205	1.205	47	0	0	0	0	0	0	0	0	0	100	11	-0.0902245	0.0743635	1	1	11	9	9	51
Eligmodontia moreni	Rodentia	Cricetidae	Eligmodontia	moreni	Monte Gerbil Mouse	Nocturnal	Nocturnal	1	0	0	1	18	18	44	NA	3.7305	Imputed	10	0	0	0	0	0	0	0	70	20	11	-0.039257	-0.00237105	1	1	11	2	2	51
Eligmodontia morgani	Rodentia	Cricetidae	Eligmodontia	morgani	Morgan's Gerbil Mouse	Nocturnal	Nocturnal	1	0	0	1	16.5	16.5	44	5.9	5.9	1	10	0	0	0	0	0	0	0	70	20	11	-0.039257	-0.00237105	1	1	11	2	2	51
Eligmodontia puerulus	Rodentia	Cricetidae	Eligmodontia	puerulus	Andean Gerbil Mouse	Nocturnal	Nocturnal	1	0	0	1	28.5	28.5	44	5.12	5.12	47	10	0	0	0	0	0	0	0	70	20	11	-0.039257	-0.00237105	1	1	11	2	2	51
Eligmodontia typus	Rodentia	Cricetidae	Eligmodontia	typus	Lowland Gerbil Mouse	Nocturnal	Nocturnal	1	0	0	1	17.3	17.3	44	5.68	5.68	47	10	0	0	0	0	0	0	0	70	20	11	-0.039257	-0.00237105	1	1	11	3	3	51
Eliomys melanurus	Rodentia	Gliridae	Eliomys	melanurus	Asian Garden Dormouse	Nocturnal	Nocturnal	1	0	0	1	51.8	51.8	44	4.99	4.99	47	30	30	0	0	0	0	20	0	20	0	11	0.0204001	-0.052929	2	2	11	4	4	51
Eliomys munbyanus	Rodentia	Gliridae	Eliomys	munbyanus	Maghreb Garden Dormouse	Nocturnal	Nocturnal	1	0	0	1	52	52	44	4.99	4.99	47	30	30	0	0	0	0	20	0	20	0	11	0.0204001	-0.052929	2	2	11	7	7	51
Eliomys quercinus	Rodentia	Gliridae	Eliomys	quercinus	Garden Dormouse	Nocturnal	Nocturnal	1	1	1	1	115	115	44	4.99	4.99	47	30	30	0	0	0	0	20	0	20	0	11	0.0204001	-0.052929	2	2	11	4	4	51
Eliurus antsingy	Rodentia	Nesomyidae	Eliurus	antsingy	Tsingy Tuft-tailed Rat	Nocturnal	Nocturnal	1	0	0	1	92.8	92.8	44	NA	3.1379	Imputed	0	0	0	0	0	0	40	0	60	0	11	-0.0467536	-0.0995622	1	1	11	1	1	51
Eliurus carletoni	Rodentia	Nesomyidae	Eliurus	carletoni	Ankarana Special Reserve Tufted-tailed Rat	Nocturnal	Nocturnal	1	0	0	1	88.5	88.5	1	NA	2.6414	Imputed	0	0	0	0	0	0	40	0	60	0	44	-0.0467536	-0.0995622	2	2	1	2	2	51
Eliurus danieli	Rodentia	Nesomyidae	Eliurus	danieli	Daniel's Tuft-tailed Rat	Nocturnal	Nocturnal	1	0	0	1	95.5	95.5	44	NA	2.8646	Imputed	0	0	0	0	0	0	40	0	60	0	1	-0.0467536	-0.0995622	1	1	1	1	1	51
Eliurus ellermani	Rodentia	Nesomyidae	Eliurus	ellermani	Ellerman's Tuft-tailed Rat	Nocturnal	Nocturnal	1	0	0	1	100	100	44	NA	2.8254	Imputed	0	0	0	0	0	0	40	0	60	0	11	-0.0467536	-0.0995622	2	2	11	1	1	51
Eliurus grandidieri	Rodentia	Nesomyidae	Eliurus	grandidieri	Grandidier's Tuft-tailed Rat	Nocturnal	Nocturnal	1	0	0	1	51	51	44	3	3	1	0	0	0	0	0	0	40	0	60	0	11	-0.0467536	-0.0995622	2	2	11	2	2	51
Eliurus majori	Rodentia	Nesomyidae	Eliurus	majori	Major's Tufted-tailed Rat	Nocturnal	Nocturnal	1	0	0	1	100	100	44	5	5	1	0	0	0	0	0	0	40	0	60	0	11	-0.0467536	-0.0995622	2	2	11	1	1	51
Eliurus minor	Rodentia	Nesomyidae	Eliurus	minor	Lesser Tufted-tailed Rat	Nocturnal	Nocturnal	1	0	0	1	35	35	44	4	4	1	0	0	0	0	0	0	40	0	60	0	11	-0.0467536	-0.0995622	2	2	11	3	3	51
Eliurus myoxinus	Rodentia	Nesomyidae	Eliurus	myoxinus	Western Tuft-tailed Rat	Nocturnal	Nocturnal	1	0	0	1	62.5	62.5	44	4	4	1	0	0	0	0	0	0	40	0	60	0	11	-0.0467536	-0.0995622	2	2	11	2	2	51
Eliurus penicillatus	Rodentia	Nesomyidae	Eliurus	penicillatus	White-tipped Tuft-tailed Rat	Nocturnal	Nocturnal	1	0	0	1	100	100	44	NA	3.5325	Imputed	0	0	0	0	0	0	40	0	60	0	11	-0.0467536	-0.0995622	2	2	11	2	2	51
Eliurus petteri	Rodentia	Nesomyidae	Eliurus	petteri	Petter's Tuft-tailed Rat	Nocturnal	Nocturnal	1	0	0	1	75	75	44	NA	4.6693	Imputed	0	0	0	0	0	0	40	0	60	0	11	-0.0467536	-0.0995622	1	1	11	2	2	51
Eliurus tanala	Rodentia	Nesomyidae	Eliurus	tanala	Tanala Tuft-tailed Rat	Nocturnal	Nocturnal	1	0	0	1	82.5	82.5	44	4	4	1	0	0	0	0	0	0	40	0	60	0	11	-0.0467536	-0.0995622	2	2	11	2	2	51
Eliurus webbi	Rodentia	Nesomyidae	Eliurus	webbi	Webb's Tuft-tailed Rat	Nocturnal	Nocturnal	1	0	0	1	72.5	72.5	44	5	5	1	0	0	0	0	0	0	40	0	60	0	11	-0.0467536	-0.0995622	2	2	11	2	2	51
Ellobius alaicus	Rodentia	Cricetidae	Ellobius	alaicus	Alai Mole Vole	NA	Nocturnal	Imputed	NA	0	Imputed	53.2	53.2	1	NA	3.1029	Imputed	0	0	0	0	0	0	0	0	0	100	11	-0.0902245	0.0743635	1	1	11	1	1	51
Emballonura alecto	Chiroptera	Emballonuridae	Emballonura	alecto	Small Asian Sheath-tailed Bat	Diurnal	Crepuscular	1	1	1	1	5.3	5.3	44	1	1	1	90	0	0	0	0	0	10	0	0	0	11	0.0888109	-0.00220532	4	4	11	4	4	51
Emballonura beccarii	Chiroptera	Emballonuridae	Emballonura	beccarii	Beccari's Sheath-tailed Bat	Diurnal	Crepuscular	1	1	1	1	4.2	4.2	44	1	1	1	90	0	0	0	0	0	10	0	0	0	11	0.0888109	-0.00220532	4	4	11	3	3	51
Emballonura dianae	Chiroptera	Emballonuridae	Emballonura	dianae	Large-eared Sheath-tailed Bat	Diurnal	Crepuscular	1	1	1	1	8	8	44	1.5	1.5	47	90	0	0	0	0	0	10	0	0	0	11	0.0888109	-0.00220532	4	4	11	3	3	51
Emballonura furax	Chiroptera	Emballonuridae	Emballonura	furax	New Guinea Sheath-tailed Bat	Diurnal	Crepuscular	1	1	1	1	11.2	11.2	44	1	1	1	90	0	0	0	0	0	10	0	0	0	11	0.0888109	-0.00220532	4	4	11	3	3	51
Emballonura monticola	Chiroptera	Emballonuridae	Emballonura	monticola	Lesser Sheath-tailed Bat	Diurnal	Crepuscular	1	1	1	1	5.7	5.7	44	1	1	47	90	0	0	0	0	0	10	0	0	0	11	0.0888109	-0.00220532	4	4	11	3	3	51
Emballonura raffrayana	Chiroptera	Emballonuridae	Emballonura	raffrayana	Raffray's Sheath-tailed Bat	Diurnal	Crepuscular	1	1	1	1	5.6	5.6	44	1	1	1	90	0	0	0	0	0	10	0	0	0	11	0.0888109	-0.00220532	4	4	11	4	4	51
Emballonura semicaudata	Chiroptera	Emballonuridae	Emballonura	semicaudata	Pacific Sheath-tailed Bat	Diurnal	Crepuscular	1	1	1	1	6.3	6.3	44	1	1	1	90	0	0	0	0	0	10	0	0	0	11	0.0888109	-0.00220532	4	4	11	3	3	51
Emballonura serii	Chiroptera	Emballonuridae	Emballonura	serii	Seri's Sheath-tailed Bat	Diurnal	Crepuscular	1	1	1	1	8.8	8.8	44	1	1	1	80	0	0	0	0	0	20	0	0	0	11	0.0785408	-0.0247361	4	4	11	2	2	51
Enchisthenes hartii	Chiroptera	Phyllostomidae	Enchisthenes	hartii	Velvety Fruit-eating Bat	Nocturnal	Nocturnal	1	0	0	1	16	16	44	0.99	0.99	47	10	0	0	0	0	0	80	10	0	0	11	-0.0132689	-0.108766	3	3	11	2	2	51
Eoglaucomys fimbriatus	Rodentia	Sciuridae	Eoglaucomys	fimbriatus	Small Kashmir Flying Squirrel	Diurnal	Diurnal	1	0	0	1	712	712	44	3.705	3.705	47	20	0	20	0	0	0	0	0	20	40	11	-0.0356106	0.0358152	3	3	11	1	1	51
Eolagurus przewalskii	Rodentia	Cricetidae	Eolagurus	przewalskii	Przewalski's Steppe Lemming	Nocturnal	Nocturnal	1	1	1	1	16	16	44	6.4	6.4	1	0	0	0	0	0	0	0	0	30	70	11	-0.0965941	0.0478638	1	1	11	2	2	51
Eonycteris major	Chiroptera	Pteropodidae	Eonycteris	major	Greater Dawn Bat	Nocturnal	Nocturnal	1	0	0	1	72.8	72.8	44	1	1	47	0	0	0	0	0	0	0	100	0	0	11	-0.00231785	-0.0183483	3	3	11	3	3	51
Eonycteris robusta	Chiroptera	Pteropodidae	Eonycteris	robusta	Philippine Dawn Bat	Nocturnal	Nocturnal	1	0	0	1	77.5	77.5	44	1	1	47	0	0	0	0	0	0	0	100	0	0	11	-0.00231785	-0.0183483	3	3	11	3	3	51
Eonycteris spelaea	Chiroptera	Pteropodidae	Eonycteris	spelaea	Dawn Bat	Nocturnal	Nocturnal	1	0	1	1	58.1	58.1	44	1	1	47	0	0	0	0	0	0	0	100	0	0	11	-0.00231785	-0.0183483	3	3	11	7	7	51
Eothenomys cachinus	Rodentia	Cricetidae	Eothenomys	cachinus	Kachin Red-backed Vole	Cathemeral	Cathemeral	1	0	0	1	NA	30.7	Imputed	1.8	1.8	47	0	0	0	0	0	0	0	0	20	80	11	-0.0966047	0.0561375	1	1	11	1	1	51
Eothenomys chinensis	Rodentia	Cricetidae	Eothenomys	chinensis	Sichuan Red-backed Vole	Cathemeral	Cathemeral	1	0	0	1	45.3	45.3	44	NA	3.0726	Imputed	0	0	0	0	0	0	0	0	20	80	11	-0.0966047	0.0561375	1	1	11	2	2	51
Eothenomys custos	Rodentia	Cricetidae	Eothenomys	custos	Southwest China Red-backed Vole	Cathemeral	Cathemeral	1	0	0	1	30.8	30.8	44	NA	3.8009	Imputed	0	0	0	0	0	0	0	0	20	80	11	-0.0966047	0.0561375	1	1	11	4	4	51
Eothenomys melanogaster	Rodentia	Cricetidae	Eothenomys	melanogaster	Pere David's Vole	Cathemeral	Cathemeral	1	0	0	1	27	27	44	1.8	1.8	47	0	0	0	0	0	0	0	0	20	80	11	-0.0966047	0.0561375	1	1	11	5	5	51
Eothenomys miletus	Rodentia	Cricetidae	Eothenomys	miletus	Yunnan Red-backed Vole	Cathemeral	Cathemeral	1	0	0	1	41	41	1	1.8	1.8	47	0	0	0	0	0	0	0	0	20	80	11	-0.0966047	0.0561375	1	1	11	1	1	51
Eothenomys olitor	Rodentia	Cricetidae	Eothenomys	olitor	Black-eared Red-backed Vole	Cathemeral	Cathemeral	1	0	0	1	22	22	44	NA	3.5606	Imputed	0	0	0	0	0	0	0	0	20	80	11	-0.0966047	0.0561375	1	1	11	1	1	51
Eothenomys proditor	Rodentia	Cricetidae	Eothenomys	proditor	Yulongxuen Red-backed Vole	Cathemeral	Cathemeral	1	0	0	1	42.5	42.5	44	NA	3.2915	Imputed	0	0	0	0	0	0	0	0	20	80	11	-0.0966047	0.0561375	1	1	11	2	2	51
Eothenomys wardi	Rodentia	Cricetidae	Eothenomys	wardi	Ward's Red-backed Vole	Cathemeral	Cathemeral	1	0	0	1	30.5	30.5	1	NA	3.3463	Imputed	0	0	0	0	0	0	0	0	20	80	11	-0.0966047	0.0561375	1	1	11	3	3	51
Eozapus setchuanus	Rodentia	Dipodidae	Eozapus	setchuanus	Chinese Jumping Mouse	Nocturnal	Nocturnal	1	0	0	1	32.6	32.6	44	5.5	5.5	1	20	0	0	0	0	0	10	0	40	30	11	-0.0367221	-0.0054924	1	1	11	4	4	51
Episoriculus caudatus	Eulipotyphla	Soricidae	Episoriculus	caudatus	Hodgson's Brown-toothed Shrew	Nocturnal	Nocturnal	12	0	0	1	9.1	9.1	44	4.77	4.77	47	70	0	0	0	0	30	0	0	0	0	11	0.0971031	0.0193004	1	1	11	4	4	51
Episoriculus fumidus	Eulipotyphla	Soricidae	Episoriculus	fumidus	Taiwan Brown-toothed Shrew	Cathemeral	Cathemeral	12	0	0	1	6.7	6.7	44	3.42	3.42	47	70	0	0	0	0	30	0	0	0	0	11	0.0971031	0.0193004	1	1	11	2	2	51
Episoriculus leucops	Eulipotyphla	Soricidae	Episoriculus	leucops	Long-tailed Brown-toothed Shrew	Nocturnal	Nocturnal	1	0	0	1	8.2	8.2	44	NA	3.5847	Imputed	70	0	0	0	0	30	0	0	0	0	11	0.0971031	0.0193004	1	1	11	2	2	51
Episoriculus macrurus	Eulipotyphla	Soricidae	Episoriculus	macrurus	Long-tailed Mountain Shrew	Nocturnal	Nocturnal	1	0	0	1	13.6	13.6	44	NA	3.7072	Imputed	70	0	0	0	0	30	0	0	0	0	11	0.0971031	0.0193004	3	3	1	1	1	51
Epixerus ebii	Rodentia	Sciuridae	Epixerus	ebii	Western Palm Squirrel	Diurnal	Diurnal	1	0	0	1	592	592	44	2	2	47	20	0	0	0	0	0	80	0	0	0	11	0.00427837	-0.10004	1	1	11	1	1	51
Epomophorus angolensis	Chiroptera	Pteropodidae	Epomophorus	angolensis	Angolan Epauletted Fruit Bat	Nocturnal	Nocturnal	1	0	0	1	131.7	131.7	44	1	1	47	0	0	0	0	0	0	100	0	0	0	11	-0.0308727	-0.113819	3	3	11	2	2	51
Epomophorus anselli	Chiroptera	Pteropodidae	Epomophorus	anselli	Ansell's Eqaulatted Fruit Bat	Nocturnal	Nocturnal	1	0	0	1	65.6	65.6	44	NA	1.2337	Imputed	0	0	0	0	0	0	100	0	0	0	1	-0.0308727	-0.113819	3	3	1	1	1	51
Epomophorus crypturus	Chiroptera	Pteropodidae	Epomophorus	crypturus	Peters's Epauletted Fruit Bat	Nocturnal	Nocturnal	1	0	0	1	111.1	111.1	44	0.995	0.995	47	0	0	0	0	0	0	100	0	0	0	11	-0.0308727	-0.113819	3	3	11	3	3	51
Epomophorus gambianus	Chiroptera	Pteropodidae	Epomophorus	gambianus	Gambian Epauletted Fruit Bat	Nocturnal	Nocturnal	1	0	0	1	128.9	128.9	44	0.99	0.99	47	0	0	0	0	0	0	100	0	0	0	11	-0.0308727	-0.113819	3	3	11	4	4	51
Epomophorus grandis	Chiroptera	Pteropodidae	Epomophorus	grandis	Lesser Angolan Epauletted Fruit Bat	Nocturnal	Nocturnal	1	0	0	1	48.6	48.6	44	1	1	1	0	0	0	0	0	0	100	0	0	0	11	-0.0308727	-0.113819	3	3	11	4	4	51
Epomophorus labiatus	Chiroptera	Pteropodidae	Epomophorus	labiatus	Ethiopian Epauletted Fruit Bat	Nocturnal	Nocturnal	1	0	0	1	63	63	44	0.99	0.99	47	0	0	0	0	0	0	100	0	0	0	11	-0.0308727	-0.113819	3	3	11	6	6	51
Epomophorus minimus	Chiroptera	Pteropodidae	Epomophorus	minimus	East African Epauletted Fruit Bat	Nocturnal	Nocturnal	1	0	0	1	44	44	44	1	1.2945	1	0	0	0	0	0	0	70	30	0	0	1	-0.0301365	-0.11554	3	3	11	3	3	51
Epomophorus minor	Chiroptera	Pteropodidae	Epomophorus	minor	Minor Epauletted Fruit Bat	Nocturnal	Nocturnal	1	0	0	1	50	50	1	1	1	1	0	0	0	0	0	0	70	30	0	0	1	-0.0301365	-0.11554	3	3	11	6	6	51
Epomophorus wahlbergi	Chiroptera	Pteropodidae	Epomophorus	wahlbergi	Wahlberg's Epauletted Fruit Bat	Nocturnal	Nocturnal	1	0	0	1	91.6	91.6	44	0.995	0.995	47	0	0	0	0	0	0	100	0	0	0	11	-0.0308727	-0.113819	3	3	11	8	8	51
Epomops buettikoferi	Chiroptera	Pteropodidae	Epomops	buettikoferi	Buettikofer's Epauletted Fruit Bat	Nocturnal	Nocturnal	1	0	0	1	133.8	133.8	44	0.98	0.98	47	0	0	0	0	0	0	100	0	0	0	11	-0.0308727	-0.113819	3	3	11	11	11	51
Epomops dobsonii	Chiroptera	Pteropodidae	Epomops	dobsonii	Dobson's Fruit Bat	Nocturnal	Nocturnal	1	0	0	1	120	120	44	1.5	1.5	1	0	0	0	0	0	0	100	0	0	0	11	-0.0308727	-0.113819	3	3	11	1	1	51
Epomops franqueti	Chiroptera	Pteropodidae	Epomops	franqueti	Franquet's Epauletted Fruit Bat	Nocturnal	Nocturnal	1	0	0	1	118.9	118.9	44	1	1	47	0	0	0	0	0	0	100	0	0	0	11	-0.0308727	-0.113819	3	3	11	4	4	51
Eptesicus andinus	Chiroptera	Vespertilionidae	Eptesicus	andinus	Little Black Serotine	Nocturnal	Nocturnal	1	0	0	1	9.3	9.3	44	1.46	1.46	47	100	0	0	0	0	0	0	0	0	0	11	0.0998556	0.0221434	4	4	11	1	1	51
Eptesicus bobrinskoi	Chiroptera	Vespertilionidae	Eptesicus	bobrinskoi	Kozhanok Bobrinskogo	Nocturnal	Nocturnal	1	0	0	1	7.6	7.6	44	1	1	1	100	0	0	0	0	0	0	0	0	0	11	0.0998556	0.0221434	4	4	11	1	1	51
Eptesicus bottae	Chiroptera	Vespertilionidae	Eptesicus	bottae	Botta's Serotine	Nocturnal	Nocturnal	1	0	1	1	14.2	14.2	44	2	2	47	100	0	0	0	0	0	0	0	0	0	11	0.0998556	0.0221434	4	4	11	8	8	51
Eptesicus brasiliensis	Chiroptera	Vespertilionidae	Eptesicus	brasiliensis	Brazilian Brown Bat	Nocturnal	Nocturnal	1	0	1	1	9.5	9.5	44	1.46	1.46	47	100	0	0	0	0	0	0	0	0	0	11	0.0998556	0.0221434	4	4	11	2	2	51
Eptesicus chiriquinus	Chiroptera	Vespertilionidae	Eptesicus	chiriquinus	Chiriquinan Serotine	Nocturnal	Nocturnal	1	0	0	1	11.3	11.3	44	1.46	1.46	47	100	0	0	0	0	0	0	0	0	0	11	0.0998556	0.0221434	4	4	11	2	2	51
Eptesicus diminutus	Chiroptera	Vespertilionidae	Eptesicus	diminutus	Diminutive Serotine	Nocturnal	Nocturnal	1	0	0	1	6	6	44	NA	1.2634	Imputed	100	0	0	0	0	0	0	0	0	0	11	0.0998556	0.0221434	4	4	11	3	3	51
Eptesicus dimissus	Chiroptera	Vespertilionidae	Eptesicus	dimissus	Surat Serotine	Nocturnal	Nocturnal	1	0	0	1	15	15	44	NA	1.092	Imputed	100	0	0	0	0	0	0	0	0	0	11	0.0998556	0.0221434	4	4	11	1	1	51
Eptesicus floweri	Chiroptera	Vespertilionidae	Eptesicus	floweri	Horn-skinned Bat	Nocturnal	Nocturnal	1	0	0	1	6.7	6.7	44	NA	1.361	Imputed	100	0	0	0	0	0	0	0	0	0	11	0.0998556	0.0221434	4	4	11	3	3	51
Eptesicus furinalis	Chiroptera	Vespertilionidae	Eptesicus	furinalis	Argentine Brown Bat	Nocturnal	Nocturnal	1	0	0	1	7.7	7.7	44	1.86	1.86	47	100	0	0	0	0	0	0	0	0	0	11	0.0998556	0.0221434	4	4	11	3	3	51
Eptesicus fuscus	Chiroptera	Vespertilionidae	Eptesicus	fuscus	Big Brown Bat	Nocturnal	Nocturnal	1	0	1	1	17.5	17.5	44	1.8875	1.8875	47	100	0	0	0	0	0	0	0	0	0	11	0.0998556	0.0221434	4	4	11	7	7	51
Eptesicus gobiensis	Chiroptera	Vespertilionidae	Eptesicus	gobiensis	Gobi Big Brown Bat	Nocturnal	Nocturnal	1	0	0	1	10	10	44	1.25	1.25	47	100	0	0	0	0	0	0	0	0	0	11	0.0998556	0.0221434	4	4	11	3	3	51
Eptesicus guadeloupensis	Chiroptera	Vespertilionidae	Eptesicus	guadeloupensis	Guadeloupe Big Brown Bat	Nocturnal	Nocturnal	1	0	0	1	16.6	16.6	44	NA	1.2556	Imputed	100	0	0	0	0	0	0	0	0	0	11	0.0998556	0.0221434	4	4	11	3	3	51
Eptesicus hottentotus	Chiroptera	Vespertilionidae	Eptesicus	hottentotus	Long-tailed Greater Serotine Bat	Nocturnal	Nocturnal	1	0	0	1	30	30	44	NA	1.1723	Imputed	100	0	0	0	0	0	0	0	0	0	11	0.0998556	0.0221434	4	4	11	9	9	51
Eptesicus innoxius	Chiroptera	Vespertilionidae	Eptesicus	innoxius	Harmless Serotine	Nocturnal	Nocturnal	1	0	0	1	8.4	8.4	44	NA	1.062	Imputed	100	0	0	0	0	0	0	0	0	0	11	0.0998556	0.0221434	4	4	11	2	2	51
Eptesicus isabellinus	Chiroptera	Vespertilionidae	Eptesicus	isabellinus	Meridional serotine	Nocturnal	Nocturnal	1	0	0	1	21	21	1	2	2	1	100	0	0	0	0	0	0	0	0	0	1	0.0998556	0.0221434	4	4	1	8	8	51
Eptesicus japonensis	Chiroptera	Vespertilionidae	Eptesicus	japonensis	Japanese Short-tailed Bat	Nocturnal	Nocturnal	1	0	0	1	10.1	10.1	44	1.5	1.5	47	100	0	0	0	0	0	0	0	0	0	11	0.0998556	0.0221434	4	4	11	2	2	51
Eptesicus nasutus	Chiroptera	Vespertilionidae	Eptesicus	nasutus	Sind Serotine Bat	Nocturnal	Nocturnal	1	0	0	1	7.9	7.9	44	1.5	1.5	1	100	0	0	0	0	0	0	0	0	0	11	0.0998556	0.0221434	4	4	11	6	6	51
Eptesicus nilssonii	Chiroptera	Vespertilionidae	Eptesicus	nilssonii	Unknown	Nocturnal	Nocturnal	1	0	1	1	10.4	10.4	44	1.5	1.5	47	100	0	0	0	0	0	0	0	0	0	11	0.0998556	0.0221434	4	4	11	12	12	51
Eptesicus pachyotis	Chiroptera	Vespertilionidae	Eptesicus	pachyotis	Thick-eared Bat	Nocturnal	Nocturnal	1	0	0	1	8.3	8.3	44	NA	1.1255	Imputed	100	0	0	0	0	0	0	0	0	0	11	0.0998556	0.0221434	4	4	11	1	1	51
Eptesicus platyops	Chiroptera	Vespertilionidae	Eptesicus	platyops	Lagos Serotine	Nocturnal	Nocturnal	1	0	0	1	21	21	44	1.5	1.5	47	100	0	0	0	0	0	0	0	0	0	11	0.0998556	0.0221434	4	4	11	1	1	51
Eptesicus serotinus	Chiroptera	Vespertilionidae	Eptesicus	serotinus	Unknown	Nocturnal	Nocturnal	1	0	0	1	22.9	22.9	44	1.5	1.5	47	100	0	0	0	0	0	0	0	0	0	11	0.0998556	0.0221434	4	4	11	12	12	51
Eptesicus tatei	Chiroptera	Vespertilionidae	Eptesicus	tatei	Sombre Bat	Nocturnal	Nocturnal	1	0	0	1	12.5	12.5	44	NA	1.1075	Imputed	100	0	0	0	0	0	0	0	0	0	11	0.0998556	0.0221434	4	4	11	1	1	51
Equus africanus	Perissodactyla	Equidae	Equus	africanus	African Wild Ass	Cathemeral	Cathemeral	1	0	0	1	325000	325000	44	1	1	1	0	0	0	0	0	0	0	0	0	100	11	-0.0902245	0.0743635	1	1	11	3	3	51
Equus ferus	Perissodactyla	Equidae	Equus	ferus	Przewalski's Horse	Cathemeral	Cathemeral	1	0	0	1	250000	250000	44	1	1	47	0	0	0	0	0	0	0	0	0	100	11	-0.0902245	0.0743635	1	1	11	2	2	51
Equus grevyi	Perissodactyla	Equidae	Equus	grevyi	Grevy's Zebra	Cathemeral	Cathemeral	1	0	0	1	408000	408000	44	1	1	47	0	0	0	0	0	0	0	0	0	100	11	-0.0902245	0.0743635	1	1	11	2	2	51
Equus hemionus	Perissodactyla	Equidae	Equus	hemionus	Asiatic Wild Ass	Crepuscular	Crepuscular	1	0	0	1	230000	230000	44	1	1	47	0	0	0	0	0	0	0	0	0	100	11	-0.0902245	0.0743635	1	1	11	4	4	51
Equus kiang	Perissodactyla	Equidae	Equus	kiang	Kiang	Cathemeral	Cathemeral	1	0	0	1	275000	275000	44	1	1	47	0	0	0	0	0	0	0	0	0	100	11	-0.0902245	0.0743635	1	1	11	4	4	51
Equus quagga	Perissodactyla	Equidae	Equus	quagga	Plains Zebra	Cathemeral	Cathemeral	1	0	0	1	276000	276000	44	1	1	47	0	0	0	0	0	0	0	0	0	100	11	-0.0902245	0.0743635	1	1	11	6	6	51
Equus zebra	Perissodactyla	Equidae	Equus	zebra	Mountain Zebra	Diurnal	Diurnal	1	0	0	1	286999	286999	44	1	1	47	0	0	0	0	0	0	0	0	0	100	11	-0.0902245	0.0743635	1	1	11	3	3	51
Eremitalpa granti	Afrosoricida	Chrysochloridae	Eremitalpa	granti	Grant's Golden Mole	Nocturnal	Nocturnal	1	1	1	1	26.1	26.1	44	1.27	1.27	47	90	10	0	0	0	0	0	0	0	0	11	0.0996727	0.0196982	1	1	11	5	5	51
Eremodipus lichtensteini	Rodentia	Dipodidae	Eremodipus	lichtensteini	Tushkanchik Lihtenshteina	Nocturnal	Nocturnal	1	0	0	1	51	51	44	4.86	4.86	47	20	0	0	0	0	0	10	0	40	30	11	-0.0367221	-0.0054924	1	1	11	1	1	51
Eremoryzomys polius	Rodentia	Cricetidae	Eremoryzomys	polius	Gray Rice Rat	NA	Nocturnal	Imputed	NA	0	Imputed	60.5	60.5	44	NA	4.1669	Imputed	20	0	0	0	0	0	20	0	20	40	11	-0.0467205	-0.00779274	1	1	11	3	3	51
Erethizon dorsatum	Rodentia	Erethizontidae	Erethizon	dorsatum	North American Porcupine	Nocturnal	Nocturnal	1	0	0	1	7085.3	7085.3	44	1	1	47	0	0	0	0	0	0	10	0	20	70	11	-0.0976991	0.0285157	2	2	11	5	5	51
Erinaceus amurensis	Eulipotyphla	Erinaceidae	Erinaceus	amurensis	Amurskii Yozh	Nocturnal	Nocturnal	1	0	0	1	800	800	44	4.22	4.22	47	80	10	10	0	0	0	0	0	0	0	11	0.10955	0.0206574	1	1	11	2	2	51
Erinaceus concolor	Eulipotyphla	Erinaceidae	Erinaceus	concolor	Southern White-breasted Hedgehog	Nocturnal	Nocturnal	1	0	0	1	719	719	44	4.865	4.865	47	80	10	10	0	0	0	0	0	0	0	11	0.10955	0.0206574	1	1	11	8	8	51
Erinaceus europaeus	Eulipotyphla	Erinaceidae	Erinaceus	europaeus	Western European Hedgehog	Nocturnal	Nocturnal	1	1	1	1	771	771	44	4.43	4.43	47	80	10	10	0	0	0	0	0	0	0	11	0.10955	0.0206574	1	1	11	7	7	51
Erinaceus roumanicus	Eulipotyphla	Erinaceidae	Erinaceus	roumanicus	Northern White-breasted Hedgehog	Nocturnal	Nocturnal	1	0	0	1	745	745	44	4.5	4.5	47	70	20	10	0	0	0	0	0	0	0	11	0.105158	0.0170077	1	1	11	6	6	51
Eropeplus canus	Rodentia	Muridae	Eropeplus	1.5O	Sulawesi Soft-furred Rat	Nocturnal	Nocturnal	1	0	0	1	235	235	44	1.5	1.5	1	10	0	0	0	0	0	10	0	20	60	11	-0.0740805	0.0232143	2	2	11	1	1	51
Erophylla bombifrons	Chiroptera	Phyllostomidae	Erophylla	bombifrons	Brown Flower Bat	Nocturnal	Nocturnal	1	0	0	1	14.3	14.3	44	1	1	47	40	0	0	0	0	0	30	30	0	0	11	0.042173	-0.0618426	3	3	11	1	1	51
Erophylla sezekorni	Chiroptera	Phyllostomidae	Erophylla	sezekorni	Buffy Flower Bat	Nocturnal	Nocturnal	1	0	0	1	15.8	15.8	44	1	1	47	30	0	0	0	0	0	40	30	0	0	11	0.0247479	-0.0794816	3	3	11	1	1	51
Erythrocebus patas	Primates	Cercopithecidae	Erythrocebus	patas	Patas Monkey	Diurnal	Diurnal	1	0	0	1	8090	8090	44	1.005	1.005	47	0	0	0	0	0	0	40	0	20	40	11	-0.0894742	-0.0409297	1	1	11	8	8	51
Euchoreutes naso	Rodentia	Dipodidae	Euchoreutes	naso	Long-eared Jerboa	Nocturnal	Nocturnal	1	0	0	1	24.1	24.1	44	3.1	3.1	1	20	0	0	0	0	0	10	0	40	30	11	-0.0367221	-0.0054924	1	1	11	2	2	51
Euderma maculatum	Chiroptera	Vespertilionidae	Euderma	maculatum	Spotted Bat	Nocturnal	Nocturnal	1	0	0	1	15.7	15.7	44	1	1	47	100	0	0	0	0	0	0	0	0	0	11	0.0998556	0.0221434	4	4	11	3	3	51
Eudiscopus denticulus	Chiroptera	Vespertilionidae	Eudiscopus	denticulus	Disk-footed Bat	Nocturnal	Nocturnal	1	0	0	1	5	5	44	NA	1.9788	Imputed	100	0	0	0	0	0	0	0	0	0	11	0.0998556	0.0221434	4	4	11	2	2	51
Eudorcas albonotata	Cetartiodactyla	Bovidae	Eudorcas	albonotata	Mongalla Gazelle	Diurnal	Diurnal	1	1	1	1	25000	25000	44	NA	1.7136	Imputed	0	0	0	0	0	0	0	0	0	100	1	-0.0902245	0.0743635	1	1	1	3	3	51
Eudorcas rufifrons	Cetartiodactyla	Bovidae	Eudorcas	rufifrons	Red-fronted Gazelle	Crepuscular	Crepuscular	1	0	0	1	26999.8	26999.8	44	1	1	47	0	0	0	0	0	0	0	0	20	80	11	-0.0966047	0.0561375	1	1	11	5	5	51
Eudorcas thomsonii	Cetartiodactyla	Bovidae	Eudorcas	thomsonii	Thomson's Gazelle	Cathemeral	Cathemeral	1	0	0	1	20499.8	20499.8	44	1	1	47	0	0	0	0	0	0	0	0	0	100	11	-0.0902245	0.0743635	1	1	11	2	2	51
Eulemur albifrons	Primates	Lemuridae	Eulemur	albifrons	White-fronted Lemur	Cathemeral	Cathemeral	1	0	0	1	2300	2300	44	1.07	1.07	47	20	0	0	0	0	0	40	0	0	40	11	-0.0443359	-0.0265516	3	3	11	2	2	51
Eulemur cinereiceps	Primates	Lemuridae	Eulemur	cinereiceps	White-collared Lemur	Cathemeral	Cathemeral	1	0	0	1	1920	1920	44	1.1	1.1	47	0	0	0	0	0	0	80	10	0	10	11	-0.0467562	-0.0989863	3	3	11	2	2	51
Eulemur collaris	Primates	Lemuridae	Eulemur	collaris	Collared Brown Lemur	Cathemeral	Cathemeral	1	1	1	42	2375	2375	44	1.1	1.1	47	0	0	0	0	0	0	100	0	0	0	11	-0.0308727	-0.113819	3	3	11	2	2	51
Eulemur coronatus	Primates	Lemuridae	Eulemur	coronatus	Crowned Lemur	Cathemeral	Cathemeral	1	0	0	1	1650	1650	44	1.515	1.515	47	0	0	0	0	0	0	30	0	0	70	11	-0.096893	0.00150379	3	3	11	3	3	51
Eulemur flavifrons	Primates	Lemuridae	Eulemur	flavifrons	Blue-eyed Black Lemur	Cathemeral	Cathemeral	1	1	1	1	1850	1850	44	1.04	1.04	47	10	0	0	0	5	0	40	0	0	45	1	-0.0661088	-0.0266306	3	3	1	1	1	51
Eulemur fulvus	Primates	Lemuridae	Eulemur	fulvus	Brown Lemur	Cathemeral	Cathemeral	1	1	1	1	2500	2500	44	1.1	1.1	47	0	0	0	0	0	0	30	0	0	70	11	-0.096893	0.00150379	3	3	11	3	3	51
Eulemur macaco	Primates	Lemuridae	Eulemur	macaco	Black Lemur	Cathemeral	Cathemeral	1	0	0	1	1900	1900	44	1.04	1.04	47	0	0	0	0	0	0	30	0	0	70	11	-0.096893	0.00150379	3	3	11	3	3	51
Eulemur mongoz	Primates	Lemuridae	Eulemur	mongoz	Mongoose Lemur	Cathemeral	Cathemeral	1	1	1	1	1350	1350	44	1.11	1.11	47	0	0	0	0	0	0	20	50	0	30	11	-0.0662528	-0.0276967	3	3	11	1	1	51
Eulemur rubriventer	Primates	Lemuridae	Eulemur	rubriventer	Red-bellied Lemur	Cathemeral	Cathemeral	1	1	1	1	2000	2000	44	1.005	1.005	47	0	0	0	0	0	0	30	0	0	70	11	-0.096893	0.00150379	3	3	11	2	2	51
Eulemur rufifrons	Primates	Lemuridae	Eulemur	rufifrons	Red-fronted Brown Lemur	Cathemeral	Cathemeral	1	1	1	1	1820	1820	44	1	1	1	0	0	0	0	0	0	30	0	30	40	1	-0.0895018	-0.0323618	3	3	1	3	3	51
Eulemur rufus	Primates	Lemuridae	Eulemur	rufus	Red Brown Lemur	Cathemeral	Cathemeral	1	1	1	1	2375	2375	44	1.1	1.1	47	0	0	0	0	0	0	30	0	0	70	11	-0.096893	0.00150379	3	3	11	1	1	51
Eulemur sanfordi	Primates	Lemuridae	Eulemur	sanfordi	Sanford's Brown Lemur	Cathemeral	Cathemeral	1	0	0	1	2250	2250	44	1.1	1.1	47	0	0	0	0	0	0	80	0	0	20	11	-0.0616863	-0.0812226	3	3	11	3	3	51
Eumops auripendulus	Chiroptera	Molossidae	Eumops	auripendulus	Shaw's Mastiff Bat	Nocturnal	Nocturnal	1	0	0	1	28.5	28.5	44	0.985	0.985	47	100	0	0	0	0	0	0	0	0	0	11	0.0998556	0.0221434	4	4	11	5	5	51
Eumops bonariensis	Chiroptera	Molossidae	Eumops	bonariensis	Dwarf Bonneted Bat	Nocturnal	Nocturnal	1	0	0	1	11.9	11.9	44	0.995	0.995	47	100	0	0	0	0	0	0	0	0	0	11	0.0998556	0.0221434	4	4	11	3	3	51
Eumops dabbenei	Chiroptera	Molossidae	Eumops	dabbenei	Dabbene's Mastiff Bat	Nocturnal	Nocturnal	1	0	0	1	104.4	104.4	44	1	1	47	100	0	0	0	0	0	0	0	0	0	11	0.0998556	0.0221434	4	4	11	4	4	51
Eumops floridanus	Chiroptera	Molossidae	Eumops	floridanus	Florida Bonneted Bat	Nocturnal	Nocturnal	1	0	0	1	38.4	38.4	44	1.03	1.03	47	100	0	0	0	0	0	0	0	0	0	1	0.0998556	0.0221434	4	4	1	2	2	51
Eumops glaucinus	Chiroptera	Molossidae	Eumops	glaucinus	Wagner's Bonneted Bat	Nocturnal	Nocturnal	1	0	0	1	35.4	35.4	44	1.03	1.03	47	100	0	0	0	0	0	0	0	0	0	11	0.0998556	0.0221434	4	4	11	3	3	51
Eumops hansae	Chiroptera	Molossidae	Eumops	hansae	Sanborn's Bonneted Bat	Nocturnal	Nocturnal	1	0	0	1	15.1	15.1	44	1.05	1.05	1	100	0	0	0	0	0	0	0	0	0	11	0.0998556	0.0221434	4	4	11	4	4	51
Eumops maurus	Chiroptera	Molossidae	Eumops	maurus	Guianan Bonneted Bat	Nocturnal	Nocturnal	1	0	0	1	36.2	36.2	44	1.05	1.05	1	100	0	0	0	0	0	0	0	0	0	11	0.0998556	0.0221434	4	4	11	4	4	51
Eumops patagonicus	Chiroptera	Molossidae	Eumops	patagonicus	Patagonian Dwarf Bonneted Bat	Nocturnal	Nocturnal	1	0	0	1	10	10	44	1	1	47	100	0	0	0	0	0	0	0	0	0	11	0.0998556	0.0221434	4	4	11	3	3	51
Eumops perotis	Chiroptera	Molossidae	Eumops	perotis	Western Mastiff Bat	Nocturnal	Nocturnal	1	0	0	1	51.1	51.1	44	0.995	0.995	47	100	0	0	0	0	0	0	0	0	0	11	0.0998556	0.0221434	4	4	11	4	4	51
Eumops trumbulli	Chiroptera	Molossidae	Eumops	trumbulli	Unknown	Nocturnal	Nocturnal	1	0	0	1	36.4	36.4	44	1	1	47	100	0	0	0	0	0	0	0	0	0	11	0.0998556	0.0221434	4	4	11	3	3	51
Eumops underwoodi	Chiroptera	Molossidae	Eumops	underwoodi	Underwood's Bonneted Bat	Nocturnal	Nocturnal	1	0	0	1	54.7	54.7	44	1	1	47	100	0	0	0	0	0	0	0	0	0	11	0.0998556	0.0221434	4	4	11	4	4	51
Eumops wilsoni	Chiroptera	Molossidae	Eumops	wilsoni	Unknown	Nocturnal	Nocturnal	1	0	0	1	28	28	1	1.05	1.05	1	100	0	0	0	0	0	0	0	0	0	1	0.0998556	0.0221434	4	4	1	1	1	51
Euneomys chinchilloides	Rodentia	Cricetidae	Euneomys	chinchilloides	Patagonian Chincilla Mouse	Nocturnal	Nocturnal	1	0	0	1	87.6	87.6	44	NA	3.6424	Imputed	0	0	0	0	0	0	0	0	0	100	11	-0.0902245	0.0743635	1	1	11	4	4	51
Euneomys fossor	Rodentia	Cricetidae	Euneomys	fossor	Burrowing Euneomys	NA	Nocturnal	Imputed	NA	0	Imputed	83	83	44	3.4	3.4	47	0	0	0	0	0	0	0	0	0	100	11	-0.0902245	0.0743635	1	1	11	1	1	51
Euneomys mordax	Rodentia	Cricetidae	Euneomys	mordax	Biting Chincilla Mouse	NA	Nocturnal	Imputed	NA	0	Imputed	82	82	44	NA	3.1637	Imputed	0	0	0	0	0	0	0	0	0	100	11	-0.0902245	0.0743635	1	1	11	1	1	51
Euneomys petersoni	Rodentia	Cricetidae	Euneomys	petersoni	Peterson's Chincilla Mouse	Nocturnal	Nocturnal	1	0	0	1	83	83	44	NA	3.8711	Imputed	0	0	0	0	0	0	0	0	0	100	11	-0.0902245	0.0743635	1	1	11	3	3	51
Euoticus elegantulus	Primates	Galagidae	Euoticus	elegantulus	Southern Needle-clawed Galago	Nocturnal	Nocturnal	1	1	1	1	300	300	44	0.99	0.99	47	20	0	0	0	0	0	20	60	0	0	11	0.0148925	-0.0593765	3	3	11	2	2	51
Euoticus pallidus	Primates	Galagidae	Euoticus	pallidus	Northern Needle-clawed Galago	Nocturnal	Nocturnal	1	0	0	1	230	230	44	1	1	1	20	0	0	0	0	0	20	60	0	0	11	0.0148925	-0.0593765	3	3	11	2	2	51
Eupetaurus cinereus	Rodentia	Sciuridae	Eupetaurus	cinereus	Woolly Flying Squirrel	Nocturnal	Nocturnal	1	0	0	1	2500	2500	44	2.5	2.5	1	0	0	0	0	0	0	0	0	0	100	11	-0.0902245	0.0743635	3	3	11	4	4	51
Euphractus sexcinctus	Cingulata	CingulataFam	Euphractus	sexcinctus	Yellow Armadillo	Diurnal	Diurnal	1	1	1	1	4782.9	4782.9	44	1.74	1.74	47	50	0	0	0	0	0	0	0	0	50	11	0.00679246	0.0655723	1	1	11	14	14	51
Eupleres goudotii	Carnivora	Eupleridae	Eupleres	goudotii	Eastern Falanouc	Cathemeral	Cathemeral	1	0	0	1	1850	1850	1	1.2	1.2	1	90	0	10	0	0	0	0	0	0	0	11	0.112014	0.0240818	1	1	11	1	1	51
Eupleres major	Carnivora	Eupleridae	Eupleres	major	Western Falanouc	Cathemeral	Cathemeral	1	0	0	1	3700	3700	1	1.2	1.2	1	77	0	0	0	20	0	0	0	0	3	1	0.0895974	0.0203201	1	1	1	2	2	51
Euroscaptor mizura	Eulipotyphla	Talpidae	Euroscaptor	mizura	Japanese Mountain Mole	Cathemeral	Cathemeral	1	0	0	1	35.5	35.5	44	3	3	47	100	0	0	0	0	0	0	0	0	0	11	0.0998556	0.0221434	1	1	11	2	2	51
Euryoryzomys emmonsae	Rodentia	Cricetidae	Euryoryzomys	emmonsae	Emmons's Rice Rat	NA	Nocturnal	Imputed	NA	0	Imputed	72	72	44	4.345	4.345	47	20	0	0	0	0	0	20	0	20	40	11	-0.0467205	-0.00779274	1	1	11	1	1	51
Euryoryzomys lamia	Rodentia	Cricetidae	Euryoryzomys	lamia	Monster Rice Rat	NA	Nocturnal	Imputed	NA	0	Imputed	60.5	60.5	44	NA	4.65	Imputed	20	0	0	0	0	0	20	0	20	40	11	-0.0467205	-0.00779274	1	1	11	2	2	51
Euryoryzomys legatus	Rodentia	Cricetidae	Euryoryzomys	legatus	Big-headed Rice Rat	NA	Nocturnal	Imputed	NA	0	Imputed	61.5	61.5	44	NA	3.5675	Imputed	20	0	0	0	0	0	20	0	20	40	11	-0.0467205	-0.00779274	2	2	1	2	2	51
Euryoryzomys macconnelli	Rodentia	Cricetidae	Euryoryzomys	macconnelli	Macconnell's Rice Rat	Nocturnal	Nocturnal	1	0	0	1	58	58	44	3	3	1	20	0	0	0	0	0	20	0	20	40	11	-0.0467205	-0.00779274	1	1	11	2	2	51
Euryoryzomys nitidus	Rodentia	Cricetidae	Euryoryzomys	nitidus	Elegant Rice Rat	Nocturnal	Nocturnal	1	0	0	1	55.2	55.2	44	4.02	4.02	47	20	0	0	0	0	0	20	0	20	40	11	-0.0467205	-0.00779274	1	1	11	3	3	51
Euryoryzomys russatus	Rodentia	Cricetidae	Euryoryzomys	russatus	Russet Rice Rat	Nocturnal	Nocturnal	1	0	0	1	60.5	60.5	44	NA	3.4899	Imputed	20	0	0	0	0	0	20	0	20	40	11	-0.0467205	-0.00779274	1	1	11	1	1	51
Euryzygomatomys spinosus	Rodentia	Echimyidae	Euryzygomatomys	spinosus	Guiara	Nocturnal	Nocturnal	1	0	0	1	187.5	187.5	44	0.97	0.97	47	0	0	0	0	0	0	30	0	20	50	11	-0.0945548	-0.0202337	1	1	11	3	3	51
Eutamias sibiricus	Rodentia	Sciuridae	Eutamias	sibiricus	Siberian Chipmunk	Diurnal	Diurnal	1	0	0	1	85	85	44	4.9175	4.9175	47	10	0	0	0	0	0	10	0	60	20	11	-0.0447025	-0.0230156	1	1	11	3	3	51
Exilisciurus concinnus	Rodentia	Sciuridae	Exilisciurus	concinnus	Philippine Pygmy Squirrel	Diurnal	Diurnal	1	0	0	1	30.9	30.9	44	1.94	1.94	47	20	0	0	0	0	0	0	0	0	80	11	-0.0506526	0.0701226	3	3	11	2	2	51
Exilisciurus exilis	Rodentia	Sciuridae	Exilisciurus	exilis	Least Pygmy Squirrel	Diurnal	Diurnal	1	0	0	1	19	19	44	2.48	2.48	47	20	0	0	0	0	0	0	0	0	80	11	-0.0506526	0.0701226	3	3	11	2	2	51
Exilisciurus whiteheadi	Rodentia	Sciuridae	Exilisciurus	whiteheadi	Tufted Pygmy Squirrel	Diurnal	Diurnal	1	0	0	1	20	20	44	1.94	1.94	47	20	0	0	0	0	0	0	0	0	80	11	-0.0506526	0.0701226	3	3	11	2	2	51
Falsistrellus affinis	Chiroptera	Vespertilionidae	Falsistrellus	affinis	Chocolate Pipistrelle	Nocturnal	Nocturnal	1	0	0	1	4.9	4.9	44	NA	1.2749	Imputed	100	0	0	0	0	0	0	0	0	0	11	0.0998556	0.0221434	4	4	11	5	5	51
Falsistrellus mackenziei	Chiroptera	Vespertilionidae	Falsistrellus	mackenziei	Western False Pipistrelle	Nocturnal	Nocturnal	1	0	0	1	21	21	44	1	1	1	100	0	0	0	0	0	0	0	0	0	11	0.0998556	0.0221434	4	4	11	1	1	51
Falsistrellus mordax	Chiroptera	Vespertilionidae	Falsistrellus	mordax	Pungent Pipistrelle	Nocturnal	Nocturnal	1	0	0	1	5.8	5.8	44	NA	1.4299	Imputed	100	0	0	0	0	0	0	0	0	0	11	0.0998556	0.0221434	4	4	11	1	1	51
Falsistrellus petersi	Chiroptera	Vespertilionidae	Falsistrellus	petersi	Peters's Pipistrelle	Nocturnal	Nocturnal	1	0	0	1	6.5	6.5	44	NA	1.2847	Imputed	100	0	0	0	0	0	0	0	0	0	11	0.0998556	0.0221434	4	4	11	1	1	51
Falsistrellus tasmaniensis	Chiroptera	Vespertilionidae	Falsistrellus	tasmaniensis	Eastern False Pipistrelle	Nocturnal	Nocturnal	1	0	0	1	22.7	22.7	44	1	1	1	100	0	0	0	0	0	0	0	0	0	11	0.0998556	0.0221434	4	4	11	3	3	51
Felis bieti	Carnivora	Felidae	Felis	bieti	Chinese Mountain Cat	Nocturnal	Nocturnal	1	0	0	1	7750	7750	44	3.69	3.69	47	0	100	0	0	0	0	0	0	0	0	11	0.00102114	-0.0113383	1	1	11	2	2	51
Felis chaus	Carnivora	Felidae	Felis	chaus	Jungle Cat	Nocturnal	Nocturnal	1	0	0	1	7393	7393	44	2.97	2.97	47	0	80	20	0	0	0	0	0	0	0	11	0.0118224	-0.0118498	1	1	11	14	14	51
Felis margarita	Carnivora	Felidae	Felis	margarita	Sand Cat	Nocturnal	Nocturnal	1	1	1	1	2525	2525	44	4.31	4.31	47	0	90	10	0	0	0	0	0	0	0	11	0.00967508	-0.0108302	1	1	11	1	1	51
Felis nigripes	Carnivora	Felidae	Felis	nigripes	Black-footed Cat	Nocturnal	Nocturnal	1	0	0	1	1300	1300	44	1.845	1.845	47	0	80	20	0	0	0	0	0	0	0	11	0.0118224	-0.0118498	1	1	11	3	3	51
Felis silvestris	Carnivora	Felidae	Felis	silvestris	Wild Cat	Nocturnal	Nocturnal	1	1	1	1	5500	5500	44	3.64	3.64	47	10	80	10	0	0	0	0	0	0	0	11	0.0261295	-0.0109453	1	1	11	12	12	51
Felovia vae	Rodentia	Ctenodactylidae	Felovia	vae	Felou Gundi	Diurnal	Diurnal	1	0	0	1	205	205	44	1	1	47	0	0	0	0	0	0	0	0	0	100	11	-0.0902245	0.0743635	1	1	11	3	3	51
Feroculus feroculus	Eulipotyphla	Soricidae	Feroculus	feroculus	Kelaart's Long-clawed Shrew	Nocturnal	Nocturnal	1	0	0	1	36	36	44	NA	3.5599	Imputed	70	0	0	0	0	30	0	0	0	0	11	0.0971031	0.0193004	1	1	11	3	3	51
Fossa fossana	Carnivora	Eupleridae	Fossa	fossana	Spotted Fanaloka	Nocturnal	Nocturnal	1	0	0	1	1500	1500	44	1	1	47	70	10	10	0	0	0	10	0	0	0	11	0.0939347	-0.00667501	2	2	11	3	3	51
Funambulus layardi	Rodentia	Sciuridae	Funambulus	layardi	Layard's Palm Squirrel	Diurnal	Diurnal	1	0	0	1	168	168	44	2.4475	2.4475	47	20	0	0	0	0	0	0	0	20	60	11	-0.051554	0.0473876	2	2	11	3	3	51
Funambulus palmarum	Rodentia	Sciuridae	Funambulus	palmarum	Common Palm Squirrel	Diurnal	Diurnal	1	0	0	1	108.4	108.4	44	2.62	2.62	47	20	0	0	0	0	0	0	0	20	60	11	-0.051554	0.0473876	2	2	11	13	13	51
Funambulus pennantii	Rodentia	Sciuridae	Funambulus	pennantii	Five-striped Palm Squirrel	Diurnal	Diurnal	1	0	0	1	99.1	99.1	44	3.045	3.045	47	20	0	0	0	0	0	0	0	20	60	11	-0.051554	0.0473876	2	2	11	15	15	51
Funambulus sublineatus	Rodentia	Sciuridae	Funambulus	sublineatus	Dusky-striped Squirrel	Diurnal	Diurnal	1	0	0	1	70.9	70.9	44	2	2	47	20	0	0	0	0	0	0	0	20	60	11	-0.051554	0.0473876	2	2	11	2	2	51
Funambulus tristriatus	Rodentia	Sciuridae	Funambulus	tristriatus	Western Ghats Striped Squirrel	Diurnal	Diurnal	1	0	0	1	139	139	44	2.6675	2.6675	47	20	0	0	0	0	0	0	0	20	60	11	-0.051554	0.0473876	2	2	11	3	3	51
Funisciurus anerythrus	Rodentia	Sciuridae	Funisciurus	anerythrus	Funisciure Du Niger	Diurnal	Diurnal	1	0	0	1	218	218	44	1.365	1.365	47	10	0	0	0	0	0	40	0	50	0	11	-0.0281666	-0.0934517	3	3	11	3	3	51
Funisciurus bayonii	Rodentia	Sciuridae	Funisciurus	bayonii	Lunda Rope Squirrel	Diurnal	Diurnal	1	0	0	1	135	135	44	3	3	47	10	0	0	0	0	0	40	0	50	0	11	-0.0281666	-0.0934517	3	3	11	1	1	51
Funisciurus carruthersi	Rodentia	Sciuridae	Funisciurus	carruthersi	Carruther's Mountain Squirrel	Diurnal	Diurnal	1	0	0	1	286	286	44	NA	2.0486	Imputed	10	0	0	0	0	0	40	0	50	0	11	-0.0281666	-0.0934517	3	3	11	1	1	51
Funisciurus congicus	Rodentia	Sciuridae	Funisciurus	congicus	Congo Rope Squirrel	Diurnal	Diurnal	1	0	0	1	112	112	44	2.22	2.22	47	10	0	0	0	0	0	40	0	50	0	11	-0.0281666	-0.0934517	3	3	11	4	4	51
Funisciurus duchaillui	Rodentia	Sciuridae	Funisciurus	duchaillui	Du Chaillu's rope squirrel	Diurnal	Diurnal	1	0	0	1	200	200	44	NA	1.1567	Imputed	0	0	0	0	0	0	0	0	0	100	1	-0.0902245	0.0743635	3	3	1	2	2	51
Funisciurus isabella	Rodentia	Sciuridae	Funisciurus	isabella	Lady Burton's Rope Squirrel	Diurnal	Diurnal	1	0	0	1	109	109	44	1.39	1.39	47	10	0	0	0	0	0	40	0	50	0	11	-0.0281666	-0.0934517	3	3	11	2	2	51
Funisciurus lemniscatus	Rodentia	Sciuridae	Funisciurus	lemniscatus	Ribboned Rope Squirrel	Diurnal	Diurnal	1	0	0	1	141	141	44	1.8	1.8	47	10	0	0	0	0	0	40	0	50	0	11	-0.0281666	-0.0934517	3	3	11	1	1	51
Funisciurus leucogenys	Rodentia	Sciuridae	Funisciurus	leucogenys	Funisciure Tete Orange	Diurnal	Diurnal	1	0	0	1	250	250	44	0.9775	0.9775	47	10	0	0	0	0	0	40	0	50	0	11	-0.0281666	-0.0934517	3	3	11	2	2	51
Funisciurus pyrropus	Rodentia	Sciuridae	Funisciurus	pyrropus	Fire-footed Rope Squirrel	Diurnal	Diurnal	1	0	0	1	297	297	44	1.4725	1.4725	47	10	0	0	0	0	0	40	0	50	0	11	-0.0281666	-0.0934517	3	3	11	6	6	51
Funisciurus substriatus	Rodentia	Sciuridae	Funisciurus	substriatus	Kintampo Rope Squirrel	Diurnal	Diurnal	1	0	0	1	186	186	44	NA	1.8834	Imputed	10	0	0	0	0	0	40	0	50	0	11	-0.0281666	-0.0934517	3	3	11	2	2	51
Furipterus horrens	Chiroptera	Furipteridae	Furipterus	horrens	Thumbless Bat	Nocturnal	Nocturnal	1	0	0	1	3.2	3.2	44	1	1	1	100	0	0	0	0	0	0	0	0	0	11	0.0998556	0.0221434	4	4	11	3	3	51
Galago gallarum	Primates	Galagidae	Galago	gallarum	Somali Lesser Galago	Nocturnal	Nocturnal	1	0	0	1	250	250	44	1.5	1.5	47	40	0	0	0	0	0	0	60	0	0	11	0.0650269	-0.00384154	3	3	11	2	2	51
Galago matschiei	Primates	Galagidae	Galago	matschiei	Spectacled Lesser Galago	Nocturnal	Nocturnal	1	0	0	1	210	210	44	1.245	1.245	47	40	0	0	0	0	0	0	60	0	0	11	0.0650269	-0.00384154	3	3	11	2	2	51
Galago moholi	Primates	Galagidae	Galago	moholi	Southern Lesser Galago	Nocturnal	Nocturnal	1	0	0	1	160	160	44	1.5725	1.5725	47	40	0	0	0	0	0	0	60	0	0	11	0.0650269	-0.00384154	3	3	11	1	1	51
Galago senegalensis	Primates	Galagidae	Galago	senegalensis	Northern Lesser Galago	Nocturnal	Nocturnal	1	0	0	1	227.7	227.7	44	1.5	1.5	47	40	0	0	0	0	0	0	60	0	0	11	0.0650269	-0.00384154	3	3	11	2	2	51
Galagoides cocos	Primates	Galagidae	Galagoides	cocos	Kenya Coast Galago	Nocturnal	Nocturnal	1	0	0	1	144	144	44	1.5725	1.5725	47	60	0	0	0	0	0	35	0	0	5	1	0.0529852	-0.0460375	3	3	1	3	3	51
Galagoides demidoff	Primates	Galagidae	Galagoides	demidoff	Demidoff's Dwarf Galago	Nocturnal	Nocturnal	1	0	0	1	60.1	60.1	44	1.2	1.2	1	80	0	0	0	0	0	10	10	0	0	11	0.0863749	-0.00719273	3	3	11	2	2	51
Galagoides granti	Primates	Galagidae	Galagoides	granti	Mozambique Dwarf Galago	Nocturnal	Nocturnal	1	0	0	1	158.7	158.7	44	1.5	1.5	47	80	0	0	0	0	0	20	0	0	0	11	0.0785408	-0.0247361	3	3	11	1	1	51
Galagoides orinus	Primates	Galagidae	Galagoides	orinus	Mountain Dwarf Galago	Nocturnal	Nocturnal	1	0	0	1	97	97	44	1.5	1.5	1	80	0	0	0	0	0	20	0	0	0	11	0.0785408	-0.0247361	3	3	11	1	1	51
Galagoides rondoensis	Primates	Galagidae	Galagoides	rondoensis	Rondo Dwarf Galago	Nocturnal	Nocturnal	1	0	0	1	84.2	84.2	44	1.2	1.2	1	50	0	0	0	0	0	50	0	0	0	11	0.0502533	-0.0709766	3	3	11	1	1	51
Galagoides thomasi	Primates	Galagidae	Galagoides	thomasi	Thomas's Dwarf Galago	Nocturnal	Nocturnal	1	0	0	1	99.7	99.7	44	1.29	1.29	47	80	0	0	0	0	0	20	0	0	0	11	0.0785408	-0.0247361	3	3	11	3	3	51
Galagoides zanzibaricus	Primates	Galagidae	Galagoides	zanzibaricus	Tanzania Coast Dwarf Galago	Nocturnal	Nocturnal	1	0	0	1	100.5	100.5	44	1.395	1.395	47	80	0	0	0	0	0	10	10	0	0	11	0.0863749	-0.00719273	3	3	11	1	1	51
Galea comes	Rodentia	Caviidae	Galea	comes	Southern Highland Yellow-toothed Cavy	NA	Diurnal	Imputed	NA	0	Imputed	230	230	1	NA	2.3934	Imputed	0	0	0	0	0	0	0	0	0	100	44	-0.0902245	0.0743635	1	1	1	1	1	51
Galea flavidens	Rodentia	Caviidae	Galea	flavidens	Yellow-toothed Cavy	Diurnal	Diurnal	1	0	0	1	450	450	44	1	1	1	0	0	0	0	0	0	0	0	0	100	11	-0.0902245	0.0743635	1	1	11	2	2	51
Galea leucoblephara	Rodentia	Caviidae	Galea	leucoblephara	Lowland Yellow-toothed Cavy	Diurnal	Diurnal	1	0	0	1	230	230	1	3	3	1	0	0	0	0	0	0	0	0	0	100	1	-0.0902245	0.0743635	1	1	1	1	1	51
Galea musteloides	Rodentia	Caviidae	Galea	musteloides	Common Yellow-toothed Cavy	Diurnal	Diurnal	1	0	0	1	480	480	44	2.615	2.615	47	0	0	0	0	0	0	0	0	0	100	11	-0.0902245	0.0743635	1	1	11	2	2	51
Galea spixii	Rodentia	Caviidae	Galea	spixii	Spix's Yellow-toothed Cavy	Crepuscular	Crepuscular	1	1	1	1	326.2	326.2	44	2.295	2.295	47	0	0	0	0	0	0	0	0	0	100	11	-0.0902245	0.0743635	1	1	11	3	3	51
Galemys pyrenaicus	Eulipotyphla	Talpidae	Galemys	pyrenaicus	Pyrenean Desman	Nocturnal	Nocturnal	1	0	0	1	60.2	60.2	44	3.5925	3.5925	47	90	0	0	10	0	0	0	0	0	0	11	0.100569	0.0220076	1	1	11	1	1	51
Galenomys garleppi	Rodentia	Cricetidae	Galenomys	garleppi	Gerlepp's Mouse	NA	Nocturnal	Imputed	NA	0	Imputed	59.3	59.3	44	4	4	1	20	0	0	0	0	0	10	0	40	30	11	-0.0367221	-0.0054924	1	1	11	1	1	51
Galeopterus variegatus	Dermoptera	Cynocephalidae	Galeopterus	variegatus	Sunda Flying Lemur	Nocturnal	Nocturnal	1	0	0	1	1012.5	1012.5	44	1.2	1.2	1	0	0	0	0	0	0	0	0	0	100	11	-0.0902245	0.0743635	3	3	11	5	5	51
Galictis cuja	Carnivora	Mustelidae	Galictis	cuja	Lesser Grison	Diurnal	Diurnal	1	1	1	1	1000	1000	44	3.5	3.5	47	20	30	20	0	10	0	20	0	0	0	11	0.0280976	-0.0611553	1	1	11	6	6	51
Galictis vittata	Carnivora	Mustelidae	Galictis	vittata	Greater Grison	Diurnal	Diurnal	1	1	1	1	3200	3200	44	2	2	47	20	30	20	0	10	0	20	0	0	0	11	0.0280976	-0.0611553	1	1	11	4	4	51
Galidia elegans	Carnivora	Eupleridae	Galidia	elegans	Ring-tailed Vontsira	Diurnal	Diurnal	1	1	1	1	800	800	44	1	1	47	10	30	20	10	20	0	10	0	0	0	11	0.0197145	-0.0419102	2	2	11	5	5	51
Galidictis fasciata	Carnivora	Eupleridae	Galidictis	fasciata	Broad-striped Vontsira	Nocturnal	Nocturnal	12	0	0	1	550	550	44	1	1	47	30	70	0	0	0	0	0	0	0	0	11	0.0524056	-0.00347691	1	1	11	2	2	51
Galidictis grandidieri	Carnivora	Eupleridae	Galidictis	grandidieri	Grandidier's Vontsira	Nocturnal	Nocturnal	1	0	0	1	1400	1400	44	1	1	47	30	70	0	0	0	0	0	0	0	0	11	0.0524056	-0.00347691	1	1	11	2	2	51
Gazella bennettii	Cetartiodactyla	Bovidae	Gazella	bennettii	Chinkara	Nocturnal	Nocturnal	1	0	0	1	18916.7	18916.7	44	1.22	1.22	47	0	0	0	0	0	0	0	0	0	100	11	-0.0902245	0.0743635	1	1	11	6	6	51
Gazella cuvieri	Cetartiodactyla	Bovidae	Gazella	cuvieri	Cuvier's Gazelle	Nocturnal	Nocturnal	1	1	1	1	25000	25000	44	1.23	1.23	47	0	0	0	0	0	0	0	0	0	100	11	-0.0902245	0.0743635	1	1	11	4	4	51
Gazella dorcas	Cetartiodactyla	Bovidae	Gazella	dorcas	Dorcas Gazelle	Nocturnal	Nocturnal	1	1	1	1	23000.1	23000.1	44	1.22	1.22	47	0	0	0	0	0	0	20	0	0	80	11	-0.0964831	0.0221853	1	1	11	3	3	51
Gazella gazella	Cetartiodactyla	Bovidae	Gazella	gazella	Mountain Gazelle	Diurnal	Diurnal	1	1	1	1	22749.9	22749.9	44	1.3475	1.3475	47	0	0	0	0	0	0	0	0	0	100	11	-0.0902245	0.0743635	1	1	11	3	3	51
Gazella leptoceros	Cetartiodactyla	Bovidae	Gazella	leptoceros	Slender-horned Gazelle	Crepuscular	Crepuscular	1	1	1	1	22200	22200	44	1	1	47	0	0	0	0	0	0	0	0	0	100	11	-0.0902245	0.0743635	1	1	11	1	1	51
Gazella marica	Cetartiodactyla	Bovidae	Gazella	marica	Arabian Sand Gazelle	Crepuscular	Crepuscular	1	0	0	1	20200	20200	44	1.7	1.7	1	0	0	0	0	0	0	0	0	0	100	1	-0.0902245	0.0743635	1	1	1	1	1	51
Gazella spekei	Cetartiodactyla	Bovidae	Gazella	spekei	Speke's Gazelle	Crepuscular	Crepuscular	1	0	0	1	20000	20000	44	1	1	47	0	0	0	0	0	0	0	0	0	100	11	-0.0902245	0.0743635	1	1	11	3	3	51
Gazella subgutturosa	Cetartiodactyla	Bovidae	Gazella	subgutturosa	Goitered Gazelle	Diurnal	Diurnal	1	1	1	1	28500	28500	44	1.39	1.39	47	0	0	0	0	0	0	0	0	10	90	11	-0.0943475	0.0652671	1	1	11	5	5	51
Genetta abyssinica	Carnivora	Viverridae	Genetta	abyssinica	Ethiopian Genet	Nocturnal	Nocturnal	1	1	1	1	1650	1650	44	NA	2.1378	Imputed	10	70	20	0	0	0	0	0	0	0	11	0.0289357	-0.0118359	3	3	11	4	4	51
Genetta angolensis	Carnivora	Viverridae	Genetta	angolensis	Miombo Genet	Nocturnal	Nocturnal	1	0	0	1	1650	1650	44	NA	1.4353	Imputed	10	70	20	0	0	0	0	0	0	0	11	0.0289357	-0.0118359	3	3	11	1	1	51
Genetta bourloni	Carnivora	Viverridae	Genetta	bourloni	Bourlon's Genet	Nocturnal	Nocturnal	2	0	0	1	1750	1750	44	NA	1.3635	Imputed	10	70	20	0	0	0	0	0	0	0	11	0.0289357	-0.0118359	3	3	11	1	1	51
Genetta cristata	Carnivora	Viverridae	Genetta	cristata	Crested Genet	Crepuscular	Crepuscular	1	0	0	1	2500	2500	44	2.25	2.25	47	30	60	10	0	0	0	0	0	0	0	11	0.061398	-0.00274044	3	3	11	4	4	51
Genetta genetta	Carnivora	Viverridae	Genetta	genetta	Common Genet	Nocturnal	Nocturnal	1	1	1	1	1800	1800	44	2.29	2.29	47	10	70	20	0	0	0	0	0	0	0	11	0.0289357	-0.0118359	3	3	11	12	12	51
Genetta johnstoni	Carnivora	Viverridae	Genetta	johnstoni	Johnston's Genet	Nocturnal	Nocturnal	1	1	1	1	2225	2225	44	2	2	1	10	70	20	0	0	0	0	0	0	0	11	0.0289357	-0.0118359	3	3	11	3	3	51
Genetta maculata	Carnivora	Viverridae	Genetta	maculata	Large-spotted Genet	Nocturnal	Nocturnal	1	1	1	1	2225	2225	44	2.21	2.21	47	10	70	20	0	0	0	0	0	0	0	11	0.0289357	-0.0118359	3	3	11	11	11	51
Genetta pardina	Carnivora	Viverridae	Genetta	pardina	Pardine Genet	Nocturnal	Nocturnal	1	0	0	1	3100	3100	44	2.355	2.355	47	20	70	0	0	0	0	10	0	0	0	11	0.0252935	-0.0328251	3	3	11	6	6	51
Genetta piscivora	Carnivora	Viverridae	Genetta	piscivora	Aquatic Genet	Nocturnal	Nocturnal	1	0	0	1	3000	3000	44	0.96	0.96	47	0	0	10	90	0	0	0	0	0	0	11	0.00863149	-0.00509907	3	3	11	3	3	51
Genetta poensis	Carnivora	Viverridae	Genetta	poensis	King Genet	Nocturnal	Nocturnal	2	0	0	1	2250	2250	44	2.355	2.355	47	20	70	0	0	0	0	10	0	0	0	11	0.0252935	-0.0328251	3	3	11	1	1	51
Genetta servalina	Carnivora	Viverridae	Genetta	servalina	Servaline Genet	Nocturnal	Nocturnal	1	0	0	1	1055	1055	44	1.5	1.5	47	10	70	20	0	0	0	0	0	0	0	11	0.0289357	-0.0118359	3	3	11	3	3	51
Genetta thierryi	Carnivora	Viverridae	Genetta	thierryi	Hausa Genet	Nocturnal	Nocturnal	1	0	0	1	1400	1400	44	NA	1.7155	Imputed	10	70	20	0	0	0	0	0	0	0	11	0.0289357	-0.0118359	3	3	11	4	4	51
Genetta tigrina	Carnivora	Viverridae	Genetta	tigrina	Cape Genet	Nocturnal	Nocturnal	1	0	0	1	2225	2225	44	2.63	2.63	47	10	70	20	0	0	0	0	0	0	0	11	0.0289357	-0.0118359	3	3	11	8	8	51
Genetta victoriae	Carnivora	Viverridae	Genetta	victoriae	Giant Genet	Nocturnal	Nocturnal	1	0	0	1	3000	3000	44	NA	1.62565	Imputed	10	70	20	0	0	0	0	0	0	0	11	0.0289357	-0.0118359	3	3	11	3	3	51
Geocapromys brownii	Rodentia	Echimyidae	Geocapromys	brownii	Brown's Hutia	Nocturnal	Nocturnal	1	0	0	1	1500	1500	44	1.765	1.765	47	0	0	0	0	0	0	30	0	0	70	11	-0.096893	0.00150379	2	2	11	4	4	51
Geocapromys ingrahami	Rodentia	Echimyidae	Geocapromys	ingrahami	Bahaman Hutia	Nocturnal	Nocturnal	1	0	0	1	800	800	44	1.03	1.03	47	0	0	0	0	0	0	30	0	0	70	11	-0.096893	0.00150379	2	2	11	3	3	51
Geogale aurita	Afrosoricida	Tenrecidae	Geogale	aurita	Large-eared Tenrec	Nocturnal	Nocturnal	1	0	0	1	7	7	44	3.525	3.525	47	70	30	0	0	0	0	0	0	0	0	11	0.0942243	0.014707	1	1	11	2	2	51
Geoxus valdivianus	Rodentia	Cricetidae	Geoxus	valdivianus	Long-clawed Mole Mouse	Cathemeral	Cathemeral	1	0	0	1	31.5	31.5	44	3.4	3.4	47	100	0	0	0	0	0	0	0	0	0	11	0.0998556	0.0221434	1	1	11	4	4	51
Gerbilliscus afra	Rodentia	Muridae	Gerbilliscus	afra	Cape Gerbil	Nocturnal	Nocturnal	1	0	0	1	97	97	44	3.92	3.92	47	20	0	0	0	0	0	0	0	20	60	11	-0.051554	0.0473876	1	1	11	2	2	51
Gerbilliscus boehmi	Rodentia	Muridae	Gerbilliscus	boehmi	Boehm's Gerbil	Nocturnal	Nocturnal	1	0	0	1	146	146	1	4.06	4.06	47	20	0	0	0	0	0	0	0	20	60	11	-0.051554	0.0473876	1	1	11	5	5	51
Gerbilliscus brantsii	Rodentia	Muridae	Gerbilliscus	brantsii	Highveld Gerbil	Nocturnal	Nocturnal	1	0	0	1	114.4	114.4	44	2.7625	2.7625	47	20	0	0	0	0	0	0	0	20	60	11	-0.051554	0.0473876	1	1	11	6	6	51
Gerbilliscus gambiana	Rodentia	Muridae	Gerbilliscus	gambiana	Sahelo-Sudanian gerbil	Nocturnal	Nocturnal	1	0	0	1	114.5	114.5	44	4	4	1	20	0	0	0	0	0	0	0	0	80	1	-0.0506526	0.0701226	1	1	1	3	3	51
Gerbilliscus guineae	Rodentia	Muridae	Gerbilliscus	guineae	Guinea Gerbil	Nocturnal	Nocturnal	1	0	0	1	102.5	102.5	44	5	5	1	20	0	0	0	0	0	0	0	20	60	11	-0.051554	0.0473876	1	1	11	5	5	51
Gerbilliscus inclusus	Rodentia	Muridae	Gerbilliscus	inclusus	Gorongoza Gerbil	Nocturnal	Nocturnal	1	0	0	1	118.5	118.5	44	2.5	3.2908	1	20	0	0	0	0	0	0	0	20	60	11	-0.051554	0.0473876	1	1	11	1	1	51
Gerbilliscus kempi	Rodentia	Muridae	Gerbilliscus	kempi	Kemp's Gerbil	Nocturnal	Nocturnal	1	0	0	1	101	101	44	4.15	4.15	1	20	0	0	0	0	0	0	0	20	60	11	-0.051554	0.0473876	1	1	11	5	5	51
Gerbilliscus leucogaster	Rodentia	Muridae	Gerbilliscus	leucogaster	Bushveld Gerbil	Nocturnal	Nocturnal	1	0	0	1	72.8	72.8	44	4.51	4.51	47	20	0	0	0	0	0	0	0	20	60	11	-0.051554	0.0473876	1	1	11	4	4	51
Gerbilliscus nigricaudus	Rodentia	Muridae	Gerbilliscus	nigricaudus	Black-tailed Gerbil	Nocturnal	Nocturnal	1	0	0	1	123	123	44	4.44	4.44	47	20	0	0	0	0	0	0	0	20	60	11	-0.051554	0.0473876	1	1	11	4	4	51
Gerbilliscus phillipsi	Rodentia	Muridae	Gerbilliscus	phillipsi	Phillip's Gerbil	Nocturnal	Nocturnal	1	0	0	1	62.9	62.9	44	NA	4.2464	Imputed	20	0	0	0	0	0	0	0	20	60	11	-0.051554	0.0473876	1	1	11	1	1	51
Gerbilliscus robustus	Rodentia	Muridae	Gerbilliscus	robustus	Fringe-tailed Gerbil	Nocturnal	Nocturnal	1	0	0	1	96	96	44	5.2325	5.2325	47	20	0	0	0	0	0	0	0	20	60	11	-0.051554	0.0473876	1	1	11	5	5	51
Gerbilliscus validus	Rodentia	Muridae	Gerbilliscus	validus	Savanna Gerbil	Nocturnal	Nocturnal	1	0	0	1	107.7	107.7	44	4.12	4.12	47	20	0	0	0	0	0	0	0	20	60	11	-0.051554	0.0473876	1	1	11	3	3	51
Gerbillurus paeba	Rodentia	Muridae	Gerbillurus	paeba	Hairy-footed Gerbil	Nocturnal	Nocturnal	1	0	0	1	23.3	23.3	44	3.6375	3.6375	47	0	0	0	0	0	0	0	0	100	0	11	-0.0264226	-0.0268799	1	1	11	4	4	51
Gerbillurus setzeri	Rodentia	Muridae	Gerbillurus	setzeri	Setzer's Hairy-footed Gerbil	Nocturnal	Nocturnal	1	0	0	1	38.3	38.3	44	3	3	47	0	0	0	0	0	0	0	0	100	0	11	-0.0264226	-0.0268799	1	1	11	2	2	51
Gerbillurus tytonis	Rodentia	Muridae	Gerbillurus	tytonis	Namib Dune Gerbil	Nocturnal	Nocturnal	1	0	0	1	31	31	44	4.4	4.4	47	0	0	0	0	0	0	0	0	100	0	11	-0.0264226	-0.0268799	1	1	11	1	1	51
Gerbillurus vallinus	Rodentia	Muridae	Gerbillurus	vallinus	Bushy-tailed Hairy-footed Gerbil	Nocturnal	Nocturnal	1	0	0	1	35.3	35.3	44	3.87	3.87	47	0	0	0	0	0	0	0	0	100	0	11	-0.0264226	-0.0268799	1	1	11	3	3	51
Gerbillus acticola	Rodentia	Muridae	Gerbillus	acticola	Berbera Gerbil	Nocturnal	Nocturnal	1	0	0	1	51.3	51.3	44	NA	3.8727	Imputed	20	0	0	0	0	0	0	0	30	50	11	-0.0480215	0.0361307	1	1	11	1	1	51
Gerbillus agag	Rodentia	Muridae	Gerbillus	agag	Agag Gerbil	Nocturnal	Nocturnal	2	1	1	1	25.4	25.4	44	NA	4.6972	47	20	0	0	0	0	0	0	0	30	50	11	-0.0480215	0.0361307	1	1	11	1	1	51
Gerbillus amoenus	Rodentia	Muridae	Gerbillus	amoenus	Pleasant Gerbil	Nocturnal	Nocturnal	1	0	0	1	25	25	44	4.08	4.08	47	20	0	0	0	0	0	0	0	30	50	11	-0.0480215	0.0361307	1	1	11	5	5	51
Gerbillus andersoni	Rodentia	Muridae	Gerbillus	andersoni	Anderson's Gerbil	Nocturnal	Nocturnal	1	0	0	1	24.5	24.5	44	3.6	3.6	1	20	0	0	0	0	0	0	0	30	50	11	-0.0480215	0.0361307	1	1	11	2	2	51
Gerbillus aquilus	Rodentia	Muridae	Gerbillus	aquilus	Swarthy Gerbil	Nocturnal	Nocturnal	1	1	1	1	43.8	43.8	44	8	8	47	20	0	0	0	0	0	0	0	30	50	11	-0.0480215	0.0361307	1	1	11	2	2	51
Gerbillus bottai	Rodentia	Muridae	Gerbillus	bottai	Botta's Gerbil	Nocturnal	Nocturnal	1	0	0	1	6.9	6.9	44	NA	4.0684	Imputed	20	0	0	0	0	0	0	0	30	50	11	-0.0480215	0.0361307	1	1	11	1	1	51
Gerbillus brockmani	Rodentia	Muridae	Gerbillus	brockmani	Brockman's Gerbil	Nocturnal	Nocturnal	1	0	0	1	15.4	15.4	44	6.5	6.5	1	20	0	0	0	0	0	0	0	30	50	11	-0.0480215	0.0361307	1	1	11	1	1	51
Gerbillus burtoni	Rodentia	Muridae	Gerbillus	burtoni	Burtons gerbil	Nocturnal	Nocturnal	2	1	1	1	NA	29.3	Imputed	NA	3.5137	Imputed	20	0	0	0	0	0	0	0	30	50	11	-0.0480215	0.0361307	1	1	11	1	1	51
Gerbillus campestris	Rodentia	Muridae	Gerbillus	campestris	North African Gerbil	Nocturnal	Nocturnal	1	0	0	1	28.4	28.4	44	4.34	4.34	47	20	0	0	0	0	0	0	0	30	50	11	-0.0480215	0.0361307	1	1	11	4	4	51
Gerbillus cheesmani	Rodentia	Muridae	Gerbillus	cheesmani	Cheesman's Gerbil	Nocturnal	Nocturnal	1	1	1	1	28	28	44	8	8	47	20	0	0	0	0	0	0	0	30	50	11	-0.0480215	0.0361307	1	1	11	2	2	51
Gerbillus cosensis	Rodentia	Muridae	Gerbillus	cosensis	Gerbil sp	Nocturnal	Nocturnal	1	0	0	1	32	32	44	4.1	4.1	47	20	0	0	0	0	0	0	0	30	50	44	-0.0480215	0.0361307	1	1	1	1	1	51
Gerbillus dasyurus	Rodentia	Muridae	Gerbillus	dasyurus	Wagner's Gerbil	Nocturnal	Nocturnal	1	0	0	1	23.5	23.5	44	4.01	4.01	47	20	0	0	0	0	0	0	0	30	50	11	-0.0480215	0.0361307	1	1	11	5	5	51
Gerbillus dunni	Rodentia	Muridae	Gerbillus	dunni	Somalia Gerbil	Nocturnal	Nocturnal	1	0	0	1	24.2	24.2	44	NA	3.8087	Imputed	20	0	0	0	0	0	0	0	30	50	11	-0.0480215	0.0361307	1	1	11	4	4	51
Gerbillus famulus	Rodentia	Muridae	Gerbillus	famulus	Black-tufted Gerbil	Nocturnal	Nocturnal	1	0	0	1	37	37	44	NA	3.792	Imputed	20	0	0	0	0	0	0	0	30	50	11	-0.0480215	0.0361307	1	1	11	6	6	51
Gerbillus floweri	Rodentia	Muridae	Gerbillus	floweri	Flower's Gerbil	Nocturnal	Nocturnal	1	0	0	1	56	56	44	3.3	3.3	47	20	0	0	0	0	0	0	0	30	50	11	-0.0480215	0.0361307	1	1	11	4	4	51
Gerbillus gerbillus	Rodentia	Muridae	Gerbillus	gerbillus	Lesser Egyptian Gerbil	Nocturnal	Nocturnal	1	0	0	1	25	25	44	4.12	4.12	47	20	0	0	0	0	0	0	0	30	50	11	-0.0480215	0.0361307	1	1	11	3	3	51
Gerbillus gleadowi	Rodentia	Muridae	Gerbillus	gleadowi	Little Hairy-footed Gerbil	Nocturnal	Nocturnal	1	0	0	1	24	24	44	3.125	3.125	47	20	0	0	0	0	0	0	0	30	50	11	-0.0480215	0.0361307	1	1	11	1	1	51
Gerbillus grobbeni	Rodentia	Muridae	Gerbillus	grobbeni	Grobben's Gerbil	Nocturnal	Nocturnal	2	1	1	1	25	25	44	4.08	4.08	47	20	0	0	0	0	0	0	0	30	50	11	-0.0480215	0.0361307	1	1	11	1	1	51
Gerbillus harwoodi	Rodentia	Muridae	Gerbillus	harwoodi	Harwood's Gerbil	Nocturnal	Nocturnal	1	0	0	1	11.1	11.1	44	4	4	1	20	0	0	0	0	0	0	0	30	50	11	-0.0480215	0.0361307	1	1	11	3	3	51
Gerbillus henleyi	Rodentia	Muridae	Gerbillus	henleyi	Pygmy Gerbil	Nocturnal	Nocturnal	1	0	0	1	8	8	44	4	4	47	20	0	0	0	0	0	0	0	30	50	11	-0.0480215	0.0361307	1	1	11	5	5	51
Gerbillus hesperinus	Rodentia	Muridae	Gerbillus	hesperinus	Western Gerbil	Nocturnal	Nocturnal	1	0	0	1	30.2	30.2	44	3.3	3.3	47	20	0	0	0	0	0	0	0	30	50	11	-0.0480215	0.0361307	1	1	11	1	1	51
Gerbillus hoogstraali	Rodentia	Muridae	Gerbillus	hoogstraali	Hoogstraal's Gerbil	Nocturnal	Nocturnal	1	0	0	1	24.2	24.2	44	NA	3.7319	Imputed	20	0	0	0	0	0	0	0	30	50	11	-0.0480215	0.0361307	1	1	11	2	2	51
Gerbillus jamesi	Rodentia	Muridae	Gerbillus	jamesi	James's Gerbil	Nocturnal	Nocturnal	1	0	0	1	42.5	42.5	44	NA	3.80755	Imputed	20	0	0	0	0	0	0	0	30	50	11	-0.0480215	0.0361307	1	1	11	1	1	51
Gerbillus juliani	Rodentia	Muridae	Gerbillus	juliani	Julian's Gerbil	Nocturnal	Nocturnal	1	0	0	1	6.5	6.5	44	NA	3.8778	Imputed	20	0	0	0	0	0	0	0	30	50	44	-0.0480215	0.0361307	1	1	1	4	4	51
Gerbillus latastei	Rodentia	Muridae	Gerbillus	latastei	Lataste's Gerbil	Nocturnal	Nocturnal	1	0	0	1	39.6	39.6	44	4.49	4.49	47	20	0	0	0	0	0	0	0	30	50	11	-0.0480215	0.0361307	1	1	11	3	3	51
Gerbillus lowei	Rodentia	Muridae	Gerbillus	lowei	Lowe's Gerbil	Nocturnal	Nocturnal	1	0	0	1	37.8	37.8	44	NA	4.3693	Imputed	20	0	0	0	0	0	0	0	30	50	11	-0.0480215	0.0361307	1	1	11	1	1	51
Gerbillus mackillingini	Rodentia	Muridae	Gerbillus	mackillingini	Mackillingin's Gerbil	Nocturnal	Nocturnal	1	0	0	1	17.2	17.2	44	NA	4.006	Imputed	20	0	0	0	0	0	0	0	30	50	11	-0.0480215	0.0361307	1	1	11	3	3	51
Gerbillus maghrebi	Rodentia	Muridae	Gerbillus	maghrebi	Greater Short-tailed Gerbil	Nocturnal	Nocturnal	1	0	0	1	46	46	44	8	8	1	20	0	0	0	0	0	0	0	30	50	11	-0.0480215	0.0361307	1	1	11	1	1	51
Gerbillus mesopotamiae	Rodentia	Muridae	Gerbillus	mesopotamiae	Mesopotamian Gerbil	Nocturnal	Nocturnal	1	1	1	1	20	20	44	5.1	5.1	1	20	0	0	0	0	0	0	0	30	50	11	-0.0480215	0.0361307	1	1	11	1	1	51
Gerbillus muriculus	Rodentia	Muridae	Gerbillus	muriculus	Darfur Gerbil	Nocturnal	Nocturnal	1	0	0	1	7.1	7.1	44	NA	4.2392	Imputed	20	0	0	0	0	0	0	0	30	50	11	-0.0480215	0.0361307	1	1	11	1	1	51
Gerbillus nancillus	Rodentia	Muridae	Gerbillus	nancillus	Sudan Gerbil	Nocturnal	Nocturnal	1	0	0	1	4.1	4.1	44	4	4	1	20	0	0	0	0	0	0	0	30	50	11	-0.0480215	0.0361307	1	1	11	3	3	51
Gerbillus nanus	Rodentia	Muridae	Gerbillus	nanus	Dwarf Gerbil	Nocturnal	Nocturnal	1	1	1	1	21.5	21.5	44	3.62	3.62	47	20	0	0	0	0	0	0	0	30	50	11	-0.0480215	0.0361307	1	1	11	5	5	51
Gerbillus nigeriae	Rodentia	Muridae	Gerbillus	nigeriae	Nigerian Gerbil	Nocturnal	Nocturnal	1	0	0	1	26.8	26.8	44	4.1	4.1	47	20	0	0	0	0	0	0	0	30	50	11	-0.0480215	0.0361307	1	1	11	7	7	51
Gerbillus occiduus	Rodentia	Muridae	Gerbillus	occiduus	Occidental Gerbil	Nocturnal	Nocturnal	1	0	0	1	27.3	27.3	44	3.4	3.4	1	20	0	0	0	0	0	0	0	30	50	11	-0.0480215	0.0361307	1	1	11	2	2	51
Gerbillus percivali	Rodentia	Muridae	Gerbillus	percivali	Percival's Gerbil	Nocturnal	Nocturnal	1	0	0	1	16.6	16.6	44	NA	3.2517	Imputed	20	0	0	0	0	0	0	0	30	50	44	-0.0480215	0.0361307	1	1	1	3	3	51
Gerbillus perpallidus	Rodentia	Muridae	Gerbillus	perpallidus	Pale Gerbil	Nocturnal	Nocturnal	1	1	1	1	36.3	36.3	44	4.6125	4.6125	47	20	0	0	0	0	0	0	0	30	50	11	-0.0480215	0.0361307	1	1	11	3	3	51
Gerbillus poecilops	Rodentia	Muridae	Gerbillus	poecilops	Large Aden Gerbil	Nocturnal	Nocturnal	1	0	0	1	31.5	31.5	44	NA	3.5371	Imputed	20	0	0	0	0	0	0	0	30	50	11	-0.0480215	0.0361307	1	1	11	4	4	51
Gerbillus principulus	Rodentia	Muridae	Gerbillus	principulus	Principal Gerbil	Nocturnal	Nocturnal	1	0	0	1	16	16	44	NA	4.0057	Imputed	20	0	0	0	0	0	0	0	30	50	11	-0.0480215	0.0361307	1	1	11	2	2	51
Gerbillus pulvinatus	Rodentia	Muridae	Gerbillus	pulvinatus	Cushioned Gerbil	Nocturnal	Nocturnal	1	0	0	1	NA	29.2	Imputed	NA	3.4723	Imputed	20	0	0	0	0	0	0	0	30	50	11	-0.0480215	0.0361307	1	1	11	6	6	51
Gerbillus pusillus	Rodentia	Muridae	Gerbillus	pusillus	Least Gerbil	Nocturnal	Nocturnal	1	0	0	1	17.4	17.4	44	NA	3.5166	Imputed	20	0	0	0	0	0	0	0	30	50	11	-0.0480215	0.0361307	1	1	11	3	3	51
Gerbillus pyramidum	Rodentia	Muridae	Gerbillus	pyramidum	Greater Egyptian Gerbil	Nocturnal	Nocturnal	1	1	1	1	52	52	44	3.3	3.3	47	20	0	0	0	0	0	0	0	30	50	11	-0.0480215	0.0361307	1	1	11	3	3	51
Gerbillus rosalinda	Rodentia	Muridae	Gerbillus	rosalinda	Rosalinda Gerbil	Nocturnal	Nocturnal	1	0	0	1	27.6	27.6	44	NA	3.8672	Imputed	20	0	0	0	0	0	0	0	30	50	11	-0.0480215	0.0361307	1	1	11	1	1	51
Gerbillus rupicola	Rodentia	Muridae	Gerbillus	rupicola	Rupicolous Gerbil	Nocturnal	Nocturnal	1	0	0	1	37	37	44	NA	3.7949	Imputed	20	0	0	0	0	0	0	0	30	50	11	-0.0480215	0.0361307	1	1	11	2	2	51
Gerbillus simoni	Rodentia	Muridae	Gerbillus	simoni	Lesser Short-tailed Gerbil	Nocturnal	Nocturnal	1	0	0	1	17.4	17.4	44	4.68	4.68	47	20	0	0	0	0	0	0	0	30	50	11	-0.0480215	0.0361307	1	1	11	4	4	51
Gerbillus somalicus	Rodentia	Muridae	Gerbillus	somalicus	Somalian Gerbil	Nocturnal	Nocturnal	1	0	0	1	22.2	22.2	44	NA	3.1384	Imputed	20	0	0	0	0	0	0	0	30	50	11	-0.0480215	0.0361307	1	1	11	3	3	51
Gerbillus stigmonyx	Rodentia	Muridae	Gerbillus	stigmonyx	Khartoum Gerbil	Nocturnal	Nocturnal	1	0	0	1	23.5	23.5	44	NA	3.4118	Imputed	20	0	0	0	0	0	0	0	30	50	11	-0.0480215	0.0361307	1	1	11	3	3	51
Gerbillus tarabuli	Rodentia	Muridae	Gerbillus	tarabuli	Tarabul's Gerbil	Nocturnal	Nocturnal	1	0	0	1	42.5	42.5	44	3.385	3.385	47	20	0	0	0	0	0	0	0	30	50	11	-0.0480215	0.0361307	1	1	11	5	5	51
Gerbillus watersi	Rodentia	Muridae	Gerbillus	watersi	Waters's Gerbil	Nocturnal	Nocturnal	1	0	0	1	10.4	10.4	44	NA	4.01548	Imputed	20	0	0	0	0	0	0	0	30	50	11	-0.0480215	0.0361307	1	1	11	3	3	51
Giraffa camelopardalis	Cetartiodactyla	Giraffidae	Giraffa	camelopardalis	Giraffe	Diurnal	Diurnal	1	1	1	1	899995	899995	44	1.205	1.205	47	0	0	0	0	0	0	0	0	0	100	11	-0.0902245	0.0743635	1	1	11	4	4	51
Glaucomys sabrinus	Rodentia	Sciuridae	Glaucomys	sabrinus	Carolina Flying Squirrel	Nocturnal	Nocturnal	1	1	1	1	166	166	44	3	3	47	0	0	0	0	0	0	30	0	40	30	11	-0.0816096	-0.045468	3	3	11	2	2	51
Glaucomys volans	Rodentia	Sciuridae	Glaucomys	volans	Mexican Flying Squirrel	Nocturnal	Nocturnal	1	0	0	1	63.9	63.9	44	3.13	3.13	47	0	0	0	0	0	0	30	0	40	30	11	-0.0816096	-0.045468	3	3	11	1	1	51
Glauconycteris alboguttata	Chiroptera	Vespertilionidae	Glauconycteris	alboguttata	Allen's Striped Bat	Nocturnal	Nocturnal	1	0	0	1	8.9	8.9	44	NA	1.1569	Imputed	100	0	0	0	0	0	0	0	0	0	11	0.0998556	0.0221434	4	4	11	1	1	51
Glauconycteris argentata	Chiroptera	Vespertilionidae	Glauconycteris	argentata	Silvered Bat	Nocturnal	Nocturnal	1	0	0	1	9.1	9.1	44	NA	1.3363	Imputed	100	0	0	0	0	0	0	0	0	0	11	0.0998556	0.0221434	4	4	11	2	2	51
Glauconycteris beatrix	Chiroptera	Vespertilionidae	Glauconycteris	beatrix	Beatrix's Bat	Nocturnal	Nocturnal	1	0	0	1	6.5	6.5	44	NA	1.1428	Imputed	100	0	0	0	0	0	0	0	0	0	11	0.0998556	0.0221434	4	4	11	1	1	51
Glauconycteris curryae	Chiroptera	Vespertilionidae	Glauconycteris	curryae	Curry's Bat	Nocturnal	Nocturnal	1	0	0	1	6.4	6.4	44	NA	1.4318	Imputed	100	0	0	0	0	0	0	0	0	0	11	0.0998556	0.0221434	4	4	11	2	2	51
Glauconycteris egeria	Chiroptera	Vespertilionidae	Glauconycteris	egeria	Bibundi Bat	Nocturnal	Nocturnal	1	0	0	1	7.6	7.6	44	NA	1.3099	Imputed	100	0	0	0	0	0	0	0	0	0	11	0.0998556	0.0221434	4	4	11	2	2	51
Glauconycteris gleni	Chiroptera	Vespertilionidae	Glauconycteris	gleni	Glen's Wattled Bat	Nocturnal	Nocturnal	1	0	0	1	10.8	10.8	44	NA	1.1985	Imputed	100	0	0	0	0	0	0	0	0	0	11	0.0998556	0.0221434	4	4	11	1	1	51
Glauconycteris humeralis	Chiroptera	Vespertilionidae	Glauconycteris	humeralis	Allen's Spotted Bat	Nocturnal	Nocturnal	1	0	0	1	6.2	6.2	44	NA	1.2541	Imputed	100	0	0	0	0	0	0	0	0	0	11	0.0998556	0.0221434	4	4	11	1	1	51
Glauconycteris kenyacola	Chiroptera	Vespertilionidae	Glauconycteris	kenyacola	Kenyan Wattled Bat	Nocturnal	Nocturnal	1	0	0	1	7	7	44	NA	1.243	Imputed	100	0	0	0	0	0	0	0	0	0	11	0.0998556	0.0221434	4	4	11	1	1	51
Glauconycteris machadoi	Chiroptera	Vespertilionidae	Glauconycteris	machadoi	Machado's Butterfly Bat	Nocturnal	Nocturnal	1	0	0	1	11.1	11.1	44	NA	1.2408	Imputed	100	0	0	0	0	0	0	0	0	0	11	0.0998556	0.0221434	4	4	11	1	1	51
Glauconycteris poensis	Chiroptera	Vespertilionidae	Glauconycteris	poensis	Abo Bat	Nocturnal	Nocturnal	1	0	0	1	7.1	7.1	44	NA	1.304	Imputed	100	0	0	0	0	0	0	0	0	0	11	0.0998556	0.0221434	4	4	11	2	2	51
Glauconycteris superba	Chiroptera	Vespertilionidae	Glauconycteris	superba	Pied Bat	Nocturnal	Nocturnal	1	0	0	1	11.9	11.9	44	NA	1.0798	Imputed	100	0	0	0	0	0	0	0	0	0	11	0.0998556	0.0221434	4	4	11	1	1	51
Glauconycteris variegata	Chiroptera	Vespertilionidae	Glauconycteris	variegata	Leaf-winged Bat	Nocturnal	Nocturnal	1	0	1	1	11.1	11.1	44	1.09	1.09	47	100	0	0	0	0	0	0	0	0	0	11	0.0998556	0.0221434	4	4	11	5	5	51
Glironia venusta	Didelphimorphia	Didelphidae	Glironia	venusta	Bushy-tailed Opossum	Nocturnal	Nocturnal	1	0	0	1	114	114	44	4	4	47	40	0	0	0	20	0	20	0	20	0	11	0.0337977	-0.0453954	3	3	11	2	2	51
Glirulus japonicus	Rodentia	Gliridae	Glirulus	japonicus	Japanese Dormouse	Nocturnal	Nocturnal	1	0	0	1	27	27	44	4	4	47	30	0	0	0	20	0	30	0	20	0	11	0.0147927	-0.0666109	3	3	11	1	1	51
Glis glis	Rodentia	Gliridae	Glis	glis	Edible Dormouse	Nocturnal	Nocturnal	1	1	1	1	125	125	44	4.95	4.95	47	0	0	0	0	0	0	40	0	60	0	11	-0.0467536	-0.0995622	3	3	11	5	5	51
Glischropus javanus	Chiroptera	Vespertilionidae	Glischropus	javanus	Javan Thick-thumbed Bat	Nocturnal	Nocturnal	1	0	0	1	4.5	4.5	44	NA	1.2902	Imputed	100	0	0	0	0	0	0	0	0	0	11	0.0998556	0.0221434	4	4	11	1	1	51
Glischropus tylopus	Chiroptera	Vespertilionidae	Glischropus	tylopus	Common Thick-thumbed Bat	Nocturnal	Nocturnal	1	0	0	1	4.4	4.4	44	1	1	47	100	0	0	0	0	0	0	0	0	0	11	0.0998556	0.0221434	4	4	11	2	2	51
Glossophaga commissarisi	Chiroptera	Phyllostomidae	Glossophaga	commissarisi	Commissaris's Long-tongued Bat	Nocturnal	Nocturnal	1	0	0	1	8.9	8.9	44	0.99	0.99	47	40	0	0	0	0	0	30	30	0	0	11	0.042173	-0.0618426	3	3	11	2	2	51
Glossophaga leachii	Chiroptera	Phyllostomidae	Glossophaga	leachii	Gray Long-tongued Bat	Nocturnal	Nocturnal	1	0	0	1	10.1	10.1	44	0.99	0.99	47	40	0	0	0	0	0	30	30	0	0	11	0.042173	-0.0618426	3	3	11	5	5	51
Glossophaga longirostris	Chiroptera	Phyllostomidae	Glossophaga	longirostris	Miller's Long-tongued Bat	Nocturnal	Nocturnal	1	0	0	1	11.9	11.9	44	0.99	0.99	47	40	0	0	0	0	0	30	30	0	0	11	0.042173	-0.0618426	3	3	11	3	3	51
Glossophaga morenoi	Chiroptera	Phyllostomidae	Glossophaga	morenoi	Western Long-tongued Bat	Nocturnal	Nocturnal	1	0	0	1	8.4	8.4	44	1	1	47	40	0	0	0	0	0	30	30	0	0	11	0.042173	-0.0618426	3	3	11	4	4	51
Glossophaga soricina	Chiroptera	Phyllostomidae	Glossophaga	soricina	Pallas's Long-tongued Bat	Nocturnal	Nocturnal	1	0	0	1	9.4	9.4	44	1	1	47	40	0	0	0	0	0	30	30	0	0	11	0.042173	-0.0618426	3	3	11	7	7	51
Glyphonycteris behnii	Chiroptera	Phyllostomidae	Glyphonycteris	behnii	Behn's Big-eared Bat	Nocturnal	Nocturnal	1	0	0	1	13.9	13.9	44	NA	1.5354	Imputed	80	0	0	0	0	0	20	0	0	0	11	0.0785408	-0.0247361	4	4	11	3	3	51
Glyphonycteris daviesi	Chiroptera	Phyllostomidae	Glyphonycteris	daviesi	Davies's Big-eared Bat	Nocturnal	Nocturnal	1	0	0	1	18.3	18.3	44	0.98	0.98	47	80	0	0	0	0	0	20	0	0	0	11	0.0785408	-0.0247361	4	4	11	2	2	51
Glyphonycteris sylvestris	Chiroptera	Phyllostomidae	Glyphonycteris	sylvestris	Tri-colored Big-eared Bat	Nocturnal	Nocturnal	1	0	0	1	8.8	8.8	44	NA	1.6738	Imputed	80	0	0	0	0	0	20	0	0	0	11	0.0785408	-0.0247361	4	4	11	3	3	51
Glyphotes simus	Rodentia	Sciuridae	Glyphotes	simus	Sculptor Squirrel	Diurnal	Diurnal	1	0	0	1	50	50	44	NA	2.3154	Imputed	10	0	0	0	0	0	20	0	50	20	11	-0.0490222	-0.0407511	3	3	11	1	1	51
Golunda ellioti	Rodentia	Muridae	Golunda	ellioti	Indian Bush-rat	Cathemeral	Cathemeral	1	1	1	1	60.9	60.9	44	4.4975	4.4975	47	0	0	0	0	0	0	0	0	0	100	11	-0.0902245	0.0743635	1	1	11	11	11	51
Gorilla beringei	Primates	Hominidae	Gorilla	beringei	Eastern Gorilla	Diurnal	Diurnal	1	0	0	1	130000	130000	44	1	1	47	0	0	0	0	0	0	10	0	0	90	11	-0.0940391	0.0471794	1	1	11	3	3	51
Gorilla gorilla	Primates	Hominidae	Gorilla	gorilla	Western Gorilla	Diurnal	Diurnal	1	0	0	1	120950	120950	44	1.0275	1.0275	47	0	0	0	0	0	0	10	0	0	90	11	-0.0940391	0.0471794	1	1	11	3	3	51
Gracilinanus aceramarcae	Didelphimorphia	Didelphidae	Gracilinanus	aceramarcae	Bolivian Gracile Opossum	Nocturnal	Nocturnal	2	1	1	1	20.5	20.5	44	NA	4.167	Imputed	50	0	0	0	0	0	30	20	0	0	11	0.0542247	-0.0555481	2	2	11	1	1	51
Gracilinanus agilis	Didelphimorphia	Didelphidae	Gracilinanus	agilis	Agile Gracile Opossum	Nocturnal	Nocturnal	1	0	0	1	22	22	44	11.75	11.75	47	50	0	0	0	0	0	30	20	0	0	11	0.0542247	-0.0555481	2	2	11	1	1	51
Gracilinanus dryas	Didelphimorphia	Didelphidae	Gracilinanus	dryas	Wood Sprite Gracile Mouse Opossum	Nocturnal	Nocturnal	2	1	1	1	18	18	44	3.5	3.5	1	50	0	0	0	0	0	30	20	0	0	11	0.0542247	-0.0555481	2	2	11	1	1	51
Gracilinanus emiliae	Didelphimorphia	Didelphidae	Gracilinanus	emiliae	Emilia's Gracile Opossum	Nocturnal	Nocturnal	1	0	0	1	7.6	7.6	44	NA	3.9854	Imputed	50	0	0	0	0	0	30	20	0	0	11	0.0542247	-0.0555481	2	2	11	1	1	51
Gracilinanus marica	Didelphimorphia	Didelphidae	Gracilinanus	marica	Northern Gracile Mouse Opossum	Nocturnal	Nocturnal	2	1	1	1	23.8	23.8	44	5.99	5.99	47	50	0	0	0	0	0	30	20	0	0	11	0.0542247	-0.0555481	2	2	11	4	4	51
Gracilinanus microtarsus	Didelphimorphia	Didelphidae	Gracilinanus	microtarsus	Brazilian Gracile Opossum	Nocturnal	Nocturnal	1	0	0	1	31	31	44	9.7	9.7	47	50	0	0	0	0	0	30	20	0	0	11	0.0542247	-0.0555481	2	2	11	1	1	51
Grammomys aridulus	Rodentia	Muridae	Grammomys	aridulus	Arid Thicket Rat	Nocturnal	Nocturnal	1	0	0	1	39.1	39.1	44	NA	2.1058	Imputed	10	0	0	0	0	0	20	0	20	50	11	-0.0721743	-0.00289851	3	3	11	1	1	51
Grammomys buntingi	Rodentia	Muridae	Grammomys	buntingi	Bunting's Thicket Rat	Nocturnal	Nocturnal	1	0	0	1	39.1	39.1	44	3	3	47	10	0	0	0	0	0	20	0	20	50	11	-0.0721743	-0.00289851	3	3	11	2	2	51
Grammomys caniceps	Rodentia	Muridae	Grammomys	caniceps	Grey-headed Thicket Rat	Nocturnal	Nocturnal	1	0	0	1	39.1	39.1	44	NA	2.3808	Imputed	10	0	0	0	0	0	20	0	20	50	11	-0.0721743	-0.00289851	3	3	11	1	1	51
Grammomys cometes	Rodentia	Muridae	Grammomys	cometes	Mozambique Thicket Rat	Nocturnal	Nocturnal	1	0	0	1	48.5	48.5	44	2.925	2.925	47	10	0	0	0	0	0	20	0	20	50	11	-0.0721743	-0.00289851	3	3	11	2	2	51
Grammomys dolichurus	Rodentia	Muridae	Grammomys	dolichurus	Woodland Thicket Rat	Nocturnal	Nocturnal	1	0	0	1	41.2	41.2	44	3.055	3.055	47	10	0	0	0	0	0	20	0	20	50	11	-0.0721743	-0.00289851	3	3	11	9	9	51
Grammomys dryas	Rodentia	Muridae	Grammomys	dryas	Forest Thicket Rat	Nocturnal	Nocturnal	1	0	0	1	39.1	39.1	44	NA	2.6987	Imputed	10	0	0	0	0	0	20	0	20	50	11	-0.0721743	-0.00289851	3	3	11	4	4	51
Grammomys gigas	Rodentia	Muridae	Grammomys	gigas	Giant Thicket Rat	Nocturnal	Nocturnal	1	0	0	1	39.1	39.1	44	NA	2.1478	Imputed	10	0	0	0	0	0	20	0	20	50	11	-0.0721743	-0.00289851	3	3	11	2	2	51
Grammomys ibeanus	Rodentia	Muridae	Grammomys	ibeanus	Ruwenzori Thicket Rat	Nocturnal	Nocturnal	1	0	0	1	41.2	41.2	44	3.5	3.5	1	10	0	0	0	0	0	20	0	20	50	11	-0.0721743	-0.00289851	3	3	11	2	2	51
Grammomys kuru	Rodentia	Muridae	Grammomys	kuru	Eastern Rainforest Grammomys	Nocturnal	Nocturnal	1	0	0	1	52	52	44	1	1	47	10	0	0	0	0	0	20	0	20	50	11	-0.0721743	-0.00289851	3	3	11	3	3	51
Grammomys macmillani	Rodentia	Muridae	Grammomys	macmillani	Macmillan's Thicket Rat	Nocturnal	Nocturnal	1	0	0	1	36	36	44	NA	2.7546	Imputed	10	0	0	0	0	0	20	0	20	50	11	-0.0721743	-0.00289851	3	3	11	6	6	51
Grammomys minnae	Rodentia	Muridae	Grammomys	minnae	Ethiopian Thicket Rat	Nocturnal	Nocturnal	1	0	0	1	36	36	44	NA	2.275	Imputed	10	0	0	0	0	0	20	0	20	50	11	-0.0721743	-0.00289851	3	3	11	1	1	51
Grammomys selousi	Rodentia	Muridae	Grammomys	selousi	Selous Thicket Rat	Nocturnal	Nocturnal	1	0	0	1	NA	43.4	Imputed	NA	2.0339	Imputed	10	0	0	0	0	0	30	0	30	30	44	-0.0610328	-0.0396494	3	3	1	1	1	51
Graomys centralis	Rodentia	Cricetidae	Graomys	centralis	Central leaf-eared Mouse	Nocturnal	Nocturnal	1	0	0	1	80	80	44	7.01	7.01	47	0	0	0	0	0	0	30	0	30	40	11	-0.0895018	-0.0323618	2	2	11	1	1	1
Graomys domorum	Rodentia	Cricetidae	Graomys	domorum	Pale Leaf-eared Mouse	Nocturnal	Nocturnal	1	0	0	1	102	102	44	7.01	7.01	47	0	0	0	0	0	0	30	0	30	40	11	-0.0895018	-0.0323618	2	2	11	2	2	51
Graomys edithae	Rodentia	Cricetidae	Graomys	edithae	Edith's Leaf-eared Mouse	NA	Nocturnal	Imputed	NA	0	Imputed	40.4	40.4	44	NA	3.6126	Imputed	0	0	0	0	0	0	30	0	30	40	11	-0.0895018	-0.0323618	2	2	11	1	1	51
Graomys griseoflavus	Rodentia	Cricetidae	Graomys	griseoflavus	Gray Leaf-eared Mouse	Nocturnal	Nocturnal	1	0	0	1	67.5	67.5	44	6.99	6.99	47	0	0	0	0	0	0	30	0	30	40	11	-0.0895018	-0.0323618	2	2	11	1	1	51
Graphiurus angolensis	Rodentia	Gliridae	Graphiurus	angolensis	Angolan African Dormouse	NA	Nocturnal	Imputed	NA	0	Imputed	23.7	23.7	44	5.17	5.17	47	20	20	0	0	20	0	20	0	20	0	11	0.00388846	-0.0596378	2	2	11	2	2	51
Graphiurus christyi	Rodentia	Gliridae	Graphiurus	christyi	Christy's Dormouse	Nocturnal	Nocturnal	1	0	0	1	22.7	22.7	44	4.99	4.99	47	20	20	0	0	20	0	20	0	20	0	11	0.00388846	-0.0596378	2	2	11	1	1	51
Graphiurus crassicaudatus	Rodentia	Gliridae	Graphiurus	crassicaudatus	Jentink's Dormouse	Nocturnal	Nocturnal	1	0	0	1	23.6	23.6	44	2.87	2.87	47	20	20	0	0	20	0	20	0	20	0	11	0.00388846	-0.0596378	2	2	11	3	3	51
Graphiurus johnstoni	Rodentia	Gliridae	Graphiurus	johnstoni	Johnston's African dormouse	Nocturnal	Nocturnal	1	0	0	1	19.5	19.5	44	3	3	47	20	20	0	0	20	0	20	0	20	0	11	0.00388846	-0.0596378	2	2	11	1	1	51
Graphiurus kelleni	Rodentia	Gliridae	Graphiurus	kelleni	Kellen's Dormouse	Nocturnal	Nocturnal	1	0	0	1	20.1	20.1	44	4.41	4.41	47	20	20	0	0	20	0	20	0	20	0	11	0.00388846	-0.0596378	2	2	11	3	3	51
Graphiurus lorraineus	Rodentia	Gliridae	Graphiurus	lorraineus	Lorrain Dormouse	Nocturnal	Nocturnal	1	0	0	1	16.8	16.8	44	4.99	4.99	47	20	20	0	0	20	0	20	0	20	0	11	0.00388846	-0.0596378	2	2	11	3	3	51
Graphiurus microtis	Rodentia	Gliridae	Graphiurus	microtis	Small-eared Dormouse	Nocturnal	Nocturnal	1	0	0	1	15.5	15.5	44	3	3	47	20	20	0	0	20	0	20	0	20	0	11	0.00388846	-0.0596378	2	2	11	10	10	51
Graphiurus monardi	Rodentia	Gliridae	Graphiurus	monardi	Monard's Dormouse	Nocturnal	Nocturnal	1	0	0	1	36.8	36.8	44	NA	4.254	Imputed	20	20	0	0	20	0	20	0	20	0	11	0.00388846	-0.0596378	2	2	11	1	1	51
Graphiurus murinus	Rodentia	Gliridae	Graphiurus	murinus	Woodland Dormouse	Nocturnal	Nocturnal	1	1	1	1	30	30	44	3	3	47	20	20	0	0	20	0	20	0	20	0	11	0.00388846	-0.0596378	2	2	11	13	13	51
Graphiurus nagtglasii	Rodentia	Gliridae	Graphiurus	nagtglasii	Nagtglas's African Dormouse	Nocturnal	Nocturnal	1	0	0	1	45	45	44	3.11	3.11	47	20	20	0	0	20	0	20	0	20	0	11	0.00388846	-0.0596378	2	2	11	5	5	51
Graphiurus ocularis	Rodentia	Gliridae	Graphiurus	ocularis	Spectacled Dormouse	Nocturnal	Nocturnal	1	1	1	1	30.3	30.3	44	4.9925	4.9925	47	20	20	0	0	20	0	20	0	20	0	11	0.00388846	-0.0596378	2	2	11	2	2	51
Graphiurus platyops	Rodentia	Gliridae	Graphiurus	platyops	Rock Dormouse	Nocturnal	Nocturnal	1	1	1	1	46.1	46.1	44	5.17	5.17	47	20	20	0	0	20	0	20	0	20	0	11	0.00388846	-0.0596378	2	2	11	2	2	51
Graphiurus rupicola	Rodentia	Gliridae	Graphiurus	rupicola	Stone Dormouse	Nocturnal	Nocturnal	1	0	0	1	53.6	53.6	44	5.17	5.17	47	20	20	0	0	20	0	20	0	20	0	11	0.00388846	-0.0596378	2	2	11	1	1	51
Graphiurus surdus	Rodentia	Gliridae	Graphiurus	surdus	Silent Dormouse	Nocturnal	Nocturnal	1	0	0	1	25	25	44	4.99	4.99	47	20	20	0	0	20	0	20	0	20	0	11	0.00388846	-0.0596378	2	2	11	1	1	51
Gulo gulo	Carnivora	Mustelidae	Gulo	gulo	Wolverine	Nocturnal	Nocturnal	1	1	1	1	17012.6	17012.6	44	2.84	2.84	47	0	20	0	0	20	40	20	0	0	0	11	-0.00388247	-0.061087	1	1	11	7	7	51
Gymnobelideus leadbeateri	Diprotodontia	Petauridae	Gymnobelideus	leadbeateri	Leadbeater's Possum	Nocturnal	Nocturnal	1	0	0	1	127	127	44	1.54	1.54	47	50	0	0	0	0	0	0	50	0	0	11	0.0774192	0.00127362	3	3	11	2	2	51
Gymnuromys roberti	Rodentia	Nesomyidae	Gymnuromys	roberti	Voalavoanala	Nocturnal	Nocturnal	1	1	1	1	97.5	97.5	44	1.94	1.94	47	20	0	0	0	0	0	30	0	40	10	11	-0.0207811	-0.0609397	1	1	11	2	2	51
Habromys chinanteco	Rodentia	Cricetidae	Habromys	chinanteco	Chinanteco Deer Mouse	Nocturnal	Nocturnal	1	0	0	1	40	40	44	NA	4.1478	Imputed	50	0	0	0	0	10	20	0	20	0	11	0.0474023	-0.0380554	1	1	11	1	1	51
Habromys delicatulus	Rodentia	Cricetidae	Habromys	delicatulus	Delicate Deer Mouse	Nocturnal	Nocturnal	1	0	0	1	10.4	10.4	44	NA	4.0322	Imputed	50	0	0	0	0	10	20	0	20	0	11	0.0474023	-0.0380554	3	3	1	1	1	51
Habromys ixtlani	Rodentia	Cricetidae	Habromys	ixtlani	Ixtlan Deer Mouse	Nocturnal	Nocturnal	1	0	0	1	93.4	93.4	44	1.9	1.9	47	50	0	0	0	0	10	20	0	20	0	11	0.0474023	-0.0380554	1	1	11	1	1	51
Habromys lepturus	Rodentia	Cricetidae	Habromys	lepturus	Slender-tailed Deer Mouse	Nocturnal	Nocturnal	1	0	0	1	85	85	44	1.9	1.9	47	50	0	0	0	0	10	20	0	20	0	11	0.0474023	-0.0380554	1	1	11	1	1	51
Habromys lophurus	Rodentia	Cricetidae	Habromys	lophurus	Crested-tailed Deer Mouse	Nocturnal	Nocturnal	1	0	0	1	40	40	44	NA	3.6607	Imputed	50	0	0	0	0	10	20	0	20	0	11	0.0474023	-0.0380554	1	1	11	1	1	51
Habromys schmidlyi	Rodentia	Cricetidae	Habromys	schmidlyi	Schmidly's Deer Mouse	Nocturnal	Nocturnal	1	0	0	1	13.5	13.5	44	NA	3.3538	Imputed	29	0	0	0	14	0	0	0	0	57	1	-0.0258065	0.0594035	3	3	1	1	1	51
Habromys simulatus	Rodentia	Cricetidae	Habromys	simulatus	Jico Deer Mouse	Nocturnal	Nocturnal	1	0	0	1	40	40	44	NA	3.5504	Imputed	50	0	0	0	0	10	20	0	20	0	11	0.0474023	-0.0380554	3	3	1	1	1	51
Hadromys humei	Rodentia	Muridae	Hadromys	humei	Hume's Hadromys	Nocturnal	Nocturnal	1	0	0	1	59	59	44	NA	3.8873	Imputed	0	0	0	0	0	0	0	0	0	100	11	-0.0902245	0.0743635	1	1	11	1	1	51
Hadromys yunnanensis	Rodentia	Muridae	Hadromys	yunnanensis	Yunnan Hadromys	Nocturnal	Nocturnal	1	0	0	1	59	59	44	NA	3.2274	Imputed	0	0	0	0	0	0	0	0	0	100	11	-0.0902245	0.0743635	1	1	11	1	1	51
Haeromys margarettae	Rodentia	Muridae	Haeromys	margarettae	Margaret's Haeromys	Nocturnal	Nocturnal	1	0	0	1	12.7	12.7	44	NA	3.5166	Imputed	0	0	0	0	0	0	0	0	100	0	11	-0.0264226	-0.0268799	3	3	11	1	1	51
Haeromys minahassae	Rodentia	Muridae	Haeromys	minahassae	Lowland Sulawesi Haeromys	Nocturnal	Nocturnal	1	0	0	1	14.7	14.7	44	NA	2.1878	Imputed	0	0	0	0	0	0	0	0	100	0	11	-0.0264226	-0.0268799	3	3	11	1	1	51
Haeromys pusillus	Rodentia	Muridae	Haeromys	pusillus	Sundaic Haeromys	Nocturnal	Nocturnal	1	0	0	1	10.4	10.4	44	NA	2.6463	Imputed	0	0	0	0	0	0	0	0	100	0	11	-0.0264226	-0.0268799	3	3	11	1	1	51
Handleyomys alfaroi	Rodentia	Cricetidae	Handleyomys	alfaroi	Alfaro's Rice Rat	Nocturnal	Nocturnal	1	0	0	1	33.3	33.3	44	3.6625	3.6625	47	20	0	0	0	0	0	20	0	20	40	11	-0.0467205	-0.00779274	1	1	11	3	3	51
Handleyomys chapmani	Rodentia	Cricetidae	Handleyomys	chapmani	Chapman's Rice Rat	Nocturnal	Nocturnal	1	0	0	1	50	50	44	3.735	3.735	47	20	0	0	0	0	0	20	0	20	40	11	-0.0467205	-0.00779274	1	1	11	1	1	51
Handleyomys fuscatus	Rodentia	Cricetidae	Handleyomys	fuscatus	Dusky Montane Mouse	Nocturnal	Nocturnal	1	0	0	1	49.5	49.5	44	2.5	2.3	1	20	0	0	0	0	0	20	0	20	40	11	-0.0467205	-0.00779274	1	1	11	3	3	51
Handleyomys intectus	Rodentia	Cricetidae	Handleyomys	intectus	Colombian Rice Rat	Nocturnal	Nocturnal	1	0	0	1	60.5	60.5	44	2	2	1	20	0	0	0	0	0	20	0	20	40	11	-0.0467205	-0.00779274	1	1	11	3	3	51
Handleyomys melanotis	Rodentia	Cricetidae	Handleyomys	melanotis	Black-eared Rice Rat	Nocturnal	Nocturnal	1	0	0	1	50	50	44	3.88	3.88	47	20	0	0	0	0	0	20	0	20	40	11	-0.0467205	-0.00779274	1	1	11	1	1	51
Handleyomys rhabdops	Rodentia	Cricetidae	Handleyomys	rhabdops	Striped Rice Rat	Nocturnal	Nocturnal	1	0	0	1	33	33	44	3.735	3.735	47	20	0	0	0	0	0	20	0	20	40	11	-0.0467205	-0.00779274	1	1	11	1	1	51
Handleyomys rostratus	Rodentia	Cricetidae	Handleyomys	rostratus	Long-nosed Rice Rat	Nocturnal	Nocturnal	1	0	0	1	43.5	43.5	44	3.88	3.88	47	20	0	0	0	0	0	20	0	20	40	11	-0.0467205	-0.00779274	1	1	11	3	3	51
Handleyomys saturatior	Rodentia	Cricetidae	Handleyomys	saturatior	Cloud Forest Rice Rat	NA	Nocturnal	Imputed	NA	0	Imputed	26.5	26.5	44	3.735	3.735	47	20	0	0	0	0	0	20	0	20	40	11	-0.0467205	-0.00779274	1	1	11	1	1	51
Hapalemur alaotrensis	Primates	Lemuridae	Hapalemur	alaotrensis	Alaotra Reed Lemur	Cathemeral	Cathemeral	1	0	0	1	1240	1240	44	1.2	1.2	47	0	0	0	0	0	0	0	0	0	100	11	-0.0902245	0.0743635	3	3	11	1	1	51
Hapalemur aureus	Primates	Lemuridae	Hapalemur	aureus	Golden Bamboo Lemur	Diurnal	Diurnal	1	1	1	1	1450	1450	44	1.01	1.01	47	0	0	0	0	0	0	0	0	0	100	11	-0.0902245	0.0743635	3	3	11	3	3	51
Hapalemur griseus	Primates	Lemuridae	Hapalemur	griseus	Eastern Lesser Bamboo Lemur	Diurnal	Diurnal	1	1	1	1	900	900	44	1.35	1.35	47	0	0	0	0	0	0	0	0	0	100	11	-0.0902245	0.0743635	3	3	11	2	2	51
Hapalemur meridionalis	Primates	Lemuridae	Hapalemur	meridionalis	Rusty-gray Lesser Bamboo Lemur	Diurnal	Diurnal	1	1	1	1	900	900	44	1.35	1.35	47	0	0	0	0	0	0	0	0	0	100	1	-0.0902245	0.0743635	3	3	1	2	2	51
Hapalemur occidentalis	Primates	Lemuridae	Hapalemur	occidentalis	Sambirano Lesser Bamboo Lemur	Cathemeral	Cathemeral	1	1	1	1	850	850	44	1.2	1.2	47	0	0	0	0	0	0	0	0	0	100	11	-0.0902245	0.0743635	3	3	11	3	3	51
Hapalomys delacouri	Rodentia	Muridae	Hapalomys	delacouri	Lesser Marmoset Rat	Nocturnal	Nocturnal	1	0	0	1	64.3	64.3	44	NA	1.7765	Imputed	0	0	0	0	0	0	30	0	0	70	11	-0.096893	0.00150379	3	3	11	2	2	51
Hapalomys longicaudatus	Rodentia	Muridae	Hapalomys	longicaudatus	Greater Marmoset Rat	Nocturnal	Nocturnal	1	0	0	1	70	70	44	NA	1.72598	Imputed	0	0	0	0	0	0	30	0	0	70	11	-0.096893	0.00150379	3	3	11	1	1	51
Haplonycteris fischeri	Chiroptera	Pteropodidae	Haplonycteris	fischeri	Fischer's Pygmy Fruit Bat	Nocturnal	Nocturnal	1	0	0	1	18	18	44	1	1	47	0	0	0	0	0	0	100	0	0	0	11	-0.0308727	-0.113819	3	3	11	4	4	51
Harpiocephalus harpia	Chiroptera	Vespertilionidae	Harpiocephalus	harpia	Lesser Hairy-winged Bat	Nocturnal	Nocturnal	1	0	0	1	16.3	16.3	44	NA	1.2181	Imputed	100	0	0	0	0	0	0	0	0	0	11	0.0998556	0.0221434	4	4	11	1	1	51
Harpiola grisea	Chiroptera	Vespertilionidae	Harpiola	grisea	Peter's Tube-nosed Bat	Nocturnal	Nocturnal	1	0	0	1	5.6	5.6	44	NA	1.169	Imputed	100	0	0	0	0	0	0	0	0	0	11	0.0998556	0.0221434	4	4	11	1	1	51
Harpiola isodon	Chiroptera	Vespertilionidae	Harpiola	isodon	Taiwan Tube-nosed Bat	Nocturnal	Nocturnal	1	0	0	1	5.7	5.7	1	1	1	1	100	0	0	0	0	0	0	0	0	0	1	0.0998556	0.0221434	4	4	1	2	2	51
Harpyionycteris celebensis	Chiroptera	Pteropodidae	Harpyionycteris	celebensis	Sulawesi Harpy Fruit Bat	Nocturnal	Nocturnal	1	0	0	1	104	104	44	0.99	0.99	47	0	0	0	0	0	0	100	0	0	0	11	-0.0308727	-0.113819	3	3	11	3	3	51
Harpyionycteris whiteheadi	Chiroptera	Pteropodidae	Harpyionycteris	whiteheadi	Harpy Fruit Bat	Nocturnal	Nocturnal	1	0	0	1	110.5	110.5	44	1	1	47	0	0	0	0	0	0	100	0	0	0	11	-0.0308727	-0.113819	3	3	11	4	4	51
Heimyscus fumosus	Rodentia	Muridae	Heimyscus	fumosus	Smokey Heimyscus	Nocturnal	Nocturnal	1	0	0	1	14.3	14.3	44	2.5	2.5	1	10	0	0	0	0	0	10	0	20	60	11	-0.0740805	0.0232143	2	2	11	2	2	51
Helarctos malayanus	Carnivora	Ursidae	Helarctos	malayanus	Sun Bear	Diurnal	Diurnal	1	1	1	1	46500	46500	44	1.1	1.1	47	50	20	0	0	0	0	20	0	10	0	11	0.0528184	-0.0390635	1	1	11	9	9	51
Heliosciurus gambianus	Rodentia	Sciuridae	Heliosciurus	gambianus	Gambian Sun Squirrel	Diurnal	Diurnal	1	0	0	1	295	295	44	2.9325	2.9325	47	20	0	0	0	20	0	30	0	30	0	11	-0.00505626	-0.0748865	2	2	11	6	6	51
Heliosciurus mutabilis	Rodentia	Sciuridae	Heliosciurus	mutabilis	Mutable Sun Squirrel	Diurnal	Diurnal	1	0	0	1	390	390	44	2.75	2.75	47	20	0	0	0	20	0	30	0	30	0	11	-0.00505626	-0.0748865	2	2	11	3	3	51
Heliosciurus punctatus	Rodentia	Sciuridae	Heliosciurus	punctatus	Small Sun Squirrel	Diurnal	Diurnal	1	0	0	1	174	174	44	2.955	2.955	47	20	0	0	0	20	0	30	0	30	0	11	-0.00505626	-0.0748865	2	2	11	2	2	51
Heliosciurus rufobrachium	Rodentia	Sciuridae	Heliosciurus	rufobrachium	Red-legged Sun Squirrel	Diurnal	Diurnal	1	0	0	1	371.5	371.5	44	2.375	2.375	47	20	0	0	0	20	0	30	0	30	0	11	-0.00505626	-0.0748865	2	2	11	5	5	51
Heliosciurus ruwenzorii	Rodentia	Sciuridae	Heliosciurus	ruwenzorii	Ruwenzori Sun Squirrel	Diurnal	Diurnal	1	0	0	1	291	291	44	2.9325	2.9325	47	20	0	0	0	20	0	30	0	30	0	11	-0.00505626	-0.0748865	2	2	11	3	3	51
Heliosciurus undulatus	Rodentia	Sciuridae	Heliosciurus	undulatus	Zanj Sun Squirrel	Diurnal	Diurnal	1	0	0	1	347.3	347.3	44	2.75	2.75	47	20	0	0	0	20	0	30	0	30	0	11	-0.00505626	-0.0748865	2	2	11	3	3	51
Helogale hirtula	Carnivora	Herpestidae	Helogale	hirtula	Somali Dwarf Mongoose	Diurnal	Diurnal	1	0	0	1	289	289	44	NA	3.5703	Imputed	70	0	0	0	20	0	10	0	0	0	11	0.0824152	-0.00781279	1	1	11	3	3	51
Helogale parvula	Carnivora	Herpestidae	Helogale	parvula	Common Dwarf Mongoose	Diurnal	Diurnal	1	0	0	1	300	300	44	3.34	3.34	47	70	0	0	0	20	0	10	0	0	0	11	0.0824152	-0.00781279	1	1	11	2	2	51
Hemibelideus lemuroides	Diprotodontia	Pseudocheiridae	Hemibelideus	lemuroides	Lemuroid Ringtail Possum	Nocturnal	Nocturnal	1	0	0	1	952.5	952.5	44	1	1	47	0	0	0	0	0	0	0	0	0	100	11	-0.0902245	0.0743635	3	3	11	2	2	51
Hemicentetes nigriceps	Afrosoricida	Tenrecidae	Hemicentetes	nigriceps	Highland Streaked Tenrec	Nocturnal	Nocturnal	1	0	0	1	113	113	44	3.93	3.93	47	100	0	0	0	0	0	0	0	0	0	11	0.0998556	0.0221434	1	1	11	9	9	51
Hemicentetes semispinosus	Afrosoricida	Tenrecidae	Hemicentetes	semispinosus	Lowland Streaked Tenrec	Cathemeral	Cathemeral	1	0	0	1	137.8	137.8	44	5.245	5.245	47	100	0	0	0	0	0	0	0	0	0	11	0.0998556	0.0221434	1	1	11	10	10	51
Hemiechinus auritus	Eulipotyphla	Erinaceidae	Hemiechinus	auritus	Long-eared Hedgehog	Nocturnal	Nocturnal	1	0	0	1	342	342	44	3.87	3.87	47	30	0	0	0	30	20	10	0	10	0	11	0.0377806	-0.027859	1	1	11	5	5	51
Hemiechinus collaris	Eulipotyphla	Erinaceidae	Hemiechinus	collaris	Indian Long-eared Hedgehog	Nocturnal	Nocturnal	1	0	0	1	141	141	44	3.9025	3.9025	47	30	0	0	0	30	20	10	0	10	0	11	0.0377806	-0.027859	1	1	11	5	5	51
Hemigalus derbyanus	Carnivora	Viverridae	Hemigalus	derbyanus	Banded Civet	Nocturnal	Nocturnal	1	0	0	1	2322.5	2322.5	44	1.865	1.865	47	100	0	0	0	0	0	0	0	0	0	11	0.0998556	0.0221434	1	1	11	5	5	51
Hemitragus jemlahicus	Cetartiodactyla	Bovidae	Hemitragus	jemlahicus	Himalayan Tahr	Diurnal	Diurnal	1	0	0	1	35200	35200	44	1.0075	1.0075	47	0	0	0	0	0	0	0	0	0	100	11	-0.0902245	0.0743635	1	1	11	5	5	51
Herpailurus yagouaroundi	Carnivora	Felidae	Herpailurus	yagouaroundi	Jaguarundi	Diurnal	Diurnal	1	1	1	1	7874.9	7874.9	44	2.42	2.42	47	10	80	0	0	0	0	10	0	0	0	11	0.00809938	-0.0371791	1	1	11	9	9	51
Herpestes auropunctatus	Carnivora	Herpestidae	Herpestes	auropunctatus	Small Indian Mongoose	Diurnal	Diurnal	1	0	0	1	483.5	483.5	44	2.3	2.3	1	30	0	0	0	58	0	0	0	0	12	1	0.028358	0.0119781	1	1	1	8	8	51
Herpestes brachyurus	Carnivora	Herpestidae	Herpestes	brachyurus	Short-tailed Mongoose	Diurnal	Diurnal	1	0	0	1	1853.5	1853.5	44	3.49	3.49	47	30	20	30	10	0	0	10	0	0	0	11	0.0591553	-0.0298969	1	1	11	8	8	51
Herpestes edwardsii	Carnivora	Herpestidae	Herpestes	edwardsii	Indian Grey Mongoose	Diurnal	Diurnal	1	1	1	1	1324.2	1324.2	44	2.3	2.3	47	20	30	30	0	10	0	10	0	0	0	11	0.0393057	-0.0384291	1	1	11	9	9	51
Herpestes flavescens	Carnivora	Herpestidae	Herpestes	flavescens	Kaokoveld Slender Mongoose	Diurnal	Diurnal	1	0	0	1	750	750	44	NA	3.3243	Imputed	70	0	0	0	20	0	0	0	0	10	11	0.0731628	0.0258672	1	1	11	2	2	51
Herpestes fuscus	Carnivora	Herpestidae	Herpestes	fuscus	Brown Mongoose	Nocturnal	Nocturnal	1	0	0	1	2700	2700	44	2.365	2.365	47	30	20	30	10	0	0	10	0	0	0	11	0.0591553	-0.0298969	1	1	11	8	8	51
Herpestes ichneumon	Carnivora	Herpestidae	Herpestes	ichneumon	Egyptian Mongoose	Nocturnal	Nocturnal	1	1	1	1	5175	5175	44	2.9775	2.9775	47	30	20	30	10	0	0	10	0	0	0	11	0.0591553	-0.0298969	1	1	11	9	9	51
Herpestes javanicus	Carnivora	Herpestidae	Herpestes	javanicus	Javan Mongoose	Nocturnal	Nocturnal	1	0	0	1	750	750	44	2.21	2.21	47	30	20	30	10	0	0	10	0	0	0	11	0.0591553	-0.0298969	1	1	11	27	27	51
Herpestes naso	Carnivora	Herpestidae	Herpestes	naso	Long-nosed Mongoose	Diurnal	Diurnal	1	1	1	1	3000	3000	44	3	3	1	30	20	30	10	0	0	10	0	0	0	11	0.0591553	-0.0298969	1	1	11	5	5	51
Herpestes ochraceus	Carnivora	Herpestidae	Herpestes	ochraceus	Somali Slender Mongoose	Diurnal	Diurnal	1	0	0	1	498	498	44	NA	3.4558	Imputed	70	0	0	0	20	0	0	0	0	10	11	0.0731628	0.0258672	1	1	11	2	2	51
Herpestes pulverulentus	Carnivora	Herpestidae	Herpestes	pulverulentus	Cape Grey Mongoose	Diurnal	Diurnal	1	1	1	1	797	797	44	2	2	1	70	0	0	0	20	0	0	0	0	10	11	0.0731628	0.0258672	1	1	11	4	4	51
Herpestes sanguineus	Carnivora	Herpestidae	Herpestes	sanguineus	Common Slender Mongoose	Diurnal	Diurnal	1	1	1	1	550	550	44	3	3	1	70	0	0	0	20	0	0	0	0	10	11	0.0731628	0.0258672	1	1	11	7	7	51
Herpestes semitorquatus	Carnivora	Herpestidae	Herpestes	semitorquatus	Collared Mongoose	Diurnal	Diurnal	1	1	1	1	3500	3500	44	3.49	3.49	47	30	20	30	10	0	0	10	0	0	0	11	0.0591553	-0.0298969	1	1	11	4	4	51
Herpestes smithii	Carnivora	Herpestidae	Herpestes	smithii	Ruddy Mongoose	Diurnal	Diurnal	1	1	1	1	1782	1782	44	2.5	2.5	47	30	20	30	10	0	0	10	0	0	0	11	0.0591553	-0.0298969	1	1	11	7	7	51
Herpestes urva	Carnivora	Herpestidae	Herpestes	urva	Crab-eating Mongoose	Diurnal	Diurnal	1	1	1	1	1863.2	1863.2	44	3	3	47	30	20	30	10	0	0	10	0	0	0	11	0.0591553	-0.0298969	1	1	11	12	12	51
Herpestes vitticollis	Carnivora	Herpestidae	Herpestes	vitticollis	Stripe-necked Mongoose	Diurnal	Diurnal	1	1	1	1	2575.6	2575.6	44	2.6725	2.6725	47	30	20	30	10	0	0	10	0	0	0	11	0.0591553	-0.0298969	1	1	11	13	13	51
Hesperoptenus blanfordi	Chiroptera	Vespertilionidae	Hesperoptenus	blanfordi	Blanford's Bat	Nocturnal	Nocturnal	1	0	0	1	6.5	6.5	44	NA	1.1377	Imputed	100	0	0	0	0	0	0	0	0	0	11	0.0998556	0.0221434	4	4	11	3	3	51
Hesperoptenus doriae	Chiroptera	Vespertilionidae	Hesperoptenus	doriae	False Serotine Bat	Nocturnal	Nocturnal	1	0	0	1	7.7	7.7	44	NA	1.2518	Imputed	100	0	0	0	0	0	0	0	0	0	11	0.0998556	0.0221434	4	4	11	1	1	51
Hesperoptenus gaskelli	Chiroptera	Vespertilionidae	Hesperoptenus	gaskelli	Gaskell's False Serotine	Nocturnal	Nocturnal	1	0	0	1	11.6	11.6	44	NA	1.1564	Imputed	100	0	0	0	0	0	0	0	0	0	11	0.0998556	0.0221434	4	4	11	1	1	51
Hesperoptenus tickelli	Chiroptera	Vespertilionidae	Hesperoptenus	tickelli	Tickell's Bat	Nocturnal	Nocturnal	1	0	0	1	18	18	44	1	1	47	100	0	0	0	0	0	0	0	0	0	11	0.0998556	0.0221434	4	4	11	10	10	51
Hesperoptenus tomesi	Chiroptera	Vespertilionidae	Hesperoptenus	tomesi	Large False Serotine	Nocturnal	Nocturnal	1	0	0	1	31	31	44	NA	1.0353	Imputed	100	0	0	0	0	0	0	0	0	0	11	0.0998556	0.0221434	4	4	11	2	2	51
Heterogeomys cherriei	Rodentia	Geomyidae	Heterogeomys	cherriei	Cherrie's Pocket Gopher	Cathemeral	Cathemeral	1	0	0	1	225	225	44	2.5	2.5	47	0	0	0	0	0	0	0	0	0	100	11	-0.0902245	0.0743635	1	1	11	3	3	51
Heterogeomys dariensis	Rodentia	Geomyidae	Heterogeomys	dariensis	Darien Pocket Gopher	Cathemeral	Cathemeral	1	0	0	1	438	438	44	2.5	2.5	1	0	0	0	0	0	0	0	0	0	100	11	-0.0902245	0.0743635	1	1	11	3	3	51
Heterohyrax brucei	Hyracoidea	Procaviidae	Heterohyrax	brucei	Bush Hyrax	Diurnal	Diurnal	1	0	0	1	2625	2625	44	1.89	1.89	47	0	0	0	0	0	0	0	0	0	100	11	-0.0902245	0.0743635	2	2	11	2	2	51
Heteromys adspersus	Rodentia	Heteromyidae	Heteromys	adspersus	Panamanian Spiny Pocket Mouse	Nocturnal	Nocturnal	1	0	0	1	65	65	44	3.2	3.2	47	0	0	0	0	0	0	0	0	50	50	11	-0.0888432	0.0302194	1	1	11	2	2	51
Heteromys anomalus	Rodentia	Heteromyidae	Heteromys	anomalus	Caribbean Spiny Pocket Mouse	Nocturnal	Nocturnal	1	0	0	1	70	70	44	2.6225	2.6225	47	0	0	0	0	0	0	0	0	30	70	11	-0.0965941	0.0478638	1	1	11	4	4	51
Heteromys australis	Rodentia	Heteromyidae	Heteromys	australis	Southern Spiny Pocket Mouse	Nocturnal	Nocturnal	1	1	1	1	57	57	44	2.75	2.75	47	0	0	0	0	0	0	0	0	30	70	11	-0.0965941	0.0478638	1	1	11	2	2	51
Heteromys desmarestianus	Rodentia	Heteromyidae	Heteromys	desmarestianus	Desmarest's Spiny Pocket Mouse	Nocturnal	Nocturnal	1	0	0	1	72.5	72.5	44	3.1225	3.1225	47	0	0	0	0	0	0	0	0	30	70	11	-0.0965941	0.0478638	1	1	11	2	2	51
Heteromys gaumeri	Rodentia	Heteromyidae	Heteromys	gaumeri	Gaumer's Spiny Pocket Mouse	Nocturnal	Nocturnal	1	0	0	1	63.6	63.6	44	2.95	2.95	47	0	0	0	0	0	0	0	0	30	70	11	-0.0965941	0.0478638	1	1	11	1	1	51
Heteromys irroratus	Rodentia	Heteromyidae	Heteromys	irroratus	Mexican Spiny Pocket Mouse	Nocturnal	Nocturnal	1	0	0	1	50	50	44	4.165	4.165	47	0	0	0	0	0	0	0	0	50	50	11	-0.0888432	0.0302194	1	1	11	1	1	51
Heteromys nelsoni	Rodentia	Heteromyidae	Heteromys	nelsoni	Nelson's Spiny Pocket Mouse	Nocturnal	Nocturnal	1	0	0	1	54.2	54.2	44	NA	4.0122	Imputed	0	0	0	0	0	0	0	0	30	70	11	-0.0965941	0.0478638	1	1	11	1	1	51
Heteromys oasicus	Rodentia	Heteromyidae	Heteromys	oasicus	Paraguana spiny pocket mouse	Nocturnal	Nocturnal	1	0	0	1	43.8	43.8	44	NA	4.0923	Imputed	0	0	0	0	0	0	0	0	30	70	11	-0.0965941	0.0478638	1	1	11	3	3	51
Heteromys oresterus	Rodentia	Heteromyidae	Heteromys	oresterus	Mountain Spiny Pocket Mouse	Nocturnal	Nocturnal	1	0	0	1	74.8	74.8	44	3.5575	3.5575	47	0	0	0	0	0	0	0	0	30	70	11	-0.0965941	0.0478638	1	1	11	1	1	51
Heteromys pictus	Rodentia	Heteromyidae	Heteromys	pictus	Painted Spiny Pocket Mouse	Nocturnal	Nocturnal	1	0	0	1	40	40	44	3.6275	3.6275	47	0	0	0	0	0	0	0	0	50	50	11	-0.0888432	0.0302194	1	1	11	2	2	51
Heteromys salvini	Rodentia	Heteromyidae	Heteromys	salvini	Salvin's Spiny Pocket Mouse	Nocturnal	Nocturnal	1	0	0	1	42	42	44	3.625	3.625	47	0	0	0	0	0	0	0	0	50	50	11	-0.0888432	0.0302194	1	1	11	1	1	51
Heteromys spectabilis	Rodentia	Heteromyidae	Heteromys	spectabilis	Jaliscan Spiny Pocket Mouse	Nocturnal	Nocturnal	1	0	0	1	65	65	44	5	5	47	0	0	0	0	0	0	0	0	50	50	11	-0.0888432	0.0302194	1	1	11	1	1	51
Heteromys teleus	Rodentia	Heteromyidae	Heteromys	teleus	Ecuadorean spiny pocket mouse	Nocturnal	Nocturnal	1	1	1	1	88	88	44	NA	3.8356	Imputed	0	0	0	0	0	0	0	0	30	70	11	-0.0965941	0.0478638	1	1	11	2	2	51
Hippocamelus antisensis	Cetartiodactyla	Cervidae	Hippocamelus	antisensis	Taruca	Diurnal	Diurnal	1	1	1	1	68599.4	68599.4	44	1	1	47	0	0	0	0	0	0	0	0	0	100	11	-0.0902245	0.0743635	1	1	11	4	4	51
Hippocamelus bisulcus	Cetartiodactyla	Cervidae	Hippocamelus	bisulcus	Patagonian Huemul	Crepuscular	Crepuscular	1	1	1	1	70000.3	70000.3	44	1	1	47	0	0	0	0	0	0	0	0	0	100	11	-0.0902245	0.0743635	1	1	11	12	12	51
Hippopotamus amphibius	Cetartiodactyla	Hippopotamidae	Hippopotamus	amphibius	Hippopotamus	Cathemeral	Cathemeral	1	0	0	1	1417490	1417490	44	1	1	47	0	0	0	0	0	0	0	0	0	100	11	-0.0902245	0.0743635	1	1	11	21	21	51
Hipposideros abae	Chiroptera	Hipposideridae	Hipposideros	abae	Aba Roundleaf Bat	Nocturnal	Nocturnal	1	0	0	1	25.5	25.5	44	1.5	1.5	47	100	0	0	0	0	0	0	0	0	0	11	0.0998556	0.0221434	4	4	11	4	4	51
Hipposideros armiger	Chiroptera	Hipposideridae	Hipposideros	armiger	Great Himalayan Leaf-nosed Bat	Nocturnal	Nocturnal	1	0	0	1	53	53	44	1	1	1	100	0	0	0	0	0	0	0	0	0	11	0.0998556	0.0221434	4	4	11	4	4	51
Hipposideros ater	Chiroptera	Hipposideridae	Hipposideros	ater	Dusky Leaf-nosed Bat	Nocturnal	Nocturnal	1	0	0	1	5.8	5.8	44	0.99	0.99	47	100	0	0	0	0	0	0	0	0	0	11	0.0998556	0.0221434	4	4	11	10	10	51
Hipposideros beatus	Chiroptera	Hipposideridae	Hipposideros	beatus	Benito Roundleaf Bat	Nocturnal	Nocturnal	1	0	0	1	6.7	6.7	44	1	1	1	100	0	0	0	0	0	0	0	0	0	11	0.0998556	0.0221434	4	4	11	5	5	51
Hipposideros bicolor	Chiroptera	Hipposideridae	Hipposideros	bicolor	Bicolored Leaf-nosed Bat	Nocturnal	Nocturnal	1	0	0	1	7.6	7.6	44	0.99	0.99	47	100	0	0	0	0	0	0	0	0	0	11	0.0998556	0.0221434	4	4	11	2	2	51
Hipposideros boeadii	Chiroptera	Hipposideridae	Hipposideros	boeadii	Boeadi's Roundleaf Bat	Nocturnal	Nocturnal	1	0	0	1	7.7	7.7	44	1	2.2756	1	100	0	0	0	0	0	0	0	0	0	1	0.0998556	0.0221434	4	4	1	1	1	51
Hipposideros breviceps	Chiroptera	Hipposideridae	Hipposideros	breviceps	Short-headed Leaf-nosed Bat	Nocturnal	Nocturnal	1	0	0	1	7.2	7.2	44	1	1.189	1	100	0	0	0	0	0	0	0	0	0	11	0.0998556	0.0221434	4	4	11	2	2	51
Hipposideros caffer	Chiroptera	Hipposideridae	Hipposideros	caffer	Sundevall's Roundleaf Bat	Nocturnal	Nocturnal	1	0	0	1	9.4	9.4	44	0.9925	0.9925	47	100	0	0	0	0	0	0	0	0	0	11	0.0998556	0.0221434	4	4	11	7	7	51
Hipposideros calcaratus	Chiroptera	Hipposideridae	Hipposideros	calcaratus	Spurred Leaf-nosed Bat	Nocturnal	Nocturnal	1	0	0	1	11.4	11.4	44	1.5	1.5	47	100	0	0	0	0	0	0	0	0	0	11	0.0998556	0.0221434	4	4	11	3	3	51
Hipposideros camerunensis	Chiroptera	Hipposideridae	Hipposideros	camerunensis	Greater Roundleaf Bat	Nocturnal	Nocturnal	1	0	0	1	52.7	52.7	44	1	1	1	100	0	0	0	0	0	0	0	0	0	11	0.0998556	0.0221434	4	4	11	2	2	51
Hipposideros cervinus	Chiroptera	Hipposideridae	Hipposideros	cervinus	Fawn-colored Leaf-nosed Bat	Nocturnal	Nocturnal	1	0	0	1	9.3	9.3	44	0.995	0.995	47	100	0	0	0	0	0	0	0	0	0	11	0.0998556	0.0221434	4	4	11	4	4	51
Hipposideros cineraceus	Chiroptera	Hipposideridae	Hipposideros	cineraceus	Least Leaf-nosed Bat	Nocturnal	Nocturnal	1	0	0	1	4.7	4.7	44	0.98	0.98	47	100	0	0	0	0	0	0	0	0	0	11	0.0998556	0.0221434	4	4	11	3	3	51
Hipposideros commersoni	Chiroptera	Hipposideridae	Hipposideros	commersoni	Commerson's Leaf-nosed Bat	Nocturnal	Nocturnal	1	0	0	1	99.1	99.1	44	0.9925	0.9925	47	100	0	0	0	0	0	0	0	0	0	11	0.0998556	0.0221434	4	4	11	5	5	51
Hipposideros coronatus	Chiroptera	Hipposideridae	Hipposideros	coronatus	Large Mindanao Leaf-nosed Bat	Nocturnal	Nocturnal	1	0	0	1	9.5	9.5	44	1	1.2388	1	100	0	0	0	0	0	0	0	0	0	11	0.0998556	0.0221434	4	4	11	2	2	51
Hipposideros corynophyllus	Chiroptera	Hipposideridae	Hipposideros	corynophyllus	Telefomin Leaf-nosed Bat	Nocturnal	Nocturnal	1	0	0	1	14.5	14.5	44	1	1.0863	1	100	0	0	0	0	0	0	0	0	0	11	0.0998556	0.0221434	4	4	11	2	2	51
Hipposideros coxi	Chiroptera	Hipposideridae	Hipposideros	coxi	Cox's Leaf-nosed Bat	Nocturnal	Nocturnal	1	0	0	1	9.3	9.3	44	1	1.1409	1	100	0	0	0	0	0	0	0	0	0	11	0.0998556	0.0221434	4	4	11	1	1	51
Hipposideros crumeniferus	Chiroptera	Hipposideridae	Hipposideros	crumeniferus	Timor Leaf-nosed Bat	Nocturnal	Nocturnal	1	0	0	1	9.3	9.3	44	1	1.2618	1	100	0	0	0	0	0	0	0	0	0	11	0.0998556	0.0221434	4	4	11	1	1	51
Hipposideros curtus	Chiroptera	Hipposideridae	Hipposideros	curtus	Short-tailed Roundleaf Bat	Nocturnal	Nocturnal	1	0	0	1	7.5	7.5	44	1	1.2754	1	100	0	0	0	0	0	0	0	0	0	11	0.0998556	0.0221434	4	4	11	3	3	51
Hipposideros cyclops	Chiroptera	Hipposideridae	Hipposideros	cyclops	Cyclops Roundleaf Bat	Nocturnal	Nocturnal	1	0	0	1	33.5	33.5	44	1	1	47	100	0	0	0	0	0	0	0	0	0	11	0.0998556	0.0221434	4	4	11	3	3	51
Hipposideros demissus	Chiroptera	Hipposideridae	Hipposideros	demissus	Makira Leaf-nosed Bat	Nocturnal	Nocturnal	1	0	0	1	24.9	24.9	44	1	1	47	100	0	0	0	0	0	0	0	0	0	11	0.0998556	0.0221434	4	4	11	1	1	51
Hipposideros diadema	Chiroptera	Hipposideridae	Hipposideros	diadema	Diadem Leaf-nosed Bat	Nocturnal	Nocturnal	1	0	0	1	43.8	43.8	44	1	1	47	100	0	0	0	0	0	0	0	0	0	11	0.0998556	0.0221434	4	4	11	8	8	51
Hipposideros dinops	Chiroptera	Hipposideridae	Hipposideros	dinops	Fierce Leaf-nosed Bat	Nocturnal	Nocturnal	1	0	0	1	71.9	71.9	44	1	1.0459	1	100	0	0	0	0	0	0	0	0	0	11	0.0998556	0.0221434	4	4	11	2	2	51
Hipposideros doriae	Chiroptera	Hipposideridae	Hipposideros	doriae	Bornean Leaf-nosed Bat	Nocturnal	Nocturnal	1	0	0	1	5	5	44	1	1.256	1	100	0	0	0	0	0	0	0	0	0	11	0.0998556	0.0221434	4	4	11	1	1	51
Hipposideros durgadasi	Chiroptera	Hipposideridae	Hipposideros	durgadasi	Durga Das's Leaf-nosed Bat	Nocturnal	Nocturnal	1	0	0	1	5.6	5.6	44	0.98	0.98	47	100	0	0	0	0	0	0	0	0	0	11	0.0998556	0.0221434	4	4	11	2	2	51
Hipposideros dyacorum	Chiroptera	Hipposideridae	Hipposideros	dyacorum	Dayak Leaf-nosed Bat	Nocturnal	Nocturnal	1	0	0	1	6.1	6.1	44	1	1.4095	1	100	0	0	0	0	0	0	0	0	0	11	0.0998556	0.0221434	4	4	11	2	2	51
Hipposideros edwardshilli	Chiroptera	Hipposideridae	Hipposideros	edwardshilli	Hill's Leaf-nosed Bat	Nocturnal	Nocturnal	1	0	0	1	11.3	11.3	44	1	1.1549	1	100	0	0	0	0	0	0	0	0	0	11	0.0998556	0.0221434	4	4	11	3	3	51
Hipposideros fuliginosus	Chiroptera	Hipposideridae	Hipposideros	fuliginosus	Sooty Roundleaf Bat	Nocturnal	Nocturnal	1	0	0	1	16.6	16.6	44	1	1	1	100	0	0	0	0	0	0	0	0	0	11	0.0998556	0.0221434	4	4	11	1	1	51
Hipposideros fulvus	Chiroptera	Hipposideridae	Hipposideros	fulvus	Fulvus Leaf-nosed Bat	Nocturnal	Nocturnal	1	0	0	1	8.5	8.5	44	0.9975	0.9975	47	100	0	0	0	0	0	0	0	0	0	11	0.0998556	0.0221434	4	4	11	3	3	51
Hipposideros galeritus	Chiroptera	Hipposideridae	Hipposideros	galeritus	Cantor's Leaf-nosed Bat	Nocturnal	Nocturnal	1	0	0	1	8.2	8.2	44	0.99	0.99	47	100	0	0	0	0	0	0	0	0	0	11	0.0998556	0.0221434	4	4	11	10	10	51
Hipposideros gigas	Chiroptera	Hipposideridae	Hipposideros	gigas	Giant Leaf-nosed Bat	Nocturnal	Nocturnal	1	0	0	1	166.5	166.5	44	1	1	47	100	0	0	0	0	0	0	0	0	0	11	0.0998556	0.0221434	4	4	11	5	5	51
Hipposideros grandis	Chiroptera	Hipposideridae	Hipposideros	grandis	Grand Leaf-nosed Bat	Nocturnal	Nocturnal	1	0	0	1	16.3	16.3	44	0.98	0.98	47	100	0	0	0	0	0	0	0	0	0	11	0.0998556	0.0221434	4	4	11	2	2	51
Hipposideros halophyllus	Chiroptera	Hipposideridae	Hipposideros	halophyllus	Thailand Leaf-nosed Bat	Nocturnal	Nocturnal	1	0	0	1	4	4	44	1	1	1	100	0	0	0	0	0	0	0	0	0	11	0.0998556	0.0221434	4	4	11	2	2	51
Hipposideros hypophyllus	Chiroptera	Hipposideridae	Hipposideros	hypophyllus	Kolar Leaf-nosed Bat	Nocturnal	Nocturnal	1	0	0	1	NA	7.7	Imputed	1	1	1	100	0	0	0	0	0	0	0	0	0	11	0.0998556	0.0221434	4	4	11	2	2	51
Hipposideros inexpectatus	Chiroptera	Hipposideridae	Hipposideros	inexpectatus	Crested Leaf-nosed Bat	Nocturnal	Nocturnal	1	0	0	1	70.4	70.4	44	1	1	1	100	0	0	0	0	0	0	0	0	0	11	0.0998556	0.0221434	4	4	11	2	2	51
Hipposideros inornatus	Chiroptera	Hipposideridae	Hipposideros	inornatus	Arnhem Leaf-nosed Bat	Nocturnal	Nocturnal	1	0	0	1	28.5	28.5	44	1	1	47	100	0	0	0	0	0	0	0	0	0	11	0.0998556	0.0221434	4	4	11	5	5	51
Hipposideros jonesi	Chiroptera	Hipposideridae	Hipposideros	jonesi	Jones' Roundleaf Bat	Nocturnal	Nocturnal	1	0	0	1	5.5	5.5	44	1	1	1	100	0	0	0	0	0	0	0	0	0	11	0.0998556	0.0221434	4	4	11	9	9	51
Hipposideros khaokhouayensis	Chiroptera	Hipposideridae	Hipposideros	khaokhouayensis	Phou Khao Khouay Leaf-nosed Bat	Nocturnal	Nocturnal	1	0	0	1	8.7	8.7	44	1	1	1	100	0	0	0	0	0	0	0	0	0	44	0.0998556	0.0221434	4	4	1	1	1	51
Hipposideros lamottei	Chiroptera	Hipposideridae	Hipposideros	lamottei	Lamotte's Roundleaf Bat	Nocturnal	Nocturnal	1	0	0	1	13.1	13.1	44	1	1	1	100	0	0	0	0	0	0	0	0	0	11	0.0998556	0.0221434	4	4	11	5	5	51
Hipposideros lankadiva	Chiroptera	Hipposideridae	Hipposideros	lankadiva	Indian Leaf-nosed Bat	Nocturnal	Nocturnal	1	0	0	1	52.4	52.4	44	0.99	0.99	47	100	0	0	0	0	0	0	0	0	0	11	0.0998556	0.0221434	4	4	11	6	6	51
Hipposideros larvatus	Chiroptera	Hipposideridae	Hipposideros	larvatus	Horsfield's Leaf-nosed Bat	Nocturnal	Nocturnal	1	0	0	1	19.9	19.9	44	0.98	0.98	47	100	0	0	0	0	0	0	0	0	0	11	0.0998556	0.0221434	4	4	11	8	8	51
Hipposideros lekaguli	Chiroptera	Hipposideridae	Hipposideros	lekaguli	Large Asian Leaf-nosed Bat	Nocturnal	Nocturnal	1	0	0	1	31.1	31.1	44	1	1	1	100	0	0	0	0	0	0	0	0	0	11	0.0998556	0.0221434	4	4	11	4	4	51
Hipposideros lylei	Chiroptera	Hipposideridae	Hipposideros	lylei	Shield-faced Leaf-nosed Bat	Nocturnal	Nocturnal	1	0	0	1	40	40	44	1	1	1	100	0	0	0	0	0	0	0	0	0	11	0.0998556	0.0221434	4	4	11	4	4	51
Hipposideros macrobullatus	Chiroptera	Hipposideridae	Hipposideros	macrobullatus	Big-eared Leaf-nosed Bat	Nocturnal	Nocturnal	1	0	0	1	5.8	5.8	44	0.99	0.99	47	100	0	0	0	0	0	0	0	0	0	11	0.0998556	0.0221434	4	4	11	2	2	51
Hipposideros madurae	Chiroptera	Hipposideridae	Hipposideros	madurae	Maduran Leaf-nosed Bat	Nocturnal	Nocturnal	1	0	0	1	13.9	13.9	44	0.98	0.98	47	100	0	0	0	0	0	0	0	0	0	11	0.0998556	0.0221434	4	4	11	2	2	51
Hipposideros maggietaylorae	Chiroptera	Hipposideridae	Hipposideros	maggietaylorae	Maggie Taylor's Leaf-nosed Bat	Nocturnal	Nocturnal	1	0	0	1	18.5	18.5	44	1	1	1	100	0	0	0	0	0	0	0	0	0	11	0.0998556	0.0221434	4	4	11	6	6	51
Hipposideros marisae	Chiroptera	Hipposideridae	Hipposideros	marisae	Aellen's Roundleaf Bat	Nocturnal	Nocturnal	1	0	0	1	6.1	6.1	44	1	1	1	100	0	0	0	0	0	0	0	0	0	11	0.0998556	0.0221434	4	4	11	4	4	51
Hipposideros megalotis	Chiroptera	Hipposideridae	Hipposideros	megalotis	Ethiopian Large-eared Roundleaf Bat	Nocturnal	Nocturnal	1	0	0	1	5.6	5.6	44	1	1	1	100	0	0	0	0	0	0	0	0	0	11	0.0998556	0.0221434	4	4	11	2	2	51
Hipposideros muscinus	Chiroptera	Hipposideridae	Hipposideros	muscinus	Fly River Leaf-nosed Bat	Nocturnal	Nocturnal	1	0	0	1	8.6	8.6	44	1	1	1	100	0	0	0	0	0	0	0	0	0	11	0.0998556	0.0221434	4	4	11	1	1	51
Hipposideros nequam	Chiroptera	Hipposideridae	Hipposideros	nequam	Malayan Leaf-nosed Bat	Nocturnal	Nocturnal	1	0	0	1	7.6	7.6	44	1	1	1	100	0	0	0	0	0	0	0	0	0	11	0.0998556	0.0221434	4	4	11	1	1	51
Hipposideros obscurus	Chiroptera	Hipposideridae	Hipposideros	obscurus	Philippine Forest Leaf-nosed Bat	Nocturnal	Nocturnal	1	0	0	1	9.5	9.5	44	1	1	1	100	0	0	0	0	0	0	0	0	0	11	0.0998556	0.0221434	4	4	11	3	3	51
Hipposideros orbiculus	Chiroptera	Hipposideridae	Hipposideros	orbiculus	Orbiculus Leaf-nosed Bat	Nocturnal	Nocturnal	1	0	0	1	9.8	9.8	44	1	1	1	100	0	0	0	0	0	0	0	0	0	11	0.0998556	0.0221434	4	4	11	1	1	51
Hipposideros papua	Chiroptera	Hipposideridae	Hipposideros	papua	Biak Leaf-nosed Bat	Nocturnal	Nocturnal	1	0	0	1	10.1	10.1	44	1	1	1	100	0	0	0	0	0	0	0	0	0	11	0.0998556	0.0221434	4	4	11	2	2	51
Hipposideros pelingensis	Chiroptera	Hipposideridae	Hipposideros	pelingensis	Peleng Leaf-nosed Bat	Nocturnal	Nocturnal	1	0	0	1	56.2	56.2	44	1	1	1	100	0	0	0	0	0	0	0	0	0	11	0.0998556	0.0221434	4	4	11	3	3	51
Hipposideros pomona	Chiroptera	Hipposideridae	Hipposideros	pomona	Andersen's Leaf-nosed Bat	Nocturnal	Nocturnal	1	0	0	1	6.2	6.2	44	0.99	0.99	47	100	0	0	0	0	0	0	0	0	0	11	0.0998556	0.0221434	4	4	11	5	5	51
Hipposideros pratti	Chiroptera	Hipposideridae	Hipposideros	pratti	Pratt's Leaf-nosed Bat	Nocturnal	Nocturnal	1	0	0	1	56	56	44	1	1	1	100	0	0	0	0	0	0	0	0	0	11	0.0998556	0.0221434	4	4	11	1	1	51
Hipposideros pygmaeus	Chiroptera	Hipposideridae	Hipposideros	pygmaeus	Philippine Pygmy Leaf-nosed Bat	Nocturnal	Nocturnal	1	0	0	1	3.5	3.5	44	1	1	1	100	0	0	0	0	0	0	0	0	0	11	0.0998556	0.0221434	4	4	11	2	2	51
Hipposideros ridleyi	Chiroptera	Hipposideridae	Hipposideros	ridleyi	Ridley's Leaf-nosed Bat	Nocturnal	Nocturnal	1	0	0	1	8.8	8.8	44	0.98	0.98	47	100	0	0	0	0	0	0	0	0	0	11	0.0998556	0.0221434	4	4	11	1	1	51
Hipposideros rotalis	Chiroptera	Hipposideridae	Hipposideros	rotalis	Laotian Leaf-nosed Bat	Nocturnal	Nocturnal	1	0	0	1	9.3	9.3	44	1	1	1	100	0	0	0	0	0	0	0	0	0	11	0.0998556	0.0221434	4	4	11	1	1	51
Hipposideros ruber	Chiroptera	Hipposideridae	Hipposideros	ruber	Noack's Roundleaf Bat	Nocturnal	Nocturnal	1	1	1	1	10.1	10.1	44	1	1	47	100	0	0	0	0	0	0	0	0	0	11	0.0998556	0.0221434	4	4	11	4	4	51
Hipposideros scutinares	Chiroptera	Hipposideridae	Hipposideros	scutinares	Shield-nosed Leaf-nosed Bat	Nocturnal	Nocturnal	1	0	0	1	40	40	44	1	1.1919	1	100	0	0	0	0	0	0	0	0	0	11	0.0998556	0.0221434	4	4	11	1	1	51
Hipposideros semoni	Chiroptera	Hipposideridae	Hipposideros	semoni	Semon's Leaf-nosed Bat	Nocturnal	Nocturnal	1	0	0	1	7.5	7.5	44	1	1	1	100	0	0	0	0	0	0	0	0	0	11	0.0998556	0.0221434	4	4	11	6	6	51
Hipposideros sorenseni	Chiroptera	Hipposideridae	Hipposideros	sorenseni	Sorensen's Leaf-nosed Bat	Nocturnal	Nocturnal	1	0	0	1	20.2	20.2	44	1	1	1	100	0	0	0	0	0	0	0	0	0	11	0.0998556	0.0221434	4	4	11	3	3	51
Hipposideros speoris	Chiroptera	Hipposideridae	Hipposideros	speoris	Schneider's Leaf-nosed Bat	Nocturnal	Nocturnal	1	0	0	1	10.4	10.4	44	0.9925	0.9925	47	100	0	0	0	0	0	0	0	0	0	11	0.0998556	0.0221434	4	4	11	11	11	51
Hipposideros stenotis	Chiroptera	Hipposideridae	Hipposideros	stenotis	Northern Leaf-nosed Bat	Nocturnal	Nocturnal	1	0	0	1	12	12	44	1	1	1	100	0	0	0	0	0	0	0	0	0	11	0.0998556	0.0221434	4	4	11	4	4	51
Hipposideros sumbae	Chiroptera	Hipposideridae	Hipposideros	sumbae	Sumban Leaf-nosed Bat	Nocturnal	Nocturnal	1	0	0	1	13.3	13.3	44	0.98	0.98	47	100	0	0	0	0	0	0	0	0	0	11	0.0998556	0.0221434	4	4	11	1	1	51
Hipposideros thomensis	Chiroptera	Hipposideridae	Hipposideros	thomensis	Unknown	Nocturnal	Nocturnal	1	0	0	1	67	67	44	0.995	0.995	47	100	0	0	0	0	0	0	0	0	0	11	0.0998556	0.0221434	4	4	11	4	4	51
Hipposideros turpis	Chiroptera	Hipposideridae	Hipposideros	turpis	Lesser Leaf-nosed Bat	Nocturnal	Nocturnal	1	0	0	1	33.4	33.4	44	1	1	47	100	0	0	0	0	0	0	0	0	0	11	0.0998556	0.0221434	4	4	11	4	4	51
Hipposideros vittatus	Chiroptera	Hipposideridae	Hipposideros	vittatus	Commerson's Leafnosed Bat	Nocturnal	Nocturnal	1	0	0	1	127.9	127.9	44	1	1	1	100	0	0	0	0	0	0	0	0	0	11	0.0998556	0.0221434	4	4	11	6	6	51
Hipposideros wollastoni	Chiroptera	Hipposideridae	Hipposideros	wollastoni	Wollaston's Leaf-nosed Bat	Nocturnal	Nocturnal	1	0	0	1	6.8	6.8	44	1	1	1	100	0	0	0	0	0	0	0	0	0	11	0.0998556	0.0221434	4	4	11	3	3	51
Hippotragus equinus	Cetartiodactyla	Bovidae	Hippotragus	equinus	Roan Antelope	Diurnal	Diurnal	1	1	1	1	269998	269998	44	0.99	0.99	47	0	0	0	0	0	0	0	0	0	100	11	-0.0902245	0.0743635	1	1	11	4	4	51
Hippotragus niger	Cetartiodactyla	Bovidae	Hippotragus	niger	Sable Antelope	Cathemeral	Cathemeral	1	1	1	1	227499	227499	44	1	1	47	0	0	0	0	0	0	0	0	0	100	11	-0.0902245	0.0743635	1	1	11	4	4	51
Histiotus alienus	Chiroptera	Vespertilionidae	Histiotus	alienus	Strange Big-eared Brown Bat	Nocturnal	Nocturnal	1	0	0	1	12	12	44	NA	1.1047	Imputed	100	0	0	0	0	0	0	0	0	0	11	0.0998556	0.0221434	4	4	11	1	1	51
Histiotus humboldti	Chiroptera	Vespertilionidae	Histiotus	humboldti	Unknown	Nocturnal	Nocturnal	1	0	0	1	10.5	10.5	44	NA	1.2598	Imputed	100	0	0	0	0	0	0	0	0	0	11	0.0998556	0.0221434	4	4	11	1	1	51
Histiotus laephotis	Chiroptera	Vespertilionidae	Histiotus	laephotis	Thomas's Big-eared Brown Bat	Nocturnal	Nocturnal	1	0	0	1	11.3	11.3	44	0.98	0.98	47	100	0	0	0	0	0	0	0	0	0	11	0.0998556	0.0221434	4	4	11	3	3	51
Histiotus macrotus	Chiroptera	Vespertilionidae	Histiotus	macrotus	Big-eared Brown Bat	Nocturnal	Nocturnal	1	0	0	1	11	11	44	0.98	0.98	47	100	0	0	0	0	0	0	0	0	0	11	0.0998556	0.0221434	4	4	11	2	2	51
Histiotus magellanicus	Chiroptera	Vespertilionidae	Histiotus	magellanicus	Southern Big-eared Brown Bat	Nocturnal	Nocturnal	1	0	0	1	14	14	44	1	1	1	100	0	0	0	0	0	0	0	0	0	11	0.0998556	0.0221434	4	4	11	1	1	51
Histiotus montanus	Chiroptera	Vespertilionidae	Histiotus	montanus	Small Big-eared Brown Bat	Nocturnal	Nocturnal	1	0	0	1	9.1	9.1	44	1	2	1	100	0	0	0	0	0	0	0	0	0	11	0.0998556	0.0221434	4	4	11	3	3	51
Histiotus velatus	Chiroptera	Vespertilionidae	Histiotus	velatus	Tropical Big-eared Brown Bat	Nocturnal	Nocturnal	1	0	0	1	11.2	11.2	44	2	2	1	100	0	0	0	0	0	0	0	0	0	11	0.0998556	0.0221434	4	4	11	2	2	51
Hodomys alleni	Rodentia	Cricetidae	Hodomys	alleni	Allen's Wood Rat	Nocturnal	Nocturnal	1	0	0	1	367.6	367.6	44	1.5425	1.5425	47	20	0	0	0	0	0	10	0	40	30	11	-0.0367221	-0.0054924	1	1	11	1	1	51
Holochilus brasiliensis	Rodentia	Cricetidae	Holochilus	brasiliensis	Web-footed Marsh Rat	Nocturnal	Nocturnal	1	0	0	1	155	155	44	3.66	3.66	47	10	0	0	0	0	0	0	0	0	90	11	-0.0705125	0.0710023	1	1	11	5	5	51
Holochilus chacarius	Rodentia	Cricetidae	Holochilus	chacarius	Chaco Marsh Rat	Nocturnal	Nocturnal	1	0	0	1	204	204	44	3.44	3.44	47	10	0	0	0	0	0	0	0	0	90	11	-0.0705125	0.0710023	1	1	11	3	3	51
Holochilus sciureus	Rodentia	Cricetidae	Holochilus	sciureus	Marsh Rat	Nocturnal	Nocturnal	1	0	0	1	171	171	44	4.06	4.06	47	10	0	0	0	0	0	0	0	0	90	11	-0.0705125	0.0710023	1	1	11	3	3	51
Homo sapiens	Primates	Hominidae	Homo	sapiens	Human	Diurnal	Diurnal	1	1	1	1	59500	59500	44	1.015	1.015	48	10	0	0	0	0	0	60	0	0	30	11	-0.0547528	-0.0562463	1	1	11	36	36	51
Hoolock hoolock	Primates	Hylobatidae	Hoolock	hoolock	Western Hoolock Gibbon	Diurnal	Diurnal	1	0	0	1	6500	6500	44	1.005	1.005	47	10	0	0	0	0	0	70	0	0	20	11	-0.0429621	-0.0735552	3	3	11	5	5	51
Hoolock leuconedys	Primates	Hylobatidae	Hoolock	leuconedys	Eastern Hoolock Gibbon	Diurnal	Diurnal	1	0	0	1	7200	7200	44	1.005	1.005	47	10	0	0	0	10	0	60	10	0	10	1	-0.0273795	-0.0887667	3	3	1	3	3	51
Hoplomys gymnurus	Rodentia	Echimyidae	Hoplomys	gymnurus	Armored Rat	Nocturnal	Nocturnal	1	0	0	1	240	240	44	2.1	2.1	47	30	0	0	0	0	0	0	0	0	70	11	-0.0306164	0.0700632	1	1	11	2	2	51
Hyaena hyaena	Carnivora	Hyaenidae	Hyaena	hyaena	Striped Hyaena	Nocturnal	Nocturnal	1	0	0	1	41705.1	41705.1	44	2.47	2.47	47	10	10	0	0	0	70	10	0	0	0	11	0.0175576	-0.0316861	1	1	11	9	9	51
Hybomys badius	Rodentia	Muridae	Hybomys	badius	Eisentraut's Hybomys	Cathemeral	Cathemeral	1	0	0	1	53.4	53.4	44	2.4	2.4	47	40	0	0	0	0	0	40	0	0	20	11	0.00912965	-0.0404274	1	1	11	1	1	51
Hybomys basilii	Rodentia	Muridae	Hybomys	basilii	Father Basilio's Striped Mouse	Nocturnal	Nocturnal	1	1	1	1	53.4	53.4	44	2.4	2.4	47	40	0	0	0	0	0	40	0	0	20	11	0.00912965	-0.0404274	1	1	11	1	1	51
Hybomys lunaris	Rodentia	Muridae	Hybomys	lunaris	Moon Striped Mouse	Nocturnal	Nocturnal	1	0	0	1	53.4	53.4	44	2.4	2.4	47	40	0	0	0	0	0	40	0	0	20	11	0.00912965	-0.0404274	1	1	11	1	1	51
Hybomys planifrons	Rodentia	Muridae	Hybomys	planifrons	Miller's Striped Mouse	Diurnal	Diurnal	1	0	0	1	49.6	49.6	44	2.4	2.4	47	40	0	0	0	0	0	40	0	0	20	11	0.00912965	-0.0404274	1	1	11	3	3	51
Hybomys trivirgatus	Rodentia	Muridae	Hybomys	trivirgatus	Temminck's Striped Mouse	Cathemeral	Cathemeral	1	0	0	1	56.9	56.9	44	2.72	2.72	47	40	0	0	0	0	0	40	0	0	20	11	0.00912965	-0.0404274	1	1	11	1	1	51
Hybomys univittatus	Rodentia	Muridae	Hybomys	univittatus	Peters' Striped Mouse	Cathemeral	Cathemeral	1	0	0	1	47.6	47.6	44	2.35	2.35	47	40	0	0	0	0	0	40	0	0	20	11	0.00912965	-0.0404274	1	1	11	3	3	51
Hydrictis maculicollis	Carnivora	Mustelidae	Hydrictis	maculicollis	Spotted-necked Otter	Diurnal	Diurnal	1	1	1	1	4000	4000	44	2	2	47	10	10	0	80	0	0	0	0	0	0	11	0.0182476	-0.00820227	1	1	11	14	14	51
Hydrochoerus hydrochaeris	Rodentia	Caviidae	Hydrochoerus	hydrochaeris	Capybara	Crepuscular	Crepuscular	1	1	1	1	62449.6	62449.6	44	3.49	3.49	47	0	0	0	0	0	0	10	0	0	90	11	-0.0940391	0.0471794	1	1	11	3	3	51
Hydrochoerus isthmius	Rodentia	Caviidae	Hydrochoerus	isthmius	Lesser Capybara	Nocturnal	Nocturnal	1	0	0	1	35000	35000	44	4.99	4.99	47	0	0	0	0	0	0	10	0	0	90	11	-0.0940391	0.0471794	1	1	11	2	2	51
Hydromys chrysogaster	Rodentia	Muridae	Hydromys	chrysogaster	Common Water Rat	Nocturnal	Nocturnal	1	1	1	1	479.8	479.8	44	3.655	3.655	47	50	10	10	30	0	0	0	0	0	0	11	0.0912831	0.0108894	1	1	11	10	10	51
Hydromys hussoni	Rodentia	Muridae	Hydromys	hussoni	Western Water Rat	Nocturnal	Nocturnal	1	0	0	1	84.4	84.4	44	NA	3.7184	Imputed	50	10	10	30	0	0	0	0	0	0	11	0.0912831	0.0108894	1	1	11	5	5	51
Hydromys neobritannicus	Rodentia	Muridae	Hydromys	neobritannicus	New Britain Water Rat	Nocturnal	Nocturnal	1	0	0	1	685.1	685.1	44	NA	3.1695	Imputed	50	10	10	30	0	0	0	0	0	0	11	0.0912831	0.0108894	1	1	11	6	6	51
Hydromys ziegleri	Rodentia	Muridae	Hydromys	ziegleri	Ziegler's Water Rat	Nocturnal	Nocturnal	1	0	0	1	55.3	55.3	44	NA	3.3354	Imputed	50	0	0	0	50	0	0	0	0	0	44	0.0780157	0.00862846	1	1	1	3	3	51
Hydropotes inermis	Cetartiodactyla	Cervidae	Hydropotes	inermis	Water Deer	Cathemeral	Cathemeral	1	0	0	1	14000	14000	44	3	3	47	0	0	0	0	0	0	0	0	0	100	11	-0.0902245	0.0743635	1	1	11	7	7	51
Hyemoschus aquaticus	Cetartiodactyla	Tragulidae	Hyemoschus	aquaticus	Water Chevrotain	Nocturnal	Nocturnal	1	0	0	1	10850	10850	44	1.2275	1.2275	47	0	0	0	0	0	0	100	0	0	0	11	-0.0308727	-0.113819	1	1	11	1	1	51
Hyladelphys kalinowskii	Didelphimorphia	Didelphidae	Hyladelphys	kalinowskii	Kalinowski's Mouse Opossum	Nocturnal	Nocturnal	1	0	0	1	16.3	16.3	44	NA	2.6272	Imputed	60	10	0	0	0	10	20	0	0	0	11	0.0707778	-0.0312391	3	3	11	2	2	51
Hylaeamys acritus	Rodentia	Cricetidae	Hylaeamys	acritus	Bolivian rice rat	NA	Nocturnal	Imputed	NA	0	Imputed	57	57	44	NA	3.7772	Imputed	29	0	0	0	14	0	10	0	10	37	44	-0.0206091	0.0138616	1	1	1	3	3	51
Hylaeamys laticeps	Rodentia	Cricetidae	Hylaeamys	laticeps	Large-headed Rice Rat	NA	Nocturnal	Imputed	NA	0	Imputed	70.7	70.7	44	4.02	4.02	47	20	0	0	0	0	0	20	0	20	40	11	-0.0467205	-0.00779274	1	1	11	1	1	51
Hylaeamys megacephalus	Rodentia	Cricetidae	Hylaeamys	megacephalus	Unknown	Nocturnal	Nocturnal	1	0	0	1	57.8	57.8	44	3.87	3.87	47	20	0	0	0	0	0	20	0	20	40	11	-0.0467205	-0.00779274	1	1	11	2	2	51
Hylaeamys oniscus	Rodentia	Cricetidae	Hylaeamys	oniscus	Sowbug Rice Rat	NA	Nocturnal	Imputed	NA	0	Imputed	60.5	60.5	44	NA	3.9456	Imputed	29	0	0	0	14	0	10	0	10	37	44	-0.0206091	0.0138616	1	1	1	1	1	51
Hylaeamys perenensis	Rodentia	Cricetidae	Hylaeamys	perenensis	Western Amazonian rice rat	Nocturnal	Nocturnal	1	1	1	1	60.6	60.6	44	4.02	4.02	47	20	0	0	0	0	0	20	0	20	40	11	-0.0467205	-0.00779274	1	1	11	5	5	51
Hylaeamys tatei	Rodentia	Cricetidae	Hylaeamys	tatei	Unknown	Nocturnal	Nocturnal	1	0	0	1	78.4	78.4	44	NA	3.0966	Imputed	20	0	0	0	0	0	20	0	20	40	11	-0.0467205	-0.00779274	1	1	11	1	1	51
Hylaeamys yunganus	Rodentia	Cricetidae	Hylaeamys	yunganus	Yungas Rice Rat	Nocturnal	Nocturnal	1	0	0	1	60.5	60.5	44	2	2	1	20	0	0	0	0	0	20	0	20	40	11	-0.0467205	-0.00779274	1	1	11	2	2	51
Hylobates agilis	Primates	Hylobatidae	Hylobates	agilis	Agile Gibbon	Diurnal	Diurnal	1	0	0	1	5650	5650	44	1.01	1.01	47	10	0	0	0	0	0	70	0	0	20	11	-0.0429621	-0.0735552	3	3	11	4	4	51
Hylobates albibarbis	Primates	Hylobatidae	Hylobates	albibarbis	Bornean White-bearded Gibbon	Diurnal	Diurnal	1	0	0	1	5650	5650	44	1	1	47	0	0	0	0	0	0	70	0	0	30	11	-0.074122	-0.0644824	3	3	11	3	3	51
Hylobates klossii	Primates	Hylobatidae	Hylobates	klossii	Kloss's Gibbon	Diurnal	Diurnal	1	0	0	1	5800	5800	44	1.005	1.005	47	10	0	0	0	0	0	70	0	0	20	11	-0.0429621	-0.0735552	3	3	11	1	1	51
Hylobates lar	Primates	Hylobatidae	Hylobates	lar	Lar Gibbon	Diurnal	Diurnal	1	0	0	1	4892	4892	44	1.005	1.005	47	10	0	0	0	0	0	70	0	0	20	11	-0.0429621	-0.0735552	3	3	11	3	3	51
Hylobates moloch	Primates	Hylobatidae	Hylobates	moloch	Silvery Gibbon	Diurnal	Diurnal	1	0	0	1	6500	6500	44	1	1	47	10	0	0	0	0	0	70	0	0	20	11	-0.0429621	-0.0735552	3	3	11	2	2	51
Hylobates muelleri	Primates	Hylobatidae	Hylobates	muelleri	Bornean Gibbon	Diurnal	Diurnal	1	0	0	1	6000	6000	44	1.01	1.01	47	10	0	0	0	0	0	70	0	0	20	11	-0.0429621	-0.0735552	3	3	11	1	1	1
Hylobates pileatus	Primates	Hylobatidae	Hylobates	pileatus	Pileated Gibbon	Diurnal	Diurnal	1	0	0	1	5440	5440	44	1	1	47	10	0	0	0	0	0	70	0	0	20	11	-0.0429621	-0.0735552	3	3	11	3	3	51
Hylochoerus meinertzhageni	Cetartiodactyla	Suidae	Hylochoerus	meinertzhageni	Forest Hog	Diurnal	Diurnal	1	0	0	1	188500	188500	44	4.175	4.175	47	0	0	0	0	0	0	0	0	0	100	11	-0.0902245	0.0743635	1	1	11	3	3	51
Hylomys megalotis	Eulipotyphla	Erinaceidae	Hylomys	megalotis	Long-eared Gymnure	Cathemeral	Cathemeral	1	0	0	1	58.5	58.5	44	NA	3.8834	Imputed	100	0	0	0	0	0	0	0	0	0	11	0.0998556	0.0221434	1	1	11	4	4	51
Hylomys parvus	Eulipotyphla	Erinaceidae	Hylomys	parvus	Dwarf Gymnure	Cathemeral	Cathemeral	1	0	0	1	38.3	38.3	44	2.36	2.36	47	100	0	0	0	0	0	0	0	0	0	11	0.0998556	0.0221434	1	1	11	1	1	51
Hylomys suillus	Eulipotyphla	Erinaceidae	Hylomys	suillus	Short-tailed Gymnure	Diurnal	Diurnal	1	1	1	1	65.8	65.8	44	2.325	2.325	47	100	0	0	0	0	0	0	0	0	0	11	0.0998556	0.0221434	1	1	11	7	7	51
Hylomyscus aeta	Rodentia	Muridae	Hylomyscus	aeta	Beaded Hylomyscus	Nocturnal	Nocturnal	1	0	0	1	25.1	25.1	44	4.18	4.18	47	10	0	0	0	0	0	60	0	0	30	11	-0.0547528	-0.0562463	3	3	11	2	2	51
Hylomyscus alleni	Rodentia	Muridae	Hylomyscus	alleni	Allen's Hylomyscus	Nocturnal	Nocturnal	1	0	0	1	18.7	18.7	44	3	3	47	10	0	0	0	0	0	60	0	0	30	11	-0.0547528	-0.0562463	3	3	11	3	3	51
Hylomyscus baeri	Rodentia	Muridae	Hylomyscus	baeri	Baer's Wood Mouse	Nocturnal	Nocturnal	1	0	0	1	31.8	31.8	44	NA	1.262	Imputed	10	0	0	0	0	0	60	0	0	30	11	-0.0547528	-0.0562463	3	3	11	2	2	51
Hylomyscus carillus	Rodentia	Muridae	Hylomyscus	carillus	Angolan Hylomyscus	Nocturnal	Nocturnal	1	0	0	1	26.3	26.3	44	NA	1.1164	Imputed	10	0	0	0	0	0	60	0	0	30	11	-0.0547528	-0.0562463	3	3	11	1	1	51
Hylomyscus denniae	Rodentia	Muridae	Hylomyscus	denniae	Montane wood mouse	Nocturnal	Nocturnal	1	0	0	1	30	30	44	4.61	4.61	47	10	0	0	0	0	0	60	0	0	30	11	-0.0547528	-0.0562463	3	3	11	1	1	51
Hylomyscus grandis	Rodentia	Muridae	Hylomyscus	grandis	Mount Oku Hylomyscus	Nocturnal	Nocturnal	1	0	0	1	33	33	44	4.18	4.18	47	10	0	0	0	0	0	60	0	0	30	11	-0.0547528	-0.0562463	3	3	11	1	1	51
Hylomyscus pamfi	Rodentia	Muridae	Hylomyscus	pamfi	Dahomey Gap wood mouse	Nocturnal	Nocturnal	1	0	0	1	NA	25.7	Imputed	NA	2.2491	Imputed	10	0	0	0	0	0	60	0	0	30	44	-0.0547528	-0.0562463	3	3	1	1	1	51
Hylomyscus parvus	Rodentia	Muridae	Hylomyscus	parvus	Little Wood Mouse	Nocturnal	Nocturnal	1	0	0	1	12.7	12.7	44	2.5	2.5	1	10	0	0	0	0	0	60	0	0	30	11	-0.0547528	-0.0562463	3	3	11	1	1	51
Hylomyscus stella	Rodentia	Muridae	Hylomyscus	stella	Stella wood mouse	Nocturnal	Nocturnal	1	0	0	1	20.2	20.2	44	3.0825	3.0825	47	10	0	0	0	0	0	60	0	0	30	11	-0.0547528	-0.0562463	3	3	11	3	3	51
Hylomyscus walterverheyeni	Rodentia	Muridae	Hylomyscus	walterverheyeni	Walter Verheyen's Mouse	Nocturnal	Nocturnal	1	0	0	1	20	20	1	3.6	3.6	1	30	0	0	0	0	0	30	0	0	40	1	-0.0253768	-0.0105973	3	3	1	2	2	51
Hylonycteris underwoodi	Chiroptera	Phyllostomidae	Hylonycteris	underwoodi	Underwood's Long-tongued Bat	Nocturnal	Nocturnal	1	0	0	1	6.7	6.7	44	0.995	0.995	47	10	0	0	0	0	0	40	50	0	0	11	-0.00988032	-0.0934913	3	3	11	3	3	51
Hylopetes alboniger	Rodentia	Sciuridae	Hylopetes	alboniger	Particolored Flying Squirrel	Nocturnal	Nocturnal	1	0	0	1	255.4	255.4	44	2.28	2.28	47	20	0	20	0	0	0	0	0	20	40	11	-0.0356106	0.0358152	3	3	11	4	4	51
Hylopetes bartelsi	Rodentia	Sciuridae	Hylopetes	bartelsi	Bartels's Flying Squirrel	Nocturnal	Nocturnal	1	0	0	1	65.4	65.4	44	NA	1.9663	Imputed	20	0	20	0	0	0	0	0	20	40	11	-0.0356106	0.0358152	3	3	11	2	2	51
Hylopetes lepidus	Rodentia	Sciuridae	Hylopetes	lepidus	Gray-cheeked flying squirrel	Nocturnal	Nocturnal	1	0	0	1	50	50	44	2	2	47	20	0	20	0	0	0	0	0	20	40	11	-0.0356106	0.0358152	3	3	11	2	2	51
Hylopetes nigripes	Rodentia	Sciuridae	Hylopetes	nigripes	Palawan Flying Squirrel	Nocturnal	Nocturnal	1	0	0	1	534	534	44	NA	1.2659	Imputed	20	0	20	0	0	0	0	0	20	40	11	-0.0356106	0.0358152	3	3	11	1	1	51
Hylopetes phayrei	Rodentia	Sciuridae	Hylopetes	phayrei	Indochinese Flying Squirrel	Nocturnal	Nocturnal	1	0	0	1	227	227	44	NA	1.5127	Imputed	20	0	20	0	0	0	0	0	20	40	11	-0.0356106	0.0358152	3	3	11	4	4	51
Hylopetes platyurus	Rodentia	Sciuridae	Hylopetes	platyurus	Jentink's Flying Squirrel	Nocturnal	Nocturnal	1	0	0	1	59.2	59.2	44	2	2	47	20	0	20	0	0	0	0	0	20	40	11	-0.0356106	0.0358152	3	3	11	4	4	51
Hylopetes sipora	Rodentia	Sciuridae	Hylopetes	sipora	Sipora Flying Squirrel	Nocturnal	Nocturnal	1	0	0	1	89.2	89.2	44	NA	1.4637	Imputed	20	0	20	0	0	0	0	0	20	40	11	-0.0356106	0.0358152	3	3	11	1	1	51
Hylopetes spadiceus	Rodentia	Sciuridae	Hylopetes	spadiceus	Red-cheeked Flying Squirrel	Nocturnal	Nocturnal	1	0	0	1	84.3	84.3	44	NA	2.2884	Imputed	20	0	20	0	0	0	0	0	20	40	11	-0.0356106	0.0358152	3	3	11	4	4	51
Hylopetes winstoni	Rodentia	Sciuridae	Hylopetes	winstoni	Sumatran Flying Squirrel	Nocturnal	Nocturnal	1	0	0	1	74.6	74.6	44	NA	2.1587	Imputed	20	0	20	0	0	0	0	0	20	40	11	-0.0356106	0.0358152	3	3	11	2	2	51
Hyomys dammermani	Rodentia	Muridae	Hyomys	dammermani	Western White-eared Giant Rat	Nocturnal	Nocturnal	1	0	0	1	932.5	932.5	44	1.07	1.07	47	0	0	0	0	0	0	0	0	0	100	11	-0.0902245	0.0743635	1	1	11	2	2	51
Hyomys goliath	Rodentia	Muridae	Hyomys	goliath	Eastern White-eared Giant Rat	Nocturnal	Nocturnal	1	0	0	1	817.5	817.5	44	1	1	47	0	0	0	0	0	0	0	0	0	100	11	-0.0902245	0.0743635	1	1	11	2	2	51
Hyosciurus heinrichi	Rodentia	Sciuridae	Hyosciurus	heinrichi	Montane Long-nosed Squirrel	Diurnal	Diurnal	1	0	0	1	296	296	44	1.5	1.5	1	10	0	0	0	0	0	20	0	50	20	11	-0.0490222	-0.0407511	1	1	11	1	1	51
Hyosciurus ileile	Rodentia	Sciuridae	Hyosciurus	ileile	Lowland Long-nosed Squirrel	Diurnal	Diurnal	1	0	0	1	315	315	44	NA	3.1	Imputed	10	0	0	0	0	0	20	0	50	20	11	-0.0490222	-0.0407511	1	1	11	5	5	51
Hypogeomys antimena	Rodentia	Nesomyidae	Hypogeomys	antimena	Malagasy Giant Jumping Rat	Nocturnal	Nocturnal	1	0	0	1	1250	1250	44	1.13	1.13	47	0	0	0	0	0	0	100	0	0	0	11	-0.0308727	-0.113819	1	1	11	1	1	51
Hypsignathus monstrosus	Chiroptera	Pteropodidae	Hypsignathus	monstrosus	Hammer-headed Fruit Bat	Nocturnal	Nocturnal	1	0	0	1	335.1	335.1	44	1.4	1.4	47	0	10	0	0	0	0	90	0	0	0	11	-0.0291028	-0.115005	3	3	11	5	5	51
Hypsiprymnodon moschatus	Diprotodontia	Hypsiprymnodontidae	Hypsiprymnodon	moschatus	Musky Rat Kangaroo	Diurnal	Diurnal	1	0	0	1	520	520	44	2.04	2.04	47	70	0	0	0	0	0	20	0	0	10	11	0.0568549	-0.0147698	1	1	11	2	2	51
Hypsugo anthonyi	Chiroptera	Vespertilionidae	Hypsugo	anthonyi	Anthony's Pipistrelle	Nocturnal	Nocturnal	1	0	0	1	9.4	9.4	44	NA	1.2026	Imputed	100	0	0	0	0	0	0	0	0	0	11	0.0998556	0.0221434	4	4	11	1	1	51
Hypsugo joffrei	Chiroptera	Vespertilionidae	Hypsugo	joffrei	Joffre's Pipistrelle	Nocturnal	Nocturnal	1	0	0	1	9.4	9.4	44	NA	1.1956	Imputed	100	0	0	0	0	0	0	0	0	0	11	0.0998556	0.0221434	4	4	11	1	1	51
Hypsugo kitcheneri	Chiroptera	Vespertilionidae	Hypsugo	kitcheneri	Red-brown Pipistrelle	Nocturnal	Nocturnal	1	0	0	1	7.4	7.4	44	NA	1.2431	Imputed	100	0	0	0	0	0	0	0	0	0	11	0.0998556	0.0221434	4	4	11	2	2	51
Hypsugo lophurus	Chiroptera	Vespertilionidae	Hypsugo	lophurus	Burmese Pipistrelle	Nocturnal	Nocturnal	1	0	0	1	6.7	6.7	44	NA	1.1213	Imputed	100	0	0	0	0	0	0	0	0	0	11	0.0998556	0.0221434	4	4	11	2	2	51
Hypsugo macrotis	Chiroptera	Vespertilionidae	Hypsugo	macrotis	Big-eared Pipistrelle	Nocturnal	Nocturnal	1	0	0	1	5.1	5.1	44	NA	1.2745	Imputed	100	0	0	0	0	0	0	0	0	0	11	0.0998556	0.0221434	4	4	11	3	3	51
Hypsugo savii	Chiroptera	Vespertilionidae	Hypsugo	savii	Savi's Pipistrelle	Nocturnal	Nocturnal	1	0	0	1	6.4	6.4	44	2	2	1	100	0	0	0	0	0	0	0	0	0	11	0.0998556	0.0221434	4	4	11	12	12	51
Hypsugo vordermanni	Chiroptera	Vespertilionidae	Hypsugo	vordermanni	Vordermann's Pipistrelle	Nocturnal	Nocturnal	1	0	0	1	6	6	44	2	2	47	100	0	0	0	0	0	0	0	0	0	11	0.0998556	0.0221434	4	4	11	1	1	51
Hystrix africaeaustralis	Rodentia	Hystricidae	Hystrix	africaeaustralis	Cape Porcupine	Nocturnal	Nocturnal	1	0	0	1	14936	14936	44	1.805	1.805	47	0	0	0	0	0	0	20	0	0	80	11	-0.0964831	0.0221853	1	1	11	7	7	51
Hystrix brachyura	Rodentia	Hystricidae	Hystrix	brachyura	Malayan Porcupine	Nocturnal	Nocturnal	1	0	0	1	8450	8450	44	1.4325	1.4325	47	0	0	0	0	0	0	20	0	0	80	11	-0.0964831	0.0221853	1	1	11	12	12	51
Hystrix crassispinis	Rodentia	Hystricidae	Hystrix	crassispinis	Thick-spined Porcupine	Nocturnal	Nocturnal	2	0	0	1	5445	5445	44	NA	1.4154	Imputed	0	0	0	0	0	0	20	0	0	80	11	-0.0964831	0.0221853	1	1	11	4	4	51
Hystrix cristata	Rodentia	Hystricidae	Hystrix	cristata	Crested Porcupine	Nocturnal	Nocturnal	1	1	1	42	16250	16250	44	2.015	2.015	47	0	0	0	0	0	0	20	0	0	80	11	-0.0964831	0.0221853	1	1	11	8	8	51
Hystrix indica	Rodentia	Hystricidae	Hystrix	indica	Indian Crested Porcupine	Nocturnal	Nocturnal	1	0	0	1	12435.8	12435.8	44	1.865	1.865	47	0	0	0	0	0	0	20	0	0	80	11	-0.0964831	0.0221853	1	1	11	9	9	51
Hystrix javanica	Rodentia	Hystricidae	Hystrix	javanica	Sunda Porcupine	Nocturnal	Nocturnal	2	0	0	1	23014.4	23014.4	44	1.455	1.455	47	0	0	0	0	0	0	20	0	0	80	11	-0.0964831	0.0221853	1	1	11	3	3	51
Hystrix pumila	Rodentia	Hystricidae	Hystrix	pumila	Phillipine Porcupine	Nocturnal	Nocturnal	2	0	0	1	2740	2740	44	NA	1.8927	Imputed	0	0	0	0	0	0	20	0	0	80	11	-0.0964831	0.0221853	1	1	11	3	3	51
Hystrix sumatrae	Rodentia	Hystricidae	Hystrix	sumatrae	Sumatran Porcupine	Nocturnal	Nocturnal	2	0	0	1	3260	3260	44	NA	2.08405	Imputed	0	0	0	0	0	0	20	0	0	80	11	-0.0964831	0.0221853	1	1	11	3	3	51
Ia io	Chiroptera	Vespertilionidae	Ia	io	Great Evening Bat	Nocturnal	Nocturnal	1	0	0	1	49.2	49.2	44	1	1	1	100	0	0	0	0	0	0	0	0	0	11	0.0998556	0.0221434	4	4	11	3	3	51
Ichneumia albicauda	Carnivora	Herpestidae	Ichneumia	albicauda	White-tailed Mongoose	Nocturnal	Nocturnal	1	0	0	1	3500	3500	44	2.34	2.34	47	70	0	10	0	10	0	10	0	0	0	11	0.0933016	-0.00711817	1	1	11	8	8	51
Ichthyomys hydrobates	Rodentia	Cricetidae	Ichthyomys	hydrobates	Crab-eating Rat	Cathemeral	Cathemeral	1	0	0	1	66.4	66.4	44	NA	3.1485	Imputed	80	0	0	20	0	0	0	0	0	0	11	0.0995343	0.0212629	1	1	11	4	4	51
Ichthyomys pittieri	Rodentia	Cricetidae	Ichthyomys	pittieri	Pittier's Crab-eating Rat	Nocturnal	Nocturnal	1	0	0	1	69.1	69.1	44	4	4	1	80	0	0	20	0	0	0	0	0	0	11	0.0995343	0.0212629	1	1	11	3	3	51
Ichthyomys stolzmanni	Rodentia	Cricetidae	Ichthyomys	stolzmanni	Stolzmann's Crab-eating Rat	Cathemeral	Cathemeral	1	0	0	1	84.7	84.7	44	NA	4.2716	Imputed	80	0	0	20	0	0	0	0	0	0	11	0.0995343	0.0212629	1	1	11	3	3	51
Ichthyomys tweedii	Rodentia	Cricetidae	Ichthyomys	tweedii	Tweedy's Crab-eating Rat	Cathemeral	Cathemeral	1	0	0	1	118.5	118.5	44	1.94	1.94	47	80	0	0	20	0	0	0	0	0	0	11	0.0995343	0.0212629	1	1	11	2	2	51
Ictidomys mexicanus	Rodentia	Sciuridae	Ictidomys	mexicanus	Mexican Ground Squirrel	Diurnal	Diurnal	1	0	0	1	189.6	189.6	44	5.91	5.91	47	20	0	0	0	0	0	0	0	40	40	11	-0.0416959	0.024389	1	1	11	3	3	51
Ictidomys tridecemlineatus	Rodentia	Sciuridae	Ictidomys	tridecemlineatus	Thirteen-lined Ground Squirrel	Diurnal	Diurnal	1	0	0	1	131.7	131.7	44	8.085	8.085	47	20	0	0	0	0	0	0	0	40	40	11	-0.0416959	0.024389	1	1	11	6	6	51
Ictonyx libycus	Carnivora	Mustelidae	Ictonyx	libycus	Libyan Striped Weasel	Nocturnal	Nocturnal	1	0	0	1	2062.5	2062.5	44	2	2	47	40	40	10	0	10	0	0	0	0	0	11	0.0767465	0.000870128	1	1	11	3	3	51
Ictonyx striatus	Carnivora	Mustelidae	Ictonyx	striatus	Zorilla	Nocturnal	Nocturnal	1	0	0	1	1300	1300	44	2.235	2.235	47	40	40	10	0	10	0	0	0	0	0	11	0.0767465	0.000870128	1	1	11	5	5	51
Idionycteris phyllotis	Chiroptera	Vespertilionidae	Idionycteris	phyllotis	Allen's Big-eared Bat	Nocturnal	Nocturnal	1	0	0	1	12	12	44	0.995	0.995	47	100	0	0	0	0	0	0	0	0	0	11	0.0998556	0.0221434	4	4	11	4	4	51
Idiurus macrotis	Rodentia	Anomaluridae	Idiurus	macrotis	Long-eared Scaly-tailed Flying Squirrel	Nocturnal	Nocturnal	1	0	0	1	30	30	44	0.97	0.97	47	0	0	0	0	0	0	100	0	0	0	11	-0.0308727	-0.113819	3	3	11	3	3	51
Idiurus zenkeri	Rodentia	Anomaluridae	Idiurus	zenkeri	Pygmy Scaly-tailed Flying Squirrel	Nocturnal	Nocturnal	1	0	0	1	100	100	44	1	1	47	0	0	0	0	0	0	100	0	0	0	11	-0.0308727	-0.113819	3	3	11	2	2	51
Indri indri	Primates	Indriidae	Indri	indri	Indri	Nocturnal	Nocturnal	1	0	0	1	8000	8000	44	1.0075	1.0075	47	0	0	0	0	0	0	30	0	0	70	11	-0.096893	0.00150379	3	3	11	2	2	51
Iomys horsfieldii	Rodentia	Sciuridae	Iomys	horsfieldii	Javanese Flying Squirrel	Nocturnal	Nocturnal	1	0	0	1	147.5	147.5	44	2.575	2.575	47	20	0	20	0	0	0	0	0	20	40	11	-0.0356106	0.0358152	3	3	11	3	3	51
Iomys sipora	Rodentia	Sciuridae	Iomys	sipora	Mentawi Flying Squirrel	Diurnal	Diurnal	8	0	0	1	152.3	152.3	44	2.51	2.51	47	20	0	20	0	0	0	0	0	20	40	11	-0.0356106	0.0358152	3	3	11	1	1	51
Irenomys tarsalis	Rodentia	Cricetidae	Irenomys	tarsalis	Chilean Climbing Mouse	Nocturnal	Nocturnal	1	0	0	1	43.2	43.2	44	3.85	3.85	47	0	0	0	0	0	0	40	0	30	30	11	-0.0824249	-0.0544355	1	1	11	2	2	51
Isoodon auratus	Peramelemorphia	Peramelidae	Isoodon	auratus	Golden Bandicoot	Nocturnal	Nocturnal	1	0	0	1	425	425	44	2.6	2.6	47	100	0	0	0	0	0	0	0	0	0	11	0.0998556	0.0221434	1	1	11	5	5	51
Isoodon macrourus	Peramelemorphia	Peramelidae	Isoodon	macrourus	Northern Brown Bandicoot	Nocturnal	Nocturnal	1	0	0	1	1600	1600	44	3.3475	3.3475	47	100	0	0	0	0	0	0	0	0	0	11	0.0998556	0.0221434	1	1	11	13	13	51
Isoodon obesulus	Peramelemorphia	Peramelidae	Isoodon	obesulus	Southern Brown Bandicoot	Nocturnal	Nocturnal	1	1	1	1	775	775	44	2.43	2.43	47	100	0	0	0	0	0	0	0	0	0	11	0.0998556	0.0221434	1	1	11	8	8	51
Isothrix barbarabrownae	Rodentia	Echimyidae	Isothrix	barbarabrownae	Barbara Brown's Brush-tailed Rat	Nocturnal	Nocturnal	11	0	0	1	130.3	130.3	44	NA	1.3481	Imputed	7	0	0	0	0	0	25	0	20	48	44	-0.0780168	-0.0128727	3	3	1	1	1	51
Isothrix bistriata	Rodentia	Echimyidae	Isothrix	bistriata	Yellow-crowned Brush-tailed Rat	Nocturnal	Nocturnal	1	0	0	1	445	445	44	0.97	0.97	47	0	0	0	0	0	0	30	0	20	50	11	-0.0945548	-0.0202337	1	1	11	2	2	51
Isothrix negrensis	Rodentia	Echimyidae	Isothrix	negrensis	Rio Negri brush-tailed rat	Nocturnal	Nocturnal	8	0	0	1	467.7	467.7	44	0.97	0.97	47	0	0	0	0	0	0	30	0	20	50	11	-0.0945548	-0.0202337	1	1	11	1	1	51
Isothrix orinoci	Rodentia	Echimyidae	Isothrix	orinoci	Orinoco Brush-tailed Rat	NA	Nocturnal	Imputed	NA	0	Imputed	NA	324.3	Imputed	NA	2.4405	Imputed	6	0	0	0	1	0	25	0	20	48	44	-0.0798824	-0.0132703	NA	1	Imputed	1	1	51
Isothrix pagurus	Rodentia	Echimyidae	Isothrix	pagurus	Plain Brush-tailed Rat	Nocturnal	Nocturnal	1	0	0	1	210	210	44	NA	2.7171	Imputed	0	0	0	0	0	0	30	0	20	50	11	-0.0945548	-0.0202337	1	1	11	1	1	51
Isothrix sinnamariensis	Rodentia	Echimyidae	Isothrix	sinnamariensis	Sinnamary Brush-tailed Rat	Nocturnal	Nocturnal	1	0	0	1	260	260	44	NA	3.1202	Imputed	0	0	0	0	0	0	30	0	20	50	11	-0.0945548	-0.0202337	1	1	11	1	1	51
Isthmomys flavidus	Rodentia	Cricetidae	Isthmomys	flavidus	Yellow Isthmus Rat	NA	Nocturnal	Imputed	NA	0	Imputed	233.7	233.7	44	NA	3.0564	Imputed	50	0	0	0	0	10	20	0	20	0	11	0.0474023	-0.0380554	2	2	11	1	1	51
Isthmomys pirrensis	Rodentia	Cricetidae	Isthmomys	pirrensis	Mt Pirri Isthmus Rat	Nocturnal	Nocturnal	1	0	0	1	138	138	44	2.6725	2.6725	47	50	0	0	0	0	10	20	0	20	0	11	0.0474023	-0.0380554	2	2	11	1	1	51
Jaculus blanfordi	Rodentia	Dipodidae	Jaculus	blanfordi	Blanford's Jerboa	Nocturnal	Nocturnal	1	0	0	1	54.7	54.7	44	4.035	4.035	47	0	0	0	0	0	0	0	0	40	60	11	-0.0938778	0.0393426	1	1	11	2	2	51
Jaculus jaculus	Rodentia	Dipodidae	Jaculus	jaculus	Lesser Egyptian Jerboa	Nocturnal	Nocturnal	1	0	0	1	56.6	56.6	44	3.24	3.24	47	0	0	0	0	0	0	0	0	40	60	11	-0.0938778	0.0393426	1	1	11	4	4	51
Jaculus orientalis	Rodentia	Dipodidae	Jaculus	orientalis	Greater Egyptian Jerboa	Nocturnal	Nocturnal	1	0	0	1	138	138	44	2.455	2.455	47	0	0	0	0	0	0	0	0	40	60	11	-0.0938778	0.0393426	1	1	11	3	3	51
Jaculus thaleri	Rodentia	Dipodidae	Jaculus	thaleri	Thaler's Jerboa	Nocturnal	Nocturnal	1	0	0	1	NA	75.4	Imputed	NA	3.3755	Imputed	1	0	0	0	0	0	40	0	0	59	44	-0.0925597	-0.0162133	NA	1	Imputed	1	1	51
Juliomys pictipes	Rodentia	Cricetidae	Juliomys	pictipes	Lesser Wilfred's Mouse	Nocturnal	Nocturnal	1	0	0	1	22.9	22.9	44	3	3	1	0	0	0	0	0	0	40	0	0	60	11	-0.0950854	-0.0157451	1	1	11	2	2	51
Juliomys rimofrons	Rodentia	Cricetidae	Juliomys	rimofrons	Cleft-headed Juliomys	Nocturnal	Nocturnal	1	0	0	1	19.8	19.8	44	NA	3.5154	Imputed	0	0	0	0	0	0	40	0	0	60	11	-0.0950854	-0.0157451	1	1	11	1	1	51
Juscelinomys guaporensis	Rodentia	Cricetidae	Juscelinomys	guaporensis	Unknown	Nocturnal	Nocturnal	1	0	0	1	88	88	44	NA	3.8612	Imputed	20	0	0	0	0	0	0	0	0	80	11	-0.0506526	0.0701226	1	1	11	NA	2	Imputed
Juscelinomys huanchacae	Rodentia	Cricetidae	Juscelinomys	huanchacae	Huanchaca burrowing mouse	Nocturnal	Nocturnal	1	0	0	1	109.9	109.9	44	2	2	1	20	0	0	0	0	0	0	0	0	80	11	-0.0506526	0.0701226	1	1	11	2	2	51
Kadarsanomys sodyi	Rodentia	Muridae	Kadarsanomys	sodyi	Javan Bamboo Rat	Nocturnal	Nocturnal	1	0	0	1	199.5	199.5	44	4	4	47	10	0	0	0	0	0	10	0	20	60	11	-0.0740805	0.0232143	3	3	11	1	1	51
Kannabateomys amblyonyx	Rodentia	Echimyidae	Kannabateomys	amblyonyx	Atlantic Bamboo Rat	Nocturnal	Nocturnal	1	1	1	1	600	600	44	1	1	47	0	0	0	0	0	0	0	0	0	100	11	-0.0902245	0.0743635	3	3	11	1	1	51
Kerivoula africana	Chiroptera	Vespertilionidae	Kerivoula	africana	Tanzanian Woolly Bat	Nocturnal	Nocturnal	1	0	0	1	15.2	15.2	44	NA	1.7642	Imputed	100	0	0	0	0	0	0	0	0	0	11	0.0998556	0.0221434	4	4	11	1	1	51
Kerivoula agnella	Chiroptera	Vespertilionidae	Kerivoula	agnella	Louisiade Woolly Bat	Nocturnal	Nocturnal	1	0	0	1	11.3	11.3	44	NA	1.7636	Imputed	100	0	0	0	0	0	0	0	0	0	11	0.0998556	0.0221434	4	4	11	1	1	51
Kerivoula argentata	Chiroptera	Vespertilionidae	Kerivoula	argentata	Damara Woolly Bat	Nocturnal	Nocturnal	1	0	0	1	10	10	44	NA	2.0617	Imputed	100	0	0	0	0	0	0	0	0	0	11	0.0998556	0.0221434	4	4	11	2	2	51
Kerivoula cuprosa	Chiroptera	Vespertilionidae	Kerivoula	cuprosa	Copper Woolly Bat	Nocturnal	Nocturnal	1	0	0	1	8.3	8.3	44	0.98	0.98	47	100	0	0	0	0	0	0	0	0	0	11	0.0998556	0.0221434	4	4	11	3	3	51
Kerivoula eriophora	Chiroptera	Vespertilionidae	Kerivoula	eriophora	Ethiopian Woolly Bat	Nocturnal	Nocturnal	1	0	0	1	6.1	6.1	44	NA	1.6319	Imputed	100	0	0	0	0	0	0	0	0	0	11	0.0998556	0.0221434	4	4	11	1	1	51
Kerivoula flora	Chiroptera	Vespertilionidae	Kerivoula	flora	Flores Woolly Bat	Nocturnal	Nocturnal	1	0	0	1	6	6	44	1	1	47	100	0	0	0	0	0	0	0	0	0	11	0.0998556	0.0221434	4	4	11	1	1	51
Kerivoula hardwickii	Chiroptera	Vespertilionidae	Kerivoula	hardwickii	Common Woolly Bat	Nocturnal	Nocturnal	1	0	0	1	4.6	4.6	44	1	1	47	100	0	0	0	0	0	0	0	0	0	11	0.0998556	0.0221434	4	4	11	7	7	51
Kerivoula intermedia	Chiroptera	Vespertilionidae	Kerivoula	intermedia	Small Woolly Bat	Nocturnal	Nocturnal	1	0	0	1	3.6	3.6	44	NA	1.48	Imputed	100	0	0	0	0	0	0	0	0	0	11	0.0998556	0.0221434	4	4	11	2	2	51
Kerivoula kachinensis	Chiroptera	Vespertilionidae	Kerivoula	kachinensis	Kachin Woolly Bat	Nocturnal	Nocturnal	1	0	0	1	4.8	4.8	44	NA	1.7036	Imputed	100	0	0	0	0	0	0	0	0	0	44	0.0998556	0.0221434	4	4	1	2	2	51
Kerivoula krauensis	Chiroptera	Vespertilionidae	Kerivoula	krauensis	Krau Woolly Bat	Nocturnal	Nocturnal	1	0	0	1	3	3	44	NA	1.9587	Imputed	100	0	0	0	0	0	0	0	0	0	44	0.0998556	0.0221434	4	4	1	1	1	51
Kerivoula lanosa	Chiroptera	Vespertilionidae	Kerivoula	lanosa	Lesser Woolly Bat	Nocturnal	Nocturnal	1	0	0	1	6.5	6.5	44	0.99	0.99	47	100	0	0	0	0	0	0	0	0	0	11	0.0998556	0.0221434	2	2	11	3	3	51
Kerivoula lenis	Chiroptera	Vespertilionidae	Kerivoula	lenis	Lenis Woolly Bat	Nocturnal	Nocturnal	1	0	0	1	6.8	6.8	44	0.98	0.98	47	100	0	0	0	0	0	0	0	0	0	11	0.0998556	0.0221434	4	4	11	1	1	51
Kerivoula minuta	Chiroptera	Vespertilionidae	Kerivoula	minuta	Least Woolly Bat	Nocturnal	Nocturnal	1	0	0	1	2.1	2.1	44	NA	1.7971	Imputed	100	0	0	0	0	0	0	0	0	0	11	0.0998556	0.0221434	4	4	11	2	2	51
Kerivoula muscina	Chiroptera	Vespertilionidae	Kerivoula	muscina	Fly River Woolly Bat	Nocturnal	Nocturnal	1	0	0	1	5.2	5.2	44	NA	1.4063	Imputed	100	0	0	0	0	0	0	0	0	0	11	0.0998556	0.0221434	4	4	11	4	4	51
Kerivoula myrella	Chiroptera	Vespertilionidae	Kerivoula	myrella	Manus Island Woolly Bat	Nocturnal	Nocturnal	1	0	0	1	11.3	11.3	44	NA	1.8575	Imputed	100	0	0	0	0	0	0	0	0	0	11	0.0998556	0.0221434	4	4	11	3	3	51
Kerivoula papillosa	Chiroptera	Vespertilionidae	Kerivoula	papillosa	Papillose Woolly Bat	Nocturnal	Nocturnal	1	0	0	1	9.8	9.8	44	0.98	0.98	47	100	0	0	0	0	0	0	0	0	0	11	0.0998556	0.0221434	4	4	11	1	1	51
Kerivoula pellucida	Chiroptera	Vespertilionidae	Kerivoula	pellucida	Clear-winged Woolly Bat	Nocturnal	Nocturnal	1	0	0	1	4.1	4.1	44	1	1	1	100	0	0	0	0	0	0	0	0	0	11	0.0998556	0.0221434	4	4	11	1	1	51
Kerivoula phalaena	Chiroptera	Vespertilionidae	Kerivoula	phalaena	Spurrell's Woolly Bat	Nocturnal	Nocturnal	1	0	0	1	3	3	44	NA	1.6552	Imputed	100	0	0	0	0	0	0	0	0	0	11	0.0998556	0.0221434	4	4	11	3	3	51
Kerivoula picta	Chiroptera	Vespertilionidae	Kerivoula	picta	Painted Woolly Bat	Nocturnal	Nocturnal	1	0	0	1	4.5	4.5	44	1	1	47	100	0	0	0	0	0	0	0	0	0	11	0.0998556	0.0221434	4	4	11	5	5	51
Kerivoula smithii	Chiroptera	Vespertilionidae	Kerivoula	smithii	Smith's Woolly Bat	Nocturnal	Nocturnal	1	0	0	1	13.1	13.1	44	0.98	0.98	47	100	0	0	0	0	0	0	0	0	0	11	0.0998556	0.0221434	4	4	11	4	4	51
Kerivoula titania	Chiroptera	Vespertilionidae	Kerivoula	titania	Titania's Woolly Bat	Nocturnal	Nocturnal	1	0	0	1	4.6	4.6	44	NA	1.8689	Imputed	100	0	0	0	0	0	0	0	0	0	44	0.0998556	0.0221434	4	4	1	2	2	51
Kerivoula whiteheadi	Chiroptera	Vespertilionidae	Kerivoula	whiteheadi	Whitehead's Woolly Bat	Nocturnal	Nocturnal	1	0	0	1	3.9	3.9	44	NA	1.1961	Imputed	100	0	0	0	0	0	0	0	0	0	11	0.0998556	0.0221434	4	4	11	4	4	51
Kerodon acrobata	Rodentia	Caviidae	Kerodon	acrobata	Acrobatic cavy	Crepuscular	Crepuscular	1	1	1	1	1305.2	1305.2	44	NA	2.647	Imputed	0	0	0	0	0	0	0	0	0	100	11	-0.0902245	0.0743635	1	1	11	3	3	51
Kerodon rupestris	Rodentia	Caviidae	Kerodon	rupestris	Rock Cavy	Crepuscular	Crepuscular	1	1	1	1	800	800	44	1.52	1.52	47	0	0	0	0	0	0	0	0	0	100	11	-0.0902245	0.0743635	1	1	11	2	2	51
Kobus ellipsiprymnus	Cetartiodactyla	Bovidae	Kobus	ellipsiprymnus	Waterbuck	Crepuscular	Crepuscular	1	1	1	1	210000	210000	44	1.025	1.025	47	0	0	0	0	0	0	0	0	0	100	11	-0.0902245	0.0743635	1	1	11	4	4	51
Kobus kob	Cetartiodactyla	Bovidae	Kobus	kob	Kob	Cathemeral	Cathemeral	1	0	0	1	78500.1	78500.1	44	1	1	47	0	0	0	0	0	0	0	0	0	100	11	-0.0902245	0.0743635	1	1	11	5	5	51
Kobus leche	Cetartiodactyla	Bovidae	Kobus	leche	Southern Lechwe	Diurnal	Diurnal	1	0	0	1	110749	110749	44	1	1	47	0	0	0	0	0	0	0	0	0	100	11	-0.0902245	0.0743635	1	1	11	4	4	51
Kobus megaceros	Cetartiodactyla	Bovidae	Kobus	megaceros	Nile Lechwe	Diurnal	Diurnal	1	0	0	1	87500.4	87500.4	44	1	1	47	0	0	0	0	0	0	0	0	0	100	11	-0.0902245	0.0743635	1	1	11	2	2	51
Kobus vardonii	Cetartiodactyla	Bovidae	Kobus	vardonii	Puku	Crepuscular	Crepuscular	1	1	1	1	71500.7	71500.7	44	1	1	47	0	0	0	0	0	0	0	0	0	100	11	-0.0902245	0.0743635	1	1	11	3	3	51
Komodomys rintjanus	Rodentia	Muridae	Komodomys	rintjanus	Nusa Tenggara Komodomys	Nocturnal	Nocturnal	1	0	0	1	115	115	44	NA	3.3634	Imputed	10	0	0	0	0	0	10	0	20	60	11	-0.0740805	0.0232143	1	1	11	2	2	51
Kunsia fronto	Rodentia	Cricetidae	Kunsia	fronto	Fossorial Giant Rat	Nocturnal	Nocturnal	4	0	0	1	168	168	44	NA	3.0512	Imputed	20	0	0	0	0	0	10	0	40	30	11	-0.0367221	-0.0054924	1	1	11	3	3	51
Kunsia tomentosus	Rodentia	Cricetidae	Kunsia	tomentosus	Woolly Giant Rat	Cathemeral	Cathemeral	1	0	0	1	115.6	115.6	44	2	2	1	20	0	0	0	0	0	10	0	40	30	11	-0.0367221	-0.0054924	1	1	11	1	1	51
Laephotis angolensis	Chiroptera	Vespertilionidae	Laephotis	angolensis	Angolan Long-eared Bat	Nocturnal	Nocturnal	1	0	0	1	4.6	4.6	44	NA	1.2034	Imputed	100	0	0	0	0	0	0	0	0	0	11	0.0998556	0.0221434	4	4	11	1	1	51
Laephotis botswanae	Chiroptera	Vespertilionidae	Laephotis	botswanae	Botswanan Long-eared Bat	Nocturnal	Nocturnal	1	0	0	1	7.2	7.2	44	NA	1.272	Imputed	100	0	0	0	0	0	0	0	0	0	11	0.0998556	0.0221434	4	4	11	3	3	51
Laephotis namibensis	Chiroptera	Vespertilionidae	Laephotis	namibensis	Namibian Long-eared Bat	Nocturnal	Nocturnal	1	0	0	1	7.7	7.7	44	NA	1.2142	Imputed	100	0	0	0	0	0	0	0	0	0	11	0.0998556	0.0221434	4	4	11	2	2	51
Laephotis wintoni	Chiroptera	Vespertilionidae	Laephotis	wintoni	Winton's Long-eared Bat	Nocturnal	Nocturnal	1	0	0	1	6	6	44	1	1	1	100	0	0	0	0	0	0	0	0	0	11	0.0998556	0.0221434	4	4	11	3	3	51
Lagidium ahuacaense	Rodentia	Chinchillidae	Lagidium	ahuacaense	Ecuadorean Viscacha	NA	Diurnal	Imputed	NA	0	Imputed	2000	2000	44	NA	1.9414	Imputed	0	0	0	0	0	0	0	0	0	100	1	-0.0902245	0.0743635	1	1	1	1	1	51
Lagidium viscacia	Rodentia	Chinchillidae	Lagidium	viscacia	Southern Mountain Viscacha	Diurnal	Diurnal	1	0	0	1	1540	1540	44	1.25	1.25	47	0	0	0	0	0	0	0	0	0	100	11	-0.0902245	0.0743635	1	1	11	1	1	51
Lagidium wolffsohni	Rodentia	Chinchillidae	Lagidium	wolffsohni	Wolffsohn's Viscacha	Diurnal	Diurnal	1	0	0	1	2682	2682	44	1.5	1.5	47	0	0	0	0	0	0	0	0	0	100	11	-0.0902245	0.0743635	1	1	11	1	1	51
Lagorchestes conspicillatus	Diprotodontia	Macropodidae	Lagorchestes	conspicillatus	Spectacled Hare-wallaby	Nocturnal	Nocturnal	1	0	0	1	3050	3050	44	1	1	47	0	0	0	0	0	0	0	0	0	100	11	-0.0902245	0.0743635	1	1	11	4	4	51
Lagorchestes hirsutus	Diprotodontia	Macropodidae	Lagorchestes	hirsutus	Rufous Hare-wallaby	Nocturnal	Nocturnal	1	1	1	1	1265	1265	44	1	1	47	0	0	0	0	0	0	0	0	0	100	11	-0.0902245	0.0743635	1	1	11	4	4	51
Lagostomus maximus	Rodentia	Chinchillidae	Lagostomus	maximus	Plains Viscacha	Nocturnal	Nocturnal	1	0	0	1	4647.5	4647.5	44	1.965	1.965	47	0	0	0	0	0	0	0	0	40	60	11	-0.0938778	0.0393426	1	1	11	3	3	51
Lagostrophus fasciatus	Diprotodontia	Macropodidae	Lagostrophus	fasciatus	Banded Hare Wallaby	Nocturnal	Nocturnal	1	0	0	1	1700	1700	44	0.9	0.9	47	0	0	0	0	0	0	50	0	0	50	11	-0.090775	-0.0320079	1	1	11	1	1	51
Lagothrix cana	Primates	Atelidae	Lagothrix	cana	Peruvian Woolly Monkey	Diurnal	Diurnal	2	0	0	1	6400	6400	44	1	1	47	0	0	0	0	0	0	70	10	0	20	11	-0.0613716	-0.0815519	3	3	11	3	3	51
Lagothrix lagotricha	Primates	Atelidae	Lagothrix	lagotricha	Common Woolly Monkey	Diurnal	Diurnal	1	0	0	1	6788.9	6788.9	44	1.005	1.005	47	10	0	0	0	0	0	70	0	10	10	11	-0.0351494	-0.0899995	3	3	11	3	3	51
Lagothrix lugens	Primates	Atelidae	Lagothrix	lugens	Colombian Woolly Monkey	Diurnal	Diurnal	1	0	0	1	6000	6000	44	1	1	47	0	0	0	0	0	0	70	10	0	20	11	-0.0613716	-0.0815519	3	3	11	3	3	51
Lagothrix poeppigii	Primates	Atelidae	Lagothrix	poeppigii	Mono Barrigudo	Diurnal	Diurnal	1	0	0	1	4200	4200	44	1	1	47	0	0	0	0	0	0	70	10	0	20	11	-0.0613716	-0.0815519	3	3	11	3	3	51
Lagurus lagurus	Rodentia	Cricetidae	Lagurus	lagurus	Steppe Lemming	Cathemeral	Cathemeral	1	1	1	1	20.3	20.3	44	4.25	4.25	47	0	0	0	0	0	0	0	0	0	100	11	-0.0902245	0.0743635	1	1	11	4	4	51
Lama guanicoe	Cetartiodactyla	Camelidae	Lama	guanicoe	Guanaco	Diurnal	Diurnal	1	0	0	1	120000	120000	44	1	1	47	0	0	0	0	0	0	0	0	0	100	11	-0.0902245	0.0743635	1	1	11	4	4	51
Lamottemys okuensis	Rodentia	Muridae	Lamottemys	okuensis	Mount Oku Rat	NA	Nocturnal	Imputed	NA	0	Imputed	56.1	56.1	44	1	1	1	10	0	0	0	0	0	10	0	20	60	11	-0.0740805	0.0232143	1	1	11	1	1	51
Lampronycteris brachyotis	Chiroptera	Phyllostomidae	Lampronycteris	brachyotis	Yellow-throated Big-eared Bat	Nocturnal	Nocturnal	1	0	0	1	11	11	44	0.98	0.98	47	80	0	0	0	0	0	20	0	0	0	11	0.0785408	-0.0247361	4	4	11	4	4	51
Laonastes aenigmamus	Rodentia	Diatomyidae	Laonastes	aenigmamus	Kha-nyou	Crepuscular	Crepuscular	1	1	1	1	375	375	44	1.3	1.3	1	0	0	0	0	0	0	0	0	0	100	1	-0.0902245	0.0743635	2	2	1	2	2	51
Lariscus hosei	Rodentia	Sciuridae	Lariscus	hosei	Four-striped Ground Squirrel	Diurnal	Diurnal	1	0	0	1	170.7	170.7	44	1.955	1.955	47	0	0	0	0	0	0	50	0	50	0	11	-0.0480379	-0.107415	1	1	11	1	1	51
Lariscus insignis	Rodentia	Sciuridae	Lariscus	insignis	Three-striped Ground Squirrel	Diurnal	Diurnal	1	0	0	1	175	175	44	2	2	47	0	0	0	0	0	0	50	0	50	0	11	-0.0480379	-0.107415	1	1	11	1	1	51
Lariscus niobe	Rodentia	Sciuridae	Lariscus	niobe	Niobe Ground Squirrel	Diurnal	Diurnal	1	0	0	1	179.2	179.2	44	2	2	47	0	0	0	0	0	0	50	0	50	0	11	-0.0480379	-0.107415	1	1	11	2	2	51
Lariscus obscurus	Rodentia	Sciuridae	Lariscus	obscurus	Mentawai Three-striped Squirrel	Diurnal	Diurnal	1	0	0	1	188.3	188.3	44	2	2	47	0	0	0	0	0	0	50	0	50	0	11	-0.0480379	-0.107415	1	1	11	2	2	51
[truncated: 3,105 more rows]
[truncated: 2 more columns]

## Sheet: References
Literature cited
1	Wilson, D.E. Rylands, A.B., Lacher, T.E., Mittermeier, R.A. (2001-2019) Handbook of the mammals of the world - Volume 1-3, 5-9, (Lynx Edicions, Barcelona)
2	Nowak, R.M. (1999). Walker's mammals of the world. Sixth edition edn. The Johns Hopkins University Press, Baltimore, Maryland
3	Kemp, A.D. & Christopher Kirk, E. (2014) Eye size and visual acuity influence vestibular anatomy in mammals. Anat. Rec., 297: 781-790. doi:10.1002/ar.22892
4	Alho, C.J.R. (1982) Brazilian rodents: their habitats and habits. In M. A. Mares & H. H. Genoways, eds. Mammalian biology in South America. Linesville, Pennsylvania: Pymatuning Laboratory of Ecology Special Publications No. 6, pp. 143–166.
5	Leslie, D.M. & Schaller, G.B. (2009) Bos grunniens and Bos mutus (Artiodactyla: Bovidae). Mammalian Species, 836, pp.1–17.
6	Apps, P. (2012) Smithers' mammals of Southern Africa: a field guide. 2nd Edition. Penguin Random House, South Africa
7	Baumgardner, D.J., Ward, S.E. & Dewsbury, DA (1980) Diurnal patterning of eight activities in 14 species of muroid rodents. Anim. Learn. Behav. 8:322-330.
8	Bennie, J.J., Duffy, J.P., Inger, R. & Gaston, K. J. (2014). Biogeography of time partitioning in mammals. PNAS, 111(38), 13727-13732. https://doi.org/10.1073/pnas.1216063110
9	Braun, J.K. & Mares, M.A. (1996) Unusual morphological and behavioral traits in Abrocoma (Rodentia: Abrocomidae) from Argentina. J. Mammal 77:891-897. https://doi.org/10.2307/1382695
10	Evolutionary Distinct & Globally Endangered (EDGE), www.edgeofexistence.org. Accessed 12th June 2019
11	Wilman, H., Belmaker, J., Simpson, J., Rosa, Carolina de la., Rivadeneira, M.M. & Walter, J. (2014) EltonTraits 1.0: Species-level foraging attributes of the world's birds and mammals. Ecology. 95; 2027-2027. DOI:10.1890/13-1917.1
12	Encyclopedia of Life. National Museum of Natural History, www.eol.org. Accessed 12th June 2019
13	Jones, K.E., Bielby, J., Cardillo, M., et al. (2009) PanTHERIA: A species-level database of life history, ecology and geography of extant and recently extinct mammals. Ecology, 90, p.2648. https://doi.org/10.1890/08-1494.1
14	Feldhamer, G.A., Drickamer, L.C., Vessey, S.H., Merritt, J.F. & Krajewski, C. (2007) Mammalogy: adaptation, diversity, ecology. The Johns Hopkins University Press, Baltimore.
15	Figueroa, R.R.A., Cádiz, R., Figueroa, R., Corales, E. S., & Murúa, R. (2012) Abundance, habitat and body measurements of the rare Long-clawed Mouse (Pearsonomys annectens) in the coastal temperate rainforest of southern Chile. Stu. Neotro. Fau. E. 47(1), 1-10. https://doi.org/10.1080/01650521.2011.652829
16	Gliwicz, J. & Dąbrowski, M.J. (2008) Ecological factors affecting the diel activity of voles in a multi-species community. Annales Zoologici Fennici 45:242-247. https://doi.org/10.5735/086.045.0401
17	Helgen, K.M., Lim, N,T-L. & Helgen, L.E. (2008) The hog-badger is not an edentate: systematics and evolution of the genus Arctonyx (Mammalia: Mustelidae). Zoo. J. Linn. Soc. 154(2): 353-385. https://doi.org/10.1111/j.1096-3642.2008.00416.x
18	Helgen, K.M., Pinto, C.M., Kays, R., Helgen, L.E. Tsuchiya, M.T.N., Quinn, A., Wilson, D.E. & Maldonado, J.E. (2013) Taxonomic revision of the olingos (Bassaricyon), with description of a new species, the Olinguito. ZooKeys 324: 1-83. doi: 10.3897/zookeys.324.5827
19	Hengjan, Y., Iida, K., Doysabas, K., Phichitrasilp, T., Ohmori, Y., & Hondo, E. (2017) Diurnal behavior and activity budget of the golden-crowned flying fox (Acerodon jubatus) in the Subic bay forest reserve area, the Philippines. JVMS 79(10), 1667–1674. https://doi.org/10.1292/jvms.17-0329
20	Borneo Bay Cat. Cat Specialist Group. http://www.catsg.org/index.php?id=118. Accessed 13th June 2019
21	Gardner, A.L. (2005). Order Didelphimorphia. In Wilson, D. E.; Reeder, D. M. Mammal Species of the World (3rd ed.). Johns Hopkins University Press. p. 18. ISBN 978-0-8018-8221-0. OCLC 62265494
22	Harris, J.M. (2015) Acrobates pygmaeus (Diprotodontia: Acrobatidae), Mammalian Species, 47, 32–44, https://doi.org/10.1093/mspecies/sev003
23	Hurtado, N., Arias, E. & Pachecco, V. (2014) Redescription of Mimon koepckeae (Chiroptera: Phyllostomidae), Zoologia, 31, 377-388. 10.1590/S1984-46702014000400009
24	Andrades-Miranda, J., Oliveira, L.F.B., Lima-Rosa, C.A.V., Nunes, A.P., Zanchin, N.I.T., & Mattevi, M.S. (2001) Chromosome studies of seven species of Oligoryzomys (Rodentia: Sigmodontinae) from Brazil, J. Mammal.82, 1080–1091. https://doi.org/10.1644/1545-1542(2001)082<1080:CSOSSO>2.0.CO;2
25	Kumawat, M.M., Singh, K.M., Sen, D., & Tripathi, R.S. (2013). Threatened rodent species of Arunachal Pradesh. International Journal of Agriculture, Environment and Biotechnology, 6(4), 657. Sheikh KM & Molur S (2004) Status and Red List of Pakistan's Mammals. Based on the Conservation Assessment and Management Plan. (IUCN, Pakistan)
[truncated: 35 more rows]
