# Supplementary material for: Diel niche variation in mammals associated with expanded trait space
Source: Nat Commun. 2021 Mar 19;12:1753. doi: 10.1038/s41467-021-22023-4 (PMC7979707; doi:10.1038/s41467-021-22023-4)
Supplement: Supplementary file 6 — Supplementary Data 3 [file 41467_2021_22023_MOESM6_ESM.xlsx]

## Sheet: Activity
Binomial_iucn	Activity_1	Activity_2	Activity_3	Activity_4	Activity_5	Activity_6	Activity_7	Activity_8	Activity_9	Activity_10	Activity_11	Activity_12	Activity_13	Activity_14	Activity_15	Activity_16	Activity_17	Activity_18	Activity_19	Activity_20	Activity_21	Activity_22	Activity_23	Activity_24	Activity_25
Abditomys latidens	Nocturnal	Nocturnal	Nocturnal	Nocturnal	Nocturnal	Nocturnal	Nocturnal	Nocturnal	Nocturnal	Nocturnal	Nocturnal	Nocturnal	Nocturnal	Nocturnal	Nocturnal	Nocturnal	Nocturnal	Nocturnal	Nocturnal	Nocturnal	Nocturnal	Nocturnal	Nocturnal	Nocturnal	Nocturnal
Abeomelomys sevia	Nocturnal	Nocturnal	Nocturnal	Nocturnal	Nocturnal	Nocturnal	Nocturnal	Nocturnal	Nocturnal	Nocturnal	Nocturnal	Nocturnal	Nocturnal	Nocturnal	Nocturnal	Nocturnal	Nocturnal	Nocturnal	Nocturnal	Nocturnal	Nocturnal	Nocturnal	Nocturnal	Nocturnal	Nocturnal
Abrawayaomys ruschii	Nocturnal	Nocturnal	Nocturnal	Nocturnal	Nocturnal	Nocturnal	Nocturnal	Nocturnal	Nocturnal	Nocturnal	Nocturnal	Nocturnal	Nocturnal	Nocturnal	Nocturnal	Nocturnal	Nocturnal	Nocturnal	Nocturnal	Nocturnal	Nocturnal	Nocturnal	Nocturnal	Nocturnal	Nocturnal
Abrocoma bennettii	Nocturnal	Nocturnal	Nocturnal	Nocturnal	Nocturnal	Nocturnal	Nocturnal	Nocturnal	Nocturnal	Nocturnal	Nocturnal	Nocturnal	Nocturnal	Nocturnal	Nocturnal	Nocturnal	Nocturnal	Nocturnal	Nocturnal	Nocturnal	Nocturnal	Nocturnal	Nocturnal	Nocturnal	Nocturnal
Abrocoma boliviensis	Diurnal	Diurnal	Diurnal	Diurnal	Diurnal	Diurnal	Diurnal	Diurnal	Diurnal	Diurnal	Diurnal	Diurnal	Diurnal	Diurnal	Diurnal	Diurnal	Diurnal	Diurnal	Diurnal	Diurnal	Diurnal	Diurnal	Diurnal	Diurnal	Diurnal
Abrocoma budini	Nocturnal	Nocturnal	Nocturnal	Nocturnal	Nocturnal	Nocturnal	Nocturnal	Nocturnal	Nocturnal	Nocturnal	Nocturnal	Nocturnal	Nocturnal	Nocturnal	Nocturnal	Nocturnal	Nocturnal	Nocturnal	Nocturnal	Nocturnal	Nocturnal	Nocturnal	Nocturnal	Nocturnal	Nocturnal
Abrocoma cinerea	Diurnal	Diurnal	Diurnal	Diurnal	Diurnal	Diurnal	Diurnal	Diurnal	Diurnal	Diurnal	Diurnal	Diurnal	Diurnal	Diurnal	Diurnal	Diurnal	Diurnal	Diurnal	Diurnal	Diurnal	Diurnal	Diurnal	Diurnal	Diurnal	Diurnal
Abrocoma famatina	Nocturnal	Nocturnal	Nocturnal	Nocturnal	Nocturnal	Nocturnal	Nocturnal	Nocturnal	Nocturnal	Nocturnal	Nocturnal	Nocturnal	Nocturnal	Nocturnal	Nocturnal	Nocturnal	Nocturnal	Nocturnal	Nocturnal	Nocturnal	Nocturnal	Nocturnal	Nocturnal	Nocturnal	Nocturnal
Abrocoma shistacea	Diurnal	Diurnal	Diurnal	Diurnal	Diurnal	Diurnal	Diurnal	Diurnal	Diurnal	Diurnal	Diurnal	Diurnal	Diurnal	Diurnal	Diurnal	Diurnal	Diurnal	Diurnal	Diurnal	Diurnal	Diurnal	Diurnal	Diurnal	Diurnal	Diurnal
Abrocoma uspallata	Diurnal	Diurnal	Diurnal	Diurnal	Diurnal	Diurnal	Diurnal	Diurnal	Diurnal	Diurnal	Diurnal	Diurnal	Diurnal	Diurnal	Diurnal	Diurnal	Diurnal	Diurnal	Diurnal	Diurnal	Diurnal	Diurnal	Diurnal	Diurnal	Diurnal
Abrocoma vaccarum	Nocturnal	Nocturnal	Nocturnal	Nocturnal	Nocturnal	Nocturnal	Nocturnal	Nocturnal	Nocturnal	Nocturnal	Nocturnal	Nocturnal	Nocturnal	Nocturnal	Nocturnal	Nocturnal	Nocturnal	Nocturnal	Nocturnal	Nocturnal	Nocturnal	Nocturnal	Nocturnal	Nocturnal	Nocturnal
Abrothrix andinus	Diurnal	Diurnal	Diurnal	Diurnal	Diurnal	Diurnal	Diurnal	Diurnal	Diurnal	Diurnal	Diurnal	Diurnal	Diurnal	Diurnal	Diurnal	Diurnal	Diurnal	Diurnal	Diurnal	Diurnal	Diurnal	Diurnal	Diurnal	Diurnal	Diurnal
Abrothrix illutea	Cathemeral	Cathemeral	Cathemeral	Cathemeral	Cathemeral	Cathemeral	Cathemeral	Cathemeral	Cathemeral	Cathemeral	Cathemeral	Cathemeral	Cathemeral	Cathemeral	Cathemeral	Cathemeral	Cathemeral	Cathemeral	Cathemeral	Cathemeral	Cathemeral	Cathemeral	Cathemeral	Cathemeral	Cathemeral
Abrothrix jelskii	Cathemeral	Cathemeral	Cathemeral	Cathemeral	Cathemeral	Cathemeral	Cathemeral	Cathemeral	Cathemeral	Cathemeral	Cathemeral	Cathemeral	Cathemeral	Cathemeral	Cathemeral	Cathemeral	Cathemeral	Cathemeral	Cathemeral	Cathemeral	Cathemeral	Cathemeral	Cathemeral	Cathemeral	Cathemeral
Abrothrix lanosus	Nocturnal	Nocturnal	Nocturnal	Nocturnal	Nocturnal	Nocturnal	Nocturnal	Nocturnal	Nocturnal	Nocturnal	Nocturnal	Nocturnal	Nocturnal	Nocturnal	Nocturnal	Nocturnal	Nocturnal	Nocturnal	Nocturnal	Nocturnal	Nocturnal	Nocturnal	Nocturnal	Nocturnal	Nocturnal
Abrothrix longipilis	Nocturnal	Nocturnal	Nocturnal	Nocturnal	Nocturnal	Nocturnal	Nocturnal	Nocturnal	Nocturnal	Nocturnal	Nocturnal	Nocturnal	Nocturnal	Nocturnal	Nocturnal	Nocturnal	Nocturnal	Nocturnal	Nocturnal	Nocturnal	Nocturnal	Nocturnal	Nocturnal	Nocturnal	Nocturnal
Abrothrix olivaceus	Cathemeral	Cathemeral	Cathemeral	Cathemeral	Cathemeral	Cathemeral	Cathemeral	Cathemeral	Cathemeral	Cathemeral	Cathemeral	Cathemeral	Cathemeral	Cathemeral	Cathemeral	Cathemeral	Cathemeral	Cathemeral	Cathemeral	Cathemeral	Cathemeral	Cathemeral	Cathemeral	Cathemeral	Cathemeral
Abrothrix sanborni	Cathemeral	Cathemeral	Cathemeral	Cathemeral	Cathemeral	Cathemeral	Cathemeral	Cathemeral	Cathemeral	Cathemeral	Cathemeral	Cathemeral	Cathemeral	Cathemeral	Cathemeral	Cathemeral	Cathemeral	Cathemeral	Cathemeral	Cathemeral	Cathemeral	Cathemeral	Cathemeral	Cathemeral	Cathemeral
Acerodon celebensis	Nocturnal	Nocturnal	Nocturnal	Nocturnal	Nocturnal	Nocturnal	Nocturnal	Nocturnal	Nocturnal	Nocturnal	Nocturnal	Nocturnal	Nocturnal	Nocturnal	Nocturnal	Nocturnal	Nocturnal	Nocturnal	Nocturnal	Nocturnal	Nocturnal	Nocturnal	Nocturnal	Nocturnal	Nocturnal
Acerodon humilis	Nocturnal	Nocturnal	Nocturnal	Nocturnal	Nocturnal	Nocturnal	Nocturnal	Nocturnal	Nocturnal	Nocturnal	Nocturnal	Nocturnal	Nocturnal	Nocturnal	Nocturnal	Nocturnal	Nocturnal	Nocturnal	Nocturnal	Nocturnal	Nocturnal	Nocturnal	Nocturnal	Nocturnal	Nocturnal
Acerodon jubatus	Diurnal	Diurnal	Diurnal	Diurnal	Diurnal	Diurnal	Diurnal	Diurnal	Diurnal	Diurnal	Diurnal	Diurnal	Diurnal	Diurnal	Diurnal	Diurnal	Diurnal	Diurnal	Diurnal	Diurnal	Diurnal	Diurnal	Diurnal	Diurnal	Diurnal
Acerodon leucotis	Nocturnal	Nocturnal	Nocturnal	Nocturnal	Nocturnal	Nocturnal	Nocturnal	Nocturnal	Nocturnal	Nocturnal	Nocturnal	Nocturnal	Nocturnal	Nocturnal	Nocturnal	Nocturnal	Nocturnal	Nocturnal	Nocturnal	Nocturnal	Nocturnal	Nocturnal	Nocturnal	Nocturnal	Nocturnal
Acerodon mackloti	Nocturnal	Nocturnal	Nocturnal	Nocturnal	Nocturnal	Nocturnal	Nocturnal	Nocturnal	Nocturnal	Nocturnal	Nocturnal	Nocturnal	Nocturnal	Nocturnal	Nocturnal	Nocturnal	Nocturnal	Nocturnal	Nocturnal	Nocturnal	Nocturnal	Nocturnal	Nocturnal	Nocturnal	Nocturnal
Acinonyx jubatus	Nocturnal	Nocturnal	Nocturnal	Nocturnal	Nocturnal	Nocturnal	Nocturnal	Nocturnal	Nocturnal	Nocturnal	Nocturnal	Nocturnal	Nocturnal	Nocturnal	Nocturnal	Nocturnal	Nocturnal	Nocturnal	Nocturnal	Nocturnal	Nocturnal	Nocturnal	Nocturnal	Nocturnal	Nocturnal
Acomys airensis	Nocturnal	Nocturnal	Nocturnal	Nocturnal	Nocturnal	Nocturnal	Nocturnal	Nocturnal	Nocturnal	Nocturnal	Nocturnal	Nocturnal	Nocturnal	Nocturnal	Nocturnal	Nocturnal	Nocturnal	Nocturnal	Nocturnal	Nocturnal	Nocturnal	Nocturnal	Nocturnal	Nocturnal	Nocturnal
Acomys cahirinus	Nocturnal	Nocturnal	Nocturnal	Nocturnal	Nocturnal	Nocturnal	Nocturnal	Nocturnal	Nocturnal	Nocturnal	Nocturnal	Nocturnal	Nocturnal	Nocturnal	Nocturnal	Nocturnal	Nocturnal	Nocturnal	Nocturnal	Nocturnal	Nocturnal	Nocturnal	Nocturnal	Nocturnal	Nocturnal
Acomys cilicicus	Nocturnal	Nocturnal	Nocturnal	Nocturnal	Nocturnal	Nocturnal	Nocturnal	Nocturnal	Nocturnal	Nocturnal	Nocturnal	Nocturnal	Nocturnal	Nocturnal	Nocturnal	Nocturnal	Nocturnal	Nocturnal	Nocturnal	Nocturnal	Nocturnal	Nocturnal	Nocturnal	Nocturnal	Nocturnal
Acomys cineraceus	Nocturnal	Nocturnal	Nocturnal	Nocturnal	Nocturnal	Nocturnal	Nocturnal	Nocturnal	Nocturnal	Nocturnal	Nocturnal	Nocturnal	Nocturnal	Nocturnal	Nocturnal	Nocturnal	Nocturnal	Nocturnal	Nocturnal	Nocturnal	Nocturnal	Nocturnal	Nocturnal	Nocturnal	Nocturnal
Acomys dimidiatus	Nocturnal	Nocturnal	Nocturnal	Nocturnal	Nocturnal	Nocturnal	Nocturnal	Nocturnal	Nocturnal	Nocturnal	Nocturnal	Nocturnal	Nocturnal	Nocturnal	Nocturnal	Nocturnal	Nocturnal	Nocturnal	Nocturnal	Nocturnal	Nocturnal	Nocturnal	Nocturnal	Nocturnal	Nocturnal
Acomys ignitus	Nocturnal	Nocturnal	Nocturnal	Nocturnal	Nocturnal	Nocturnal	Nocturnal	Nocturnal	Nocturnal	Nocturnal	Nocturnal	Nocturnal	Nocturnal	Nocturnal	Nocturnal	Nocturnal	Nocturnal	Nocturnal	Nocturnal	Nocturnal	Nocturnal	Nocturnal	Nocturnal	Nocturnal	Nocturnal
Acomys johannis	Nocturnal	Nocturnal	Nocturnal	Nocturnal	Nocturnal	Nocturnal	Nocturnal	Nocturnal	Nocturnal	Nocturnal	Nocturnal	Nocturnal	Nocturnal	Nocturnal	Nocturnal	Nocturnal	Nocturnal	Nocturnal	Nocturnal	Nocturnal	Nocturnal	Nocturnal	Nocturnal	Nocturnal	Nocturnal
Acomys kempi	Nocturnal	Nocturnal	Nocturnal	Nocturnal	Nocturnal	Nocturnal	Nocturnal	Nocturnal	Nocturnal	Nocturnal	Nocturnal	Nocturnal	Nocturnal	Nocturnal	Nocturnal	Nocturnal	Nocturnal	Nocturnal	Nocturnal	Nocturnal	Nocturnal	Nocturnal	Nocturnal	Nocturnal	Nocturnal
Acomys louisae	Nocturnal	Nocturnal	Nocturnal	Nocturnal	Nocturnal	Nocturnal	Nocturnal	Nocturnal	Nocturnal	Nocturnal	Nocturnal	Nocturnal	Nocturnal	Nocturnal	Nocturnal	Nocturnal	Nocturnal	Nocturnal	Nocturnal	Nocturnal	Nocturnal	Nocturnal	Nocturnal	Nocturnal	Nocturnal
Acomys minous	Nocturnal	Nocturnal	Nocturnal	Nocturnal	Nocturnal	Nocturnal	Nocturnal	Nocturnal	Nocturnal	Nocturnal	Nocturnal	Nocturnal	Nocturnal	Nocturnal	Nocturnal	Nocturnal	Nocturnal	Nocturnal	Nocturnal	Nocturnal	Nocturnal	Nocturnal	Nocturnal	Nocturnal	Nocturnal
Acomys mullah	Nocturnal	Nocturnal	Nocturnal	Nocturnal	Nocturnal	Nocturnal	Nocturnal	Nocturnal	Nocturnal	Nocturnal	Nocturnal	Nocturnal	Nocturnal	Nocturnal	Nocturnal	Nocturnal	Nocturnal	Nocturnal	Nocturnal	Nocturnal	Nocturnal	Nocturnal	Nocturnal	Nocturnal	Nocturnal
Acomys nesiotes	Nocturnal	Nocturnal	Nocturnal	Nocturnal	Nocturnal	Nocturnal	Nocturnal	Nocturnal	Nocturnal	Nocturnal	Nocturnal	Nocturnal	Nocturnal	Nocturnal	Nocturnal	Nocturnal	Nocturnal	Nocturnal	Nocturnal	Nocturnal	Nocturnal	Nocturnal	Nocturnal	Nocturnal	Nocturnal
Acomys percivali	Nocturnal	Nocturnal	Nocturnal	Nocturnal	Nocturnal	Nocturnal	Nocturnal	Nocturnal	Nocturnal	Nocturnal	Nocturnal	Nocturnal	Nocturnal	Nocturnal	Nocturnal	Nocturnal	Nocturnal	Nocturnal	Nocturnal	Nocturnal	Nocturnal	Nocturnal	Nocturnal	Nocturnal	Nocturnal
Acomys russatus	Diurnal	Diurnal	Diurnal	Diurnal	Diurnal	Diurnal	Diurnal	Diurnal	Diurnal	Diurnal	Diurnal	Diurnal	Diurnal	Diurnal	Diurnal	Diurnal	Diurnal	Diurnal	Diurnal	Diurnal	Diurnal	Diurnal	Diurnal	Diurnal	Diurnal
Acomys seurati	Nocturnal	Nocturnal	Nocturnal	Nocturnal	Nocturnal	Nocturnal	Nocturnal	Nocturnal	Nocturnal	Nocturnal	Nocturnal	Nocturnal	Nocturnal	Nocturnal	Nocturnal	Nocturnal	Nocturnal	Nocturnal	Nocturnal	Nocturnal	Nocturnal	Nocturnal	Nocturnal	Nocturnal	Nocturnal
Acomys spinosissimus	Nocturnal	Nocturnal	Nocturnal	Nocturnal	Nocturnal	Nocturnal	Nocturnal	Nocturnal	Nocturnal	Nocturnal	Nocturnal	Nocturnal	Nocturnal	Nocturnal	Nocturnal	Nocturnal	Nocturnal	Nocturnal	Nocturnal	Nocturnal	Nocturnal	Nocturnal	Nocturnal	Nocturnal	Nocturnal
Acomys subspinosus	Nocturnal	Nocturnal	Nocturnal	Nocturnal	Nocturnal	Nocturnal	Nocturnal	Nocturnal	Nocturnal	Nocturnal	Nocturnal	Nocturnal	Nocturnal	Nocturnal	Nocturnal	Nocturnal	Nocturnal	Nocturnal	Nocturnal	Nocturnal	Nocturnal	Nocturnal	Nocturnal	Nocturnal	Nocturnal
Acomys wilsoni	Nocturnal	Nocturnal	Nocturnal	Nocturnal	Nocturnal	Nocturnal	Nocturnal	Nocturnal	Nocturnal	Nocturnal	Nocturnal	Nocturnal	Nocturnal	Nocturnal	Nocturnal	Nocturnal	Nocturnal	Nocturnal	Nocturnal	Nocturnal	Nocturnal	Nocturnal	Nocturnal	Nocturnal	Nocturnal
Aconaemys fuscus	Nocturnal	Nocturnal	Nocturnal	Nocturnal	Nocturnal	Nocturnal	Nocturnal	Nocturnal	Nocturnal	Nocturnal	Nocturnal	Nocturnal	Nocturnal	Nocturnal	Nocturnal	Nocturnal	Nocturnal	Nocturnal	Nocturnal	Nocturnal	Nocturnal	Nocturnal	Nocturnal	Nocturnal	Nocturnal
Aconaemys porteri	Nocturnal	Nocturnal	Nocturnal	Nocturnal	Nocturnal	Nocturnal	Nocturnal	Nocturnal	Nocturnal	Nocturnal	Nocturnal	Nocturnal	Nocturnal	Nocturnal	Nocturnal	Nocturnal	Nocturnal	Nocturnal	Nocturnal	Nocturnal	Nocturnal	Nocturnal	Nocturnal	Nocturnal	Nocturnal
Acrobates pygmaeus	Nocturnal	Nocturnal	Nocturnal	Nocturnal	Nocturnal	Nocturnal	Nocturnal	Nocturnal	Nocturnal	Nocturnal	Nocturnal	Nocturnal	Nocturnal	Nocturnal	Nocturnal	Nocturnal	Nocturnal	Nocturnal	Nocturnal	Nocturnal	Nocturnal	Nocturnal	Nocturnal	Nocturnal	Nocturnal
Addax nasomaculatus	Diurnal	Diurnal	Diurnal	Diurnal	Diurnal	Diurnal	Diurnal	Diurnal	Diurnal	Diurnal	Diurnal	Diurnal	Diurnal	Diurnal	Diurnal	Diurnal	Diurnal	Diurnal	Diurnal	Diurnal	Diurnal	Diurnal	Diurnal	Diurnal	Diurnal
Aegialomys galapagoensis	Cathemeral	Cathemeral	Cathemeral	Cathemeral	Cathemeral	Cathemeral	Cathemeral	Cathemeral	Cathemeral	Cathemeral	Cathemeral	Cathemeral	Cathemeral	Cathemeral	Cathemeral	Cathemeral	Cathemeral	Cathemeral	Cathemeral	Cathemeral	Cathemeral	Cathemeral	Cathemeral	Cathemeral	Cathemeral
Aegialomys xanthaeolus	Nocturnal	Nocturnal	Nocturnal	Nocturnal	Nocturnal	Nocturnal	Nocturnal	Nocturnal	Nocturnal	Nocturnal	Nocturnal	Nocturnal	Nocturnal	Nocturnal	Nocturnal	Nocturnal	Nocturnal	Nocturnal	Nocturnal	Nocturnal	Nocturnal	Nocturnal	Nocturnal	Nocturnal	Nocturnal
Aepeomys lugens	Nocturnal	Nocturnal	Nocturnal	Nocturnal	Nocturnal	Nocturnal	Nocturnal	Nocturnal	Nocturnal	Nocturnal	Nocturnal	Nocturnal	Nocturnal	Nocturnal	Nocturnal	Nocturnal	Nocturnal	Nocturnal	Nocturnal	Nocturnal	Nocturnal	Nocturnal	Nocturnal	Nocturnal	Nocturnal
Aepeomys reigi	Nocturnal	Nocturnal	Nocturnal	Nocturnal	Nocturnal	Nocturnal	Nocturnal	Nocturnal	Nocturnal	Nocturnal	Nocturnal	Nocturnal	Nocturnal	Nocturnal	Nocturnal	Nocturnal	Nocturnal	Nocturnal	Nocturnal	Nocturnal	Nocturnal	Nocturnal	Nocturnal	Nocturnal	Nocturnal
Aepyceros melampus	Cathemeral	Cathemeral	Cathemeral	Cathemeral	Cathemeral	Cathemeral	Cathemeral	Cathemeral	Cathemeral	Cathemeral	Cathemeral	Cathemeral	Cathemeral	Cathemeral	Cathemeral	Cathemeral	Cathemeral	Cathemeral	Cathemeral	Cathemeral	Cathemeral	Cathemeral	Cathemeral	Cathemeral	Cathemeral
Aepyprymnus rufescens	Nocturnal	Nocturnal	Nocturnal	Nocturnal	Nocturnal	Nocturnal	Nocturnal	Nocturnal	Nocturnal	Nocturnal	Nocturnal	Nocturnal	Nocturnal	Nocturnal	Nocturnal	Nocturnal	Nocturnal	Nocturnal	Nocturnal	Nocturnal	Nocturnal	Nocturnal	Nocturnal	Nocturnal	Nocturnal
Aeretes melanopterus	Nocturnal	Nocturnal	Nocturnal	Nocturnal	Nocturnal	Nocturnal	Nocturnal	Nocturnal	Nocturnal	Nocturnal	Nocturnal	Nocturnal	Nocturnal	Nocturnal	Nocturnal	Nocturnal	Nocturnal	Nocturnal	Nocturnal	Nocturnal	Nocturnal	Nocturnal	Nocturnal	Nocturnal	Nocturnal
Aeromys tephromelas	Nocturnal	Nocturnal	Nocturnal	Nocturnal	Nocturnal	Nocturnal	Nocturnal	Nocturnal	Nocturnal	Nocturnal	Nocturnal	Nocturnal	Nocturnal	Nocturnal	Nocturnal	Nocturnal	Nocturnal	Nocturnal	Nocturnal	Nocturnal	Nocturnal	Nocturnal	Nocturnal	Nocturnal	Nocturnal
Aeromys thomasi	Nocturnal	Nocturnal	Nocturnal	Nocturnal	Nocturnal	Nocturnal	Nocturnal	Nocturnal	Nocturnal	Nocturnal	Nocturnal	Nocturnal	Nocturnal	Nocturnal	Nocturnal	Nocturnal	Nocturnal	Nocturnal	Nocturnal	Nocturnal	Nocturnal	Nocturnal	Nocturnal	Nocturnal	Nocturnal
Aethalops aequalis	Nocturnal	Nocturnal	Nocturnal	Nocturnal	Nocturnal	Nocturnal	Nocturnal	Nocturnal	Nocturnal	Nocturnal	Nocturnal	Nocturnal	Nocturnal	Nocturnal	Nocturnal	Nocturnal	Nocturnal	Nocturnal	Nocturnal	Nocturnal	Nocturnal	Nocturnal	Nocturnal	Nocturnal	Nocturnal
Aethalops alecto	Nocturnal	Nocturnal	Nocturnal	Nocturnal	Nocturnal	Nocturnal	Nocturnal	Nocturnal	Nocturnal	Nocturnal	Nocturnal	Nocturnal	Nocturnal	Nocturnal	Nocturnal	Nocturnal	Nocturnal	Nocturnal	Nocturnal	Nocturnal	Nocturnal	Nocturnal	Nocturnal	Nocturnal	Nocturnal
Aethomys bocagei	Nocturnal	Nocturnal	Nocturnal	Nocturnal	Nocturnal	Nocturnal	Nocturnal	Nocturnal	Nocturnal	Nocturnal	Nocturnal	Nocturnal	Nocturnal	Nocturnal	Nocturnal	Nocturnal	Nocturnal	Nocturnal	Nocturnal	Nocturnal	Nocturnal	Nocturnal	Nocturnal	Nocturnal	Nocturnal
Aethomys chrysophilus	Nocturnal	Nocturnal	Nocturnal	Nocturnal	Nocturnal	Nocturnal	Nocturnal	Nocturnal	Nocturnal	Nocturnal	Nocturnal	Nocturnal	Nocturnal	Nocturnal	Nocturnal	Nocturnal	Nocturnal	Nocturnal	Nocturnal	Nocturnal	Nocturnal	Nocturnal	Nocturnal	Nocturnal	Nocturnal
Aethomys granti	Nocturnal	Nocturnal	Nocturnal	Nocturnal	Nocturnal	Nocturnal	Nocturnal	Nocturnal	Nocturnal	Nocturnal	Nocturnal	Nocturnal	Nocturnal	Nocturnal	Nocturnal	Nocturnal	Nocturnal	Nocturnal	Nocturnal	Nocturnal	Nocturnal	Nocturnal	Nocturnal	Nocturnal	Nocturnal
Aethomys hindei	Cathemeral	Cathemeral	Cathemeral	Cathemeral	Cathemeral	Cathemeral	Cathemeral	Cathemeral	Cathemeral	Cathemeral	Cathemeral	Cathemeral	Cathemeral	Cathemeral	Cathemeral	Cathemeral	Cathemeral	Cathemeral	Cathemeral	Cathemeral	Cathemeral	Cathemeral	Cathemeral	Cathemeral	Cathemeral
Aethomys ineptus	Nocturnal	Nocturnal	Nocturnal	Nocturnal	Nocturnal	Nocturnal	Nocturnal	Nocturnal	Nocturnal	Nocturnal	Nocturnal	Nocturnal	Nocturnal	Nocturnal	Nocturnal	Nocturnal	Nocturnal	Nocturnal	Nocturnal	Nocturnal	Nocturnal	Nocturnal	Nocturnal	Nocturnal	Nocturnal
Aethomys kaiseri	Nocturnal	Nocturnal	Nocturnal	Nocturnal	Nocturnal	Nocturnal	Nocturnal	Nocturnal	Nocturnal	Nocturnal	Nocturnal	Nocturnal	Nocturnal	Nocturnal	Nocturnal	Nocturnal	Nocturnal	Nocturnal	Nocturnal	Nocturnal	Nocturnal	Nocturnal	Nocturnal	Nocturnal	Nocturnal
Aethomys namaquensis	Nocturnal	Nocturnal	Nocturnal	Nocturnal	Nocturnal	Nocturnal	Nocturnal	Nocturnal	Nocturnal	Nocturnal	Nocturnal	Nocturnal	Nocturnal	Nocturnal	Nocturnal	Nocturnal	Nocturnal	Nocturnal	Nocturnal	Nocturnal	Nocturnal	Nocturnal	Nocturnal	Nocturnal	Nocturnal
Aethomys nyikae	Nocturnal	Nocturnal	Nocturnal	Nocturnal	Nocturnal	Nocturnal	Nocturnal	Nocturnal	Nocturnal	Nocturnal	Nocturnal	Nocturnal	Nocturnal	Nocturnal	Nocturnal	Nocturnal	Nocturnal	Nocturnal	Nocturnal	Nocturnal	Nocturnal	Nocturnal	Nocturnal	Nocturnal	Nocturnal
Aethomys silindensis	Nocturnal	Nocturnal	Nocturnal	Nocturnal	Nocturnal	Nocturnal	Nocturnal	Nocturnal	Nocturnal	Nocturnal	Nocturnal	Nocturnal	Nocturnal	Nocturnal	Nocturnal	Nocturnal	Nocturnal	Nocturnal	Nocturnal	Nocturnal	Nocturnal	Nocturnal	Nocturnal	Nocturnal	Nocturnal
Aethomys stannarius	Nocturnal	Nocturnal	Nocturnal	Nocturnal	Nocturnal	Nocturnal	Nocturnal	Nocturnal	Nocturnal	Nocturnal	Nocturnal	Nocturnal	Nocturnal	Nocturnal	Nocturnal	Nocturnal	Nocturnal	Nocturnal	Nocturnal	Nocturnal	Nocturnal	Nocturnal	Nocturnal	Nocturnal	Nocturnal
Aethomys thomasi	Nocturnal	Nocturnal	Nocturnal	Nocturnal	Nocturnal	Nocturnal	Nocturnal	Nocturnal	Nocturnal	Nocturnal	Nocturnal	Nocturnal	Nocturnal	Nocturnal	Nocturnal	Nocturnal	Nocturnal	Nocturnal	Nocturnal	Nocturnal	Nocturnal	Nocturnal	Nocturnal	Nocturnal	Nocturnal
Ailuropoda melanoleuca	Cathemeral	Cathemeral	Cathemeral	Cathemeral	Cathemeral	Cathemeral	Cathemeral	Cathemeral	Cathemeral	Cathemeral	Cathemeral	Cathemeral	Cathemeral	Cathemeral	Cathemeral	Cathemeral	Cathemeral	Cathemeral	Cathemeral	Cathemeral	Cathemeral	Cathemeral	Cathemeral	Cathemeral	Cathemeral
Ailurops melanotis	Nocturnal	Nocturnal	Nocturnal	Nocturnal	Nocturnal	Nocturnal	Nocturnal	Nocturnal	Nocturnal	Nocturnal	Nocturnal	Nocturnal	Nocturnal	Nocturnal	Nocturnal	Nocturnal	Nocturnal	Nocturnal	Nocturnal	Nocturnal	Nocturnal	Nocturnal	Nocturnal	Nocturnal	Nocturnal
Ailurops ursinus	Diurnal	Diurnal	Diurnal	Diurnal	Diurnal	Diurnal	Diurnal	Diurnal	Diurnal	Diurnal	Diurnal	Diurnal	Diurnal	Diurnal	Diurnal	Diurnal	Diurnal	Diurnal	Diurnal	Diurnal	Diurnal	Diurnal	Diurnal	Diurnal	Diurnal
Ailurus fulgens	Cathemeral	Cathemeral	Cathemeral	Cathemeral	Cathemeral	Cathemeral	Cathemeral	Cathemeral	Cathemeral	Cathemeral	Cathemeral	Cathemeral	Cathemeral	Cathemeral	Cathemeral	Cathemeral	Cathemeral	Cathemeral	Cathemeral	Cathemeral	Cathemeral	Cathemeral	Cathemeral	Cathemeral	Cathemeral
Akodon aerosus	Nocturnal	Nocturnal	Nocturnal	Nocturnal	Nocturnal	Nocturnal	Nocturnal	Nocturnal	Nocturnal	Nocturnal	Nocturnal	Nocturnal	Nocturnal	Nocturnal	Nocturnal	Nocturnal	Nocturnal	Nocturnal	Nocturnal	Nocturnal	Nocturnal	Nocturnal	Nocturnal	Nocturnal	Nocturnal
Akodon affinis	Diurnal	Diurnal	Diurnal	Diurnal	Diurnal	Diurnal	Diurnal	Diurnal	Diurnal	Diurnal	Diurnal	Diurnal	Diurnal	Diurnal	Diurnal	Diurnal	Diurnal	Diurnal	Diurnal	Diurnal	Diurnal	Diurnal	Diurnal	Diurnal	Diurnal
Akodon albiventer	Diurnal	Diurnal	Diurnal	Diurnal	Diurnal	Diurnal	Diurnal	Diurnal	Diurnal	Diurnal	Diurnal	Diurnal	Diurnal	Diurnal	Diurnal	Diurnal	Diurnal	Diurnal	Diurnal	Diurnal	Diurnal	Diurnal	Diurnal	Diurnal	Diurnal
Akodon aliquantulus	Cathemeral	Cathemeral	Cathemeral	Cathemeral	Cathemeral	Cathemeral	Cathemeral	Cathemeral	Cathemeral	Cathemeral	Cathemeral	Cathemeral	Cathemeral	Cathemeral	Cathemeral	Cathemeral	Cathemeral	Cathemeral	Cathemeral	Cathemeral	Cathemeral	Cathemeral	Cathemeral	Cathemeral	Cathemeral
Akodon azarae	Cathemeral	Cathemeral	Cathemeral	Cathemeral	Cathemeral	Cathemeral	Cathemeral	Cathemeral	Cathemeral	Cathemeral	Cathemeral	Cathemeral	Cathemeral	Cathemeral	Cathemeral	Cathemeral	Cathemeral	Cathemeral	Cathemeral	Cathemeral	Cathemeral	Cathemeral	Cathemeral	Cathemeral	Cathemeral
Akodon boliviensis	Cathemeral	Cathemeral	Cathemeral	Cathemeral	Cathemeral	Cathemeral	Cathemeral	Cathemeral	Cathemeral	Cathemeral	Cathemeral	Cathemeral	Cathemeral	Cathemeral	Cathemeral	Cathemeral	Cathemeral	Cathemeral	Cathemeral	Cathemeral	Cathemeral	Cathemeral	Cathemeral	Cathemeral	Cathemeral
Akodon budini	Nocturnal	Nocturnal	Nocturnal	Nocturnal	Nocturnal	Nocturnal	Nocturnal	Nocturnal	Nocturnal	Nocturnal	Nocturnal	Nocturnal	Nocturnal	Nocturnal	Nocturnal	Nocturnal	Nocturnal	Nocturnal	Nocturnal	Nocturnal	Nocturnal	Nocturnal	Nocturnal	Nocturnal	Nocturnal
Akodon cursor	Nocturnal	Nocturnal	Nocturnal	Nocturnal	Nocturnal	Nocturnal	Nocturnal	Nocturnal	Nocturnal	Nocturnal	Nocturnal	Nocturnal	Nocturnal	Nocturnal	Nocturnal	Nocturnal	Nocturnal	Nocturnal	Nocturnal	Nocturnal	Nocturnal	Nocturnal	Nocturnal	Nocturnal	Nocturnal
Akodon dayi	Cathemeral	Cathemeral	Cathemeral	Cathemeral	Cathemeral	Cathemeral	Cathemeral	Cathemeral	Cathemeral	Cathemeral	Cathemeral	Cathemeral	Cathemeral	Cathemeral	Cathemeral	Cathemeral	Cathemeral	Cathemeral	Cathemeral	Cathemeral	Cathemeral	Cathemeral	Cathemeral	Cathemeral	Cathemeral
Akodon dolores	Nocturnal	Nocturnal	Nocturnal	Nocturnal	Nocturnal	Nocturnal	Nocturnal	Nocturnal	Nocturnal	Nocturnal	Nocturnal	Nocturnal	Nocturnal	Nocturnal	Nocturnal	Nocturnal	Nocturnal	Nocturnal	Nocturnal	Nocturnal	Nocturnal	Nocturnal	Nocturnal	Nocturnal	Nocturnal
Akodon fumeus	Cathemeral	Cathemeral	Cathemeral	Cathemeral	Cathemeral	Cathemeral	Cathemeral	Cathemeral	Cathemeral	Cathemeral	Cathemeral	Cathemeral	Cathemeral	Cathemeral	Cathemeral	Cathemeral	Cathemeral	Cathemeral	Cathemeral	Cathemeral	Cathemeral	Cathemeral	Cathemeral	Cathemeral	Cathemeral
Akodon iniscatus	Nocturnal	Nocturnal	Nocturnal	Nocturnal	Nocturnal	Nocturnal	Nocturnal	Nocturnal	Nocturnal	Nocturnal	Nocturnal	Nocturnal	Nocturnal	Nocturnal	Nocturnal	Nocturnal	Nocturnal	Nocturnal	Nocturnal	Nocturnal	Nocturnal	Nocturnal	Nocturnal	Nocturnal	Nocturnal
Akodon juninensis	Cathemeral	Cathemeral	Cathemeral	Cathemeral	Cathemeral	Cathemeral	Cathemeral	Cathemeral	Cathemeral	Cathemeral	Cathemeral	Cathemeral	Cathemeral	Cathemeral	Cathemeral	Cathemeral	Cathemeral	Cathemeral	Cathemeral	Cathemeral	Cathemeral	Cathemeral	Cathemeral	Cathemeral	Cathemeral
Akodon kofordi	Cathemeral	Cathemeral	Cathemeral	Cathemeral	Cathemeral	Cathemeral	Cathemeral	Cathemeral	Cathemeral	Cathemeral	Cathemeral	Cathemeral	Cathemeral	Cathemeral	Cathemeral	Cathemeral	Cathemeral	Cathemeral	Cathemeral	Cathemeral	Cathemeral	Cathemeral	Cathemeral	Cathemeral	Cathemeral
Akodon leucolimnaeus	Nocturnal	Nocturnal	Nocturnal	Nocturnal	Nocturnal	Nocturnal	Nocturnal	Nocturnal	Nocturnal	Nocturnal	Nocturnal	Nocturnal	Nocturnal	Nocturnal	Nocturnal	Nocturnal	Nocturnal	Nocturnal	Nocturnal	Nocturnal	Nocturnal	Nocturnal	Nocturnal	Nocturnal	Nocturnal
Akodon lindberghi	Nocturnal	Nocturnal	Nocturnal	Nocturnal	Nocturnal	Nocturnal	Nocturnal	Nocturnal	Nocturnal	Nocturnal	Nocturnal	Nocturnal	Nocturnal	Nocturnal	Nocturnal	Nocturnal	Nocturnal	Nocturnal	Nocturnal	Nocturnal	Nocturnal	Nocturnal	Nocturnal	Nocturnal	Nocturnal
Akodon lutescens	Cathemeral	Cathemeral	Cathemeral	Cathemeral	Cathemeral	Cathemeral	Cathemeral	Cathemeral	Cathemeral	Cathemeral	Cathemeral	Cathemeral	Cathemeral	Cathemeral	Cathemeral	Cathemeral	Cathemeral	Cathemeral	Cathemeral	Cathemeral	Cathemeral	Cathemeral	Cathemeral	Cathemeral	Cathemeral
Akodon mimus	Cathemeral	Cathemeral	Cathemeral	Cathemeral	Cathemeral	Cathemeral	Cathemeral	Cathemeral	Cathemeral	Cathemeral	Cathemeral	Cathemeral	Cathemeral	Cathemeral	Cathemeral	Cathemeral	Cathemeral	Cathemeral	Cathemeral	Cathemeral	Cathemeral	Cathemeral	Cathemeral	Cathemeral	Cathemeral
Akodon molinae	Nocturnal	Nocturnal	Nocturnal	Nocturnal	Nocturnal	Nocturnal	Nocturnal	Nocturnal	Nocturnal	Nocturnal	Nocturnal	Nocturnal	Nocturnal	Nocturnal	Nocturnal	Nocturnal	Nocturnal	Nocturnal	Nocturnal	Nocturnal	Nocturnal	Nocturnal	Nocturnal	Nocturnal	Nocturnal
Akodon mollis	Nocturnal	Nocturnal	Nocturnal	Nocturnal	Nocturnal	Nocturnal	Nocturnal	Nocturnal	Nocturnal	Nocturnal	Nocturnal	Nocturnal	Nocturnal	Nocturnal	Nocturnal	Nocturnal	Nocturnal	Nocturnal	Nocturnal	Nocturnal	Nocturnal	Nocturnal	Nocturnal	Nocturnal	Nocturnal
Akodon montensis	Nocturnal	Nocturnal	Nocturnal	Nocturnal	Nocturnal	Nocturnal	Nocturnal	Nocturnal	Nocturnal	Nocturnal	Nocturnal	Nocturnal	Nocturnal	Nocturnal	Nocturnal	Nocturnal	Nocturnal	Nocturnal	Nocturnal	Nocturnal	Nocturnal	Nocturnal	Nocturnal	Nocturnal	Nocturnal
Akodon mystax	Cathemeral	Cathemeral	Cathemeral	Cathemeral	Cathemeral	Cathemeral	Cathemeral	Cathemeral	Cathemeral	Cathemeral	Cathemeral	Cathemeral	Cathemeral	Cathemeral	Cathemeral	Cathemeral	Cathemeral	Cathemeral	Cathemeral	Cathemeral	Cathemeral	Cathemeral	Cathemeral	Cathemeral	Cathemeral
Akodon neocenus	Nocturnal	Nocturnal	Nocturnal	Nocturnal	Nocturnal	Nocturnal	Nocturnal	Nocturnal	Nocturnal	Nocturnal	Nocturnal	Nocturnal	Nocturnal	Nocturnal	Nocturnal	Nocturnal	Nocturnal	Nocturnal	Nocturnal	Nocturnal	Nocturnal	Nocturnal	Nocturnal	Nocturnal	Nocturnal
Akodon oenos	Nocturnal	Nocturnal	Nocturnal	Nocturnal	Nocturnal	Nocturnal	Nocturnal	Nocturnal	Nocturnal	Nocturnal	Nocturnal	Nocturnal	Nocturnal	Nocturnal	Nocturnal	Nocturnal	Nocturnal	Nocturnal	Nocturnal	Nocturnal	Nocturnal	Nocturnal	Nocturnal	Nocturnal	Nocturnal
Akodon orophilus	Nocturnal	Nocturnal	Nocturnal	Nocturnal	Nocturnal	Nocturnal	Nocturnal	Nocturnal	Nocturnal	Nocturnal	Nocturnal	Nocturnal	Nocturnal	Nocturnal	Nocturnal	Nocturnal	Nocturnal	Nocturnal	Nocturnal	Nocturnal	Nocturnal	Nocturnal	Nocturnal	Nocturnal	Nocturnal
Akodon paranaensis	Cathemeral	Cathemeral	Cathemeral	Cathemeral	Cathemeral	Cathemeral	Cathemeral	Cathemeral	Cathemeral	Cathemeral	Cathemeral	Cathemeral	Cathemeral	Cathemeral	Cathemeral	Cathemeral	Cathemeral	Cathemeral	Cathemeral	Cathemeral	Cathemeral	Cathemeral	Cathemeral	Cathemeral	Cathemeral
Akodon pervalens	Cathemeral	Cathemeral	Cathemeral	Cathemeral	Cathemeral	Cathemeral	Cathemeral	Cathemeral	Cathemeral	Cathemeral	Cathemeral	Cathemeral	Cathemeral	Cathemeral	Cathemeral	Cathemeral	Cathemeral	Cathemeral	Cathemeral	Cathemeral	Cathemeral	Cathemeral	Cathemeral	Cathemeral	Cathemeral
Akodon philipmyersi	Nocturnal	Nocturnal	Nocturnal	Nocturnal	Nocturnal	Nocturnal	Nocturnal	Nocturnal	Nocturnal	Nocturnal	Nocturnal	Nocturnal	Nocturnal	Nocturnal	Nocturnal	Nocturnal	Nocturnal	Nocturnal	Nocturnal	Nocturnal	Nocturnal	Nocturnal	Nocturnal	Nocturnal	Nocturnal
Akodon reigi	Nocturnal	Nocturnal	Nocturnal	Nocturnal	Nocturnal	Nocturnal	Nocturnal	Nocturnal	Nocturnal	Nocturnal	Nocturnal	Nocturnal	Nocturnal	Nocturnal	Nocturnal	Nocturnal	Nocturnal	Nocturnal	Nocturnal	Nocturnal	Nocturnal	Nocturnal	Nocturnal	Nocturnal	Nocturnal
Akodon sanctipaulensis	Cathemeral	Cathemeral	Cathemeral	Cathemeral	Cathemeral	Cathemeral	Cathemeral	Cathemeral	Cathemeral	Cathemeral	Cathemeral	Cathemeral	Cathemeral	Cathemeral	Cathemeral	Cathemeral	Cathemeral	Cathemeral	Cathemeral	Cathemeral	Cathemeral	Cathemeral	Cathemeral	Cathemeral	Cathemeral
Akodon serrensis	Cathemeral	Cathemeral	Cathemeral	Cathemeral	Cathemeral	Cathemeral	Cathemeral	Cathemeral	Cathemeral	Cathemeral	Cathemeral	Cathemeral	Cathemeral	Cathemeral	Cathemeral	Cathemeral	Cathemeral	Cathemeral	Cathemeral	Cathemeral	Cathemeral	Cathemeral	Cathemeral	Cathemeral	Cathemeral
Akodon siberiae	Cathemeral	Cathemeral	Cathemeral	Cathemeral	Cathemeral	Cathemeral	Cathemeral	Cathemeral	Cathemeral	Cathemeral	Cathemeral	Cathemeral	Cathemeral	Cathemeral	Cathemeral	Cathemeral	Cathemeral	Cathemeral	Cathemeral	Cathemeral	Cathemeral	Cathemeral	Cathemeral	Cathemeral	Cathemeral
Akodon simulator	Nocturnal	Nocturnal	Nocturnal	Nocturnal	Nocturnal	Nocturnal	Nocturnal	Nocturnal	Nocturnal	Nocturnal	Nocturnal	Nocturnal	Nocturnal	Nocturnal	Nocturnal	Nocturnal	Nocturnal	Nocturnal	Nocturnal	Nocturnal	Nocturnal	Nocturnal	Nocturnal	Nocturnal	Nocturnal
Akodon spegazzinii	Nocturnal	Nocturnal	Nocturnal	Nocturnal	Nocturnal	Nocturnal	Nocturnal	Nocturnal	Nocturnal	Nocturnal	Nocturnal	Nocturnal	Nocturnal	Nocturnal	Nocturnal	Nocturnal	Nocturnal	Nocturnal	Nocturnal	Nocturnal	Nocturnal	Nocturnal	Nocturnal	Nocturnal	Nocturnal
Akodon subfuscus	Cathemeral	Cathemeral	Cathemeral	Cathemeral	Cathemeral	Cathemeral	Cathemeral	Cathemeral	Cathemeral	Cathemeral	Cathemeral	Cathemeral	Cathemeral	Cathemeral	Cathemeral	Cathemeral	Cathemeral	Cathemeral	Cathemeral	Cathemeral	Cathemeral	Cathemeral	Cathemeral	Cathemeral	Cathemeral
Akodon surdus	Cathemeral	Cathemeral	Cathemeral	Cathemeral	Cathemeral	Cathemeral	Cathemeral	Cathemeral	Cathemeral	Cathemeral	Cathemeral	Cathemeral	Cathemeral	Cathemeral	Cathemeral	Cathemeral	Cathemeral	Cathemeral	Cathemeral	Cathemeral	Cathemeral	Cathemeral	Cathemeral	Cathemeral	Cathemeral
Akodon sylvanus	Cathemeral	Cathemeral	Cathemeral	Cathemeral	Cathemeral	Cathemeral	Cathemeral	Cathemeral	Cathemeral	Cathemeral	Cathemeral	Cathemeral	Cathemeral	Cathemeral	Cathemeral	Cathemeral	Cathemeral	Cathemeral	Cathemeral	Cathemeral	Cathemeral	Cathemeral	Cathemeral	Cathemeral	Cathemeral
Akodon toba	Cathemeral	Cathemeral	Cathemeral	Cathemeral	Cathemeral	Cathemeral	Cathemeral	Cathemeral	Cathemeral	Cathemeral	Cathemeral	Cathemeral	Cathemeral	Cathemeral	Cathemeral	Cathemeral	Cathemeral	Cathemeral	Cathemeral	Cathemeral	Cathemeral	Cathemeral	Cathemeral	Cathemeral	Cathemeral
Akodon torques	Cathemeral	Cathemeral	Cathemeral	Cathemeral	Cathemeral	Cathemeral	Cathemeral	Cathemeral	Cathemeral	Cathemeral	Cathemeral	Cathemeral	Cathemeral	Cathemeral	Cathemeral	Cathemeral	Cathemeral	Cathemeral	Cathemeral	Cathemeral	Cathemeral	Cathemeral	Cathemeral	Cathemeral	Cathemeral
Akodon varius	Cathemeral	Cathemeral	Cathemeral	Cathemeral	Cathemeral	Cathemeral	Cathemeral	Cathemeral	Cathemeral	Cathemeral	Cathemeral	Cathemeral	Cathemeral	Cathemeral	Cathemeral	Cathemeral	Cathemeral	Cathemeral	Cathemeral	Cathemeral	Cathemeral	Cathemeral	Cathemeral	Cathemeral	Cathemeral
Alcelaphus buselaphus	Diurnal	Diurnal	Diurnal	Diurnal	Diurnal	Diurnal	Diurnal	Diurnal	Diurnal	Diurnal	Diurnal	Diurnal	Diurnal	Diurnal	Diurnal	Diurnal	Diurnal	Diurnal	Diurnal	Diurnal	Diurnal	Diurnal	Diurnal	Diurnal	Diurnal
Alces alces	Cathemeral	Cathemeral	Cathemeral	Cathemeral	Cathemeral	Cathemeral	Cathemeral	Cathemeral	Cathemeral	Cathemeral	Cathemeral	Cathemeral	Cathemeral	Cathemeral	Cathemeral	Cathemeral	Cathemeral	Cathemeral	Cathemeral	Cathemeral	Cathemeral	Cathemeral	Cathemeral	Cathemeral	Cathemeral
Alionycteris paucidentata	Nocturnal	Nocturnal	Nocturnal	Nocturnal	Nocturnal	Nocturnal	Nocturnal	Nocturnal	Nocturnal	Nocturnal	Nocturnal	Nocturnal	Nocturnal	Nocturnal	Nocturnal	Nocturnal	Nocturnal	Nocturnal	Nocturnal	Nocturnal	Nocturnal	Nocturnal	Nocturnal	Nocturnal	Nocturnal
Allactaga balikunica	Nocturnal	Nocturnal	Nocturnal	Nocturnal	Nocturnal	Nocturnal	Nocturnal	Nocturnal	Nocturnal	Nocturnal	Nocturnal	Nocturnal	Nocturnal	Nocturnal	Nocturnal	Nocturnal	Nocturnal	Nocturnal	Nocturnal	Nocturnal	Nocturnal	Nocturnal	Nocturnal	Nocturnal	Nocturnal
Allactaga bullata	Nocturnal	Nocturnal	Nocturnal	Nocturnal	Nocturnal	Nocturnal	Nocturnal	Nocturnal	Nocturnal	Nocturnal	Nocturnal	Nocturnal	Nocturnal	Nocturnal	Nocturnal	Nocturnal	Nocturnal	Nocturnal	Nocturnal	Nocturnal	Nocturnal	Nocturnal	Nocturnal	Nocturnal	Nocturnal
Allactaga elater	Nocturnal	Nocturnal	Nocturnal	Nocturnal	Nocturnal	Nocturnal	Nocturnal	Nocturnal	Nocturnal	Nocturnal	Nocturnal	Nocturnal	Nocturnal	Nocturnal	Nocturnal	Nocturnal	Nocturnal	Nocturnal	Nocturnal	Nocturnal	Nocturnal	Nocturnal	Nocturnal	Nocturnal	Nocturnal
Allactaga euphratica	Nocturnal	Nocturnal	Nocturnal	Nocturnal	Nocturnal	Nocturnal	Nocturnal	Nocturnal	Nocturnal	Nocturnal	Nocturnal	Nocturnal	Nocturnal	Nocturnal	Nocturnal	Nocturnal	Nocturnal	Nocturnal	Nocturnal	Nocturnal	Nocturnal	Nocturnal	Nocturnal	Nocturnal	Nocturnal
Allactaga firouzi	Nocturnal	Nocturnal	Nocturnal	Nocturnal	Nocturnal	Nocturnal	Nocturnal	Nocturnal	Nocturnal	Nocturnal	Nocturnal	Nocturnal	Nocturnal	Nocturnal	Nocturnal	Nocturnal	Nocturnal	Nocturnal	Nocturnal	Nocturnal	Nocturnal	Nocturnal	Nocturnal	Nocturnal	Nocturnal
Allactaga hotsoni	Nocturnal	Nocturnal	Nocturnal	Nocturnal	Nocturnal	Nocturnal	Nocturnal	Nocturnal	Nocturnal	Nocturnal	Nocturnal	Nocturnal	Nocturnal	Nocturnal	Nocturnal	Nocturnal	Nocturnal	Nocturnal	Nocturnal	Nocturnal	Nocturnal	Nocturnal	Nocturnal	Nocturnal	Nocturnal
Allactaga major	Nocturnal	Nocturnal	Nocturnal	Nocturnal	Nocturnal	Nocturnal	Nocturnal	Nocturnal	Nocturnal	Nocturnal	Nocturnal	Nocturnal	Nocturnal	Nocturnal	Nocturnal	Nocturnal	Nocturnal	Nocturnal	Nocturnal	Nocturnal	Nocturnal	Nocturnal	Nocturnal	Nocturnal	Nocturnal
Allactaga severtzovi	Nocturnal	Nocturnal	Nocturnal	Nocturnal	Nocturnal	Nocturnal	Nocturnal	Nocturnal	Nocturnal	Nocturnal	Nocturnal	Nocturnal	Nocturnal	Nocturnal	Nocturnal	Nocturnal	Nocturnal	Nocturnal	Nocturnal	Nocturnal	Nocturnal	Nocturnal	Nocturnal	Nocturnal	Nocturnal
Allactaga sibirica	Nocturnal	Nocturnal	Nocturnal	Nocturnal	Nocturnal	Nocturnal	Nocturnal	Nocturnal	Nocturnal	Nocturnal	Nocturnal	Nocturnal	Nocturnal	Nocturnal	Nocturnal	Nocturnal	Nocturnal	Nocturnal	Nocturnal	Nocturnal	Nocturnal	Nocturnal	Nocturnal	Nocturnal	Nocturnal
Allactaga tetradactyla	Nocturnal	Nocturnal	Nocturnal	Nocturnal	Nocturnal	Nocturnal	Nocturnal	Nocturnal	Nocturnal	Nocturnal	Nocturnal	Nocturnal	Nocturnal	Nocturnal	Nocturnal	Nocturnal	Nocturnal	Nocturnal	Nocturnal	Nocturnal	Nocturnal	Nocturnal	Nocturnal	Nocturnal	Nocturnal
Allactaga vinogradovi	Nocturnal	Nocturnal	Nocturnal	Nocturnal	Nocturnal	Nocturnal	Nocturnal	Nocturnal	Nocturnal	Nocturnal	Nocturnal	Nocturnal	Nocturnal	Nocturnal	Nocturnal	Nocturnal	Nocturnal	Nocturnal	Nocturnal	Nocturnal	Nocturnal	Nocturnal	Nocturnal	Nocturnal	Nocturnal
Allactaga williamsi	Nocturnal	Nocturnal	Nocturnal	Nocturnal	Nocturnal	Nocturnal	Nocturnal	Nocturnal	Nocturnal	Nocturnal	Nocturnal	Nocturnal	Nocturnal	Nocturnal	Nocturnal	Nocturnal	Nocturnal	Nocturnal	Nocturnal	Nocturnal	Nocturnal	Nocturnal	Nocturnal	Nocturnal	Nocturnal
Allactodipus bobrinskii	Nocturnal	Nocturnal	Nocturnal	Nocturnal	Nocturnal	Nocturnal	Nocturnal	Nocturnal	Nocturnal	Nocturnal	Nocturnal	Nocturnal	Nocturnal	Nocturnal	Nocturnal	Nocturnal	Nocturnal	Nocturnal	Nocturnal	Nocturnal	Nocturnal	Nocturnal	Nocturnal	Nocturnal	Nocturnal
Allenopithecus nigroviridis	Diurnal	Diurnal	Diurnal	Diurnal	Diurnal	Diurnal	Diurnal	Diurnal	Diurnal	Diurnal	Diurnal	Diurnal	Diurnal	Diurnal	Diurnal	Diurnal	Diurnal	Diurnal	Diurnal	Diurnal	Diurnal	Diurnal	Diurnal	Diurnal	Diurnal
Allocebus trichotis	Nocturnal	Nocturnal	Nocturnal	Nocturnal	Nocturnal	Nocturnal	Nocturnal	Nocturnal	Nocturnal	Nocturnal	Nocturnal	Nocturnal	Nocturnal	Nocturnal	Nocturnal	Nocturnal	Nocturnal	Nocturnal	Nocturnal	Nocturnal	Nocturnal	Nocturnal	Nocturnal	Nocturnal	Nocturnal
Allochrocebus lhoesti	Diurnal	Diurnal	Diurnal	Diurnal	Diurnal	Diurnal	Diurnal	Diurnal	Diurnal	Diurnal	Diurnal	Diurnal	Diurnal	Diurnal	Diurnal	Diurnal	Diurnal	Diurnal	Diurnal	Diurnal	Diurnal	Diurnal	Diurnal	Diurnal	Diurnal
Allochrocebus preussi	Diurnal	Diurnal	Diurnal	Diurnal	Diurnal	Diurnal	Diurnal	Diurnal	Diurnal	Diurnal	Diurnal	Diurnal	Diurnal	Diurnal	Diurnal	Diurnal	Diurnal	Diurnal	Diurnal	Diurnal	Diurnal	Diurnal	Diurnal	Diurnal	Diurnal
Allochrocebus solatus	Diurnal	Diurnal	Diurnal	Diurnal	Diurnal	Diurnal	Diurnal	Diurnal	Diurnal	Diurnal	Diurnal	Diurnal	Diurnal	Diurnal	Diurnal	Diurnal	Diurnal	Diurnal	Diurnal	Diurnal	Diurnal	Diurnal	Diurnal	Diurnal	Diurnal
Allocricetulus curtatus	Nocturnal	Nocturnal	Nocturnal	Nocturnal	Nocturnal	Nocturnal	Nocturnal	Nocturnal	Nocturnal	Nocturnal	Nocturnal	Nocturnal	Nocturnal	Nocturnal	Nocturnal	Nocturnal	Nocturnal	Nocturnal	Nocturnal	Nocturnal	Nocturnal	Nocturnal	Nocturnal	Nocturnal	Nocturnal
Allocricetulus eversmanni	Nocturnal	Nocturnal	Nocturnal	Nocturnal	Nocturnal	Nocturnal	Nocturnal	Nocturnal	Nocturnal	Nocturnal	Nocturnal	Nocturnal	Nocturnal	Nocturnal	Nocturnal	Nocturnal	Nocturnal	Nocturnal	Nocturnal	Nocturnal	Nocturnal	Nocturnal	Nocturnal	Nocturnal	Nocturnal
Alouatta arctoidea	Diurnal	Diurnal	Diurnal	Diurnal	Diurnal	Diurnal	Diurnal	Diurnal	Diurnal	Diurnal	Diurnal	Diurnal	Diurnal	Diurnal	Diurnal	Diurnal	Diurnal	Diurnal	Diurnal	Diurnal	Diurnal	Diurnal	Diurnal	Diurnal	Diurnal
Alouatta belzebul	Diurnal	Diurnal	Diurnal	Diurnal	Diurnal	Diurnal	Diurnal	Diurnal	Diurnal	Diurnal	Diurnal	Diurnal	Diurnal	Diurnal	Diurnal	Diurnal	Diurnal	Diurnal	Diurnal	Diurnal	Diurnal	Diurnal	Diurnal	Diurnal	Diurnal
Alouatta caraya	Diurnal	Diurnal	Diurnal	Diurnal	Diurnal	Diurnal	Diurnal	Diurnal	Diurnal	Diurnal	Diurnal	Diurnal	Diurnal	Diurnal	Diurnal	Diurnal	Diurnal	Diurnal	Diurnal	Diurnal	Diurnal	Diurnal	Diurnal	Diurnal	Diurnal
Alouatta discolor	Diurnal	Diurnal	Diurnal	Diurnal	Diurnal	Diurnal	Diurnal	Diurnal	Diurnal	Diurnal	Diurnal	Diurnal	Diurnal	Diurnal	Diurnal	Diurnal	Diurnal	Diurnal	Diurnal	Diurnal	Diurnal	Diurnal	Diurnal	Diurnal	Diurnal
Alouatta guariba	Diurnal	Diurnal	Diurnal	Diurnal	Diurnal	Diurnal	Diurnal	Diurnal	Diurnal	Diurnal	Diurnal	Diurnal	Diurnal	Diurnal	Diurnal	Diurnal	Diurnal	Diurnal	Diurnal	Diurnal	Diurnal	Diurnal	Diurnal	Diurnal	Diurnal
Alouatta macconnelli	Diurnal	Diurnal	Diurnal	Diurnal	Diurnal	Diurnal	Diurnal	Diurnal	Diurnal	Diurnal	Diurnal	Diurnal	Diurnal	Diurnal	Diurnal	Diurnal	Diurnal	Diurnal	Diurnal	Diurnal	Diurnal	Diurnal	Diurnal	Diurnal	Diurnal
Alouatta nigerrima	Diurnal	Diurnal	Diurnal	Diurnal	Diurnal	Diurnal	Diurnal	Diurnal	Diurnal	Diurnal	Diurnal	Diurnal	Diurnal	Diurnal	Diurnal	Diurnal	Diurnal	Diurnal	Diurnal	Diurnal	Diurnal	Diurnal	Diurnal	Diurnal	Diurnal
Alouatta palliata	Diurnal	Diurnal	Diurnal	Diurnal	Diurnal	Diurnal	Diurnal	Diurnal	Diurnal	Diurnal	Diurnal	Diurnal	Diurnal	Diurnal	Diurnal	Diurnal	Diurnal	Diurnal	Diurnal	Diurnal	Diurnal	Diurnal	Diurnal	Diurnal	Diurnal
Alouatta pigra	Diurnal	Diurnal	Diurnal	Diurnal	Diurnal	Diurnal	Diurnal	Diurnal	Diurnal	Diurnal	Diurnal	Diurnal	Diurnal	Diurnal	Diurnal	Diurnal	Diurnal	Diurnal	Diurnal	Diurnal	Diurnal	Diurnal	Diurnal	Diurnal	Diurnal
Alouatta sara	Diurnal	Diurnal	Diurnal	Diurnal	Diurnal	Diurnal	Diurnal	Diurnal	Diurnal	Diurnal	Diurnal	Diurnal	Diurnal	Diurnal	Diurnal	Diurnal	Diurnal	Diurnal	Diurnal	Diurnal	Diurnal	Diurnal	Diurnal	Diurnal	Diurnal
Alouatta seniculus	Diurnal	Diurnal	Diurnal	Diurnal	Diurnal	Diurnal	Diurnal	Diurnal	Diurnal	Diurnal	Diurnal	Diurnal	Diurnal	Diurnal	Diurnal	Diurnal	Diurnal	Diurnal	Diurnal	Diurnal	Diurnal	Diurnal	Diurnal	Diurnal	Diurnal
Alouatta ululata	Diurnal	Diurnal	Diurnal	Diurnal	Diurnal	Diurnal	Diurnal	Diurnal	Diurnal	Diurnal	Diurnal	Diurnal	Diurnal	Diurnal	Diurnal	Diurnal	Diurnal	Diurnal	Diurnal	Diurnal	Diurnal	Diurnal	Diurnal	Diurnal	Diurnal
Alticola albicaudus	Cathemeral	Cathemeral	Cathemeral	Cathemeral	Cathemeral	Cathemeral	Cathemeral	Cathemeral	Cathemeral	Cathemeral	Cathemeral	Cathemeral	Cathemeral	Cathemeral	Cathemeral	Cathemeral	Cathemeral	Cathemeral	Cathemeral	Cathemeral	Cathemeral	Cathemeral	Cathemeral	Cathemeral	Cathemeral
Alticola argentatus	Diurnal	Diurnal	Diurnal	Diurnal	Diurnal	Diurnal	Diurnal	Diurnal	Diurnal	Diurnal	Diurnal	Diurnal	Diurnal	Diurnal	Diurnal	Diurnal	Diurnal	Diurnal	Diurnal	Diurnal	Diurnal	Diurnal	Diurnal	Diurnal	Diurnal
Alticola barakshin	Nocturnal	Nocturnal	Nocturnal	Nocturnal	Nocturnal	Nocturnal	Nocturnal	Nocturnal	Nocturnal	Nocturnal	Nocturnal	Nocturnal	Nocturnal	Nocturnal	Nocturnal	Nocturnal	Nocturnal	Nocturnal	Nocturnal	Nocturnal	Nocturnal	Nocturnal	Nocturnal	Nocturnal	Nocturnal
Alticola lemminus	Cathemeral	Cathemeral	Cathemeral	Cathemeral	Cathemeral	Cathemeral	Cathemeral	Cathemeral	Cathemeral	Cathemeral	Cathemeral	Cathemeral	Cathemeral	Cathemeral	Cathemeral	Cathemeral	Cathemeral	Cathemeral	Cathemeral	Cathemeral	Cathemeral	Cathemeral	Cathemeral	Cathemeral	Cathemeral
Alticola macrotis	Cathemeral	Cathemeral	Cathemeral	Cathemeral	Cathemeral	Cathemeral	Cathemeral	Cathemeral	Cathemeral	Cathemeral	Cathemeral	Cathemeral	Cathemeral	Cathemeral	Cathemeral	Cathemeral	Cathemeral	Cathemeral	Cathemeral	Cathemeral	Cathemeral	Cathemeral	Cathemeral	Cathemeral	Cathemeral
Alticola montosa	Diurnal	Diurnal	Diurnal	Diurnal	Diurnal	Diurnal	Diurnal	Diurnal	Diurnal	Diurnal	Diurnal	Diurnal	Diurnal	Diurnal	Diurnal	Diurnal	Diurnal	Diurnal	Diurnal	Diurnal	Diurnal	Diurnal	Diurnal	Diurnal	Diurnal
Alticola olchonensis	Cathemeral	Cathemeral	Cathemeral	Cathemeral	Cathemeral	Cathemeral	Cathemeral	Cathemeral	Cathemeral	Cathemeral	Cathemeral	Cathemeral	Cathemeral	Cathemeral	Cathemeral	Cathemeral	Cathemeral	Cathemeral	Cathemeral	Cathemeral	Cathemeral	Cathemeral	Cathemeral	Cathemeral	Cathemeral
Alticola roylei	Diurnal	Diurnal	Diurnal	Diurnal	Diurnal	Diurnal	Diurnal	Diurnal	Diurnal	Diurnal	Diurnal	Diurnal	Diurnal	Diurnal	Diurnal	Diurnal	Diurnal	Diurnal	Diurnal	Diurnal	Diurnal	Diurnal	Diurnal	Diurnal	Diurnal
Alticola semicanus	Nocturnal	Nocturnal	Nocturnal	Nocturnal	Nocturnal	Nocturnal	Nocturnal	Nocturnal	Nocturnal	Nocturnal	Nocturnal	Nocturnal	Nocturnal	Nocturnal	Nocturnal	Nocturnal	Nocturnal	Nocturnal	Nocturnal	Nocturnal	Nocturnal	Nocturnal	Nocturnal	Nocturnal	Nocturnal
Alticola stoliczkanus	Nocturnal	Nocturnal	Nocturnal	Nocturnal	Nocturnal	Nocturnal	Nocturnal	Nocturnal	Nocturnal	Nocturnal	Nocturnal	Nocturnal	Nocturnal	Nocturnal	Nocturnal	Nocturnal	Nocturnal	Nocturnal	Nocturnal	Nocturnal	Nocturnal	Nocturnal	Nocturnal	Nocturnal	Nocturnal
Alticola strelzowi	Cathemeral	Cathemeral	Cathemeral	Cathemeral	Cathemeral	Cathemeral	Cathemeral	Cathemeral	Cathemeral	Cathemeral	Cathemeral	Cathemeral	Cathemeral	Cathemeral	Cathemeral	Cathemeral	Cathemeral	Cathemeral	Cathemeral	Cathemeral	Cathemeral	Cathemeral	Cathemeral	Cathemeral	Cathemeral
Alticola tuvinicus	Cathemeral	Cathemeral	Cathemeral	Cathemeral	Cathemeral	Cathemeral	Cathemeral	Cathemeral	Cathemeral	Cathemeral	Cathemeral	Cathemeral	Cathemeral	Cathemeral	Cathemeral	Cathemeral	Cathemeral	Cathemeral	Cathemeral	Cathemeral	Cathemeral	Cathemeral	Cathemeral	Cathemeral	Cathemeral
Ametrida centurio	Nocturnal	Nocturnal	Nocturnal	Nocturnal	Nocturnal	Nocturnal	Nocturnal	Nocturnal	Nocturnal	Nocturnal	Nocturnal	Nocturnal	Nocturnal	Nocturnal	Nocturnal	Nocturnal	Nocturnal	Nocturnal	Nocturnal	Nocturnal	Nocturnal	Nocturnal	Nocturnal	Nocturnal	Nocturnal
Ammodillus imbellis	Nocturnal	Nocturnal	Nocturnal	Nocturnal	Nocturnal	Nocturnal	Nocturnal	Nocturnal	Nocturnal	Nocturnal	Nocturnal	Nocturnal	Nocturnal	Nocturnal	Nocturnal	Nocturnal	Nocturnal	Nocturnal	Nocturnal	Nocturnal	Nocturnal	Nocturnal	Nocturnal	Nocturnal	Nocturnal
Ammodorcas clarkei	Diurnal	Diurnal	Diurnal	Diurnal	Diurnal	Diurnal	Diurnal	Diurnal	Diurnal	Diurnal	Diurnal	Diurnal	Diurnal	Diurnal	Diurnal	Diurnal	Diurnal	Diurnal	Diurnal	Diurnal	Diurnal	Diurnal	Diurnal	Diurnal	Diurnal
Ammospermophilus harrisii	Diurnal	Diurnal	Diurnal	Diurnal	Diurnal	Diurnal	Diurnal	Diurnal	Diurnal	Diurnal	Diurnal	Diurnal	Diurnal	Diurnal	Diurnal	Diurnal	Diurnal	Diurnal	Diurnal	Diurnal	Diurnal	Diurnal	Diurnal	Diurnal	Diurnal
Ammospermophilus interpres	Diurnal	Diurnal	Diurnal	Diurnal	Diurnal	Diurnal	Diurnal	Diurnal	Diurnal	Diurnal	Diurnal	Diurnal	Diurnal	Diurnal	Diurnal	Diurnal	Diurnal	Diurnal	Diurnal	Diurnal	Diurnal	Diurnal	Diurnal	Diurnal	Diurnal
Ammospermophilus leucurus	Diurnal	Diurnal	Diurnal	Diurnal	Diurnal	Diurnal	Diurnal	Diurnal	Diurnal	Diurnal	Diurnal	Diurnal	Diurnal	Diurnal	Diurnal	Diurnal	Diurnal	Diurnal	Diurnal	Diurnal	Diurnal	Diurnal	Diurnal	Diurnal	Diurnal
Ammospermophilus nelsoni	Diurnal	Diurnal	Diurnal	Diurnal	Diurnal	Diurnal	Diurnal	Diurnal	Diurnal	Diurnal	Diurnal	Diurnal	Diurnal	Diurnal	Diurnal	Diurnal	Diurnal	Diurnal	Diurnal	Diurnal	Diurnal	Diurnal	Diurnal	Diurnal	Diurnal
Ammotragus lervia	Diurnal	Diurnal	Diurnal	Diurnal	Diurnal	Diurnal	Diurnal	Diurnal	Diurnal	Diurnal	Diurnal	Diurnal	Diurnal	Diurnal	Diurnal	Diurnal	Diurnal	Diurnal	Diurnal	Diurnal	Diurnal	Diurnal	Diurnal	Diurnal	Diurnal
Amorphochilus schnablii	Nocturnal	Nocturnal	Nocturnal	Nocturnal	Nocturnal	Nocturnal	Nocturnal	Nocturnal	Nocturnal	Nocturnal	Nocturnal	Nocturnal	Nocturnal	Nocturnal	Nocturnal	Nocturnal	Nocturnal	Nocturnal	Nocturnal	Nocturnal	Nocturnal	Nocturnal	Nocturnal	Nocturnal	Nocturnal
Amphinectomys savamis	Nocturnal	Cathemeral	Nocturnal	Cathemeral	Nocturnal	Nocturnal	Cathemeral	Diurnal	Nocturnal	Cathemeral	Cathemeral	Nocturnal	Nocturnal	Nocturnal	Diurnal	Nocturnal	Nocturnal	Crepuscular	Nocturnal	Nocturnal	Nocturnal	Nocturnal	Nocturnal	Nocturnal	Diurnal
Anathana ellioti	Diurnal	Diurnal	Diurnal	Diurnal	Diurnal	Diurnal	Diurnal	Diurnal	Diurnal	Diurnal	Diurnal	Diurnal	Diurnal	Diurnal	Diurnal	Diurnal	Diurnal	Diurnal	Diurnal	Diurnal	Diurnal	Diurnal	Diurnal	Diurnal	Diurnal
Andalgalomys olrogi	Nocturnal	Nocturnal	Nocturnal	Nocturnal	Nocturnal	Nocturnal	Nocturnal	Nocturnal	Nocturnal	Nocturnal	Nocturnal	Nocturnal	Nocturnal	Nocturnal	Nocturnal	Nocturnal	Nocturnal	Nocturnal	Nocturnal	Nocturnal	Nocturnal	Nocturnal	Nocturnal	Nocturnal	Nocturnal
Andalgalomys pearsoni	Nocturnal	Nocturnal	Nocturnal	Nocturnal	Nocturnal	Nocturnal	Nocturnal	Nocturnal	Nocturnal	Nocturnal	Nocturnal	Nocturnal	Nocturnal	Nocturnal	Nocturnal	Nocturnal	Nocturnal	Nocturnal	Nocturnal	Nocturnal	Nocturnal	Nocturnal	Nocturnal	Nocturnal	Nocturnal
Andinomys edax	Nocturnal	Nocturnal	Nocturnal	Nocturnal	Nocturnal	Nocturnal	Nocturnal	Nocturnal	Nocturnal	Nocturnal	Nocturnal	Nocturnal	Nocturnal	Nocturnal	Nocturnal	Nocturnal	Nocturnal	Nocturnal	Nocturnal	Nocturnal	Nocturnal	Nocturnal	Nocturnal	Nocturnal	Nocturnal
Anisomys imitator	Nocturnal	Nocturnal	Nocturnal	Nocturnal	Nocturnal	Nocturnal	Nocturnal	Nocturnal	Nocturnal	Nocturnal	Nocturnal	Nocturnal	Nocturnal	Nocturnal	Nocturnal	Nocturnal	Nocturnal	Nocturnal	Nocturnal	Nocturnal	Nocturnal	Nocturnal	Nocturnal	Nocturnal	Nocturnal
Anomalurus beecrofti	Nocturnal	Nocturnal	Nocturnal	Nocturnal	Nocturnal	Nocturnal	Nocturnal	Nocturnal	Nocturnal	Nocturnal	Nocturnal	Nocturnal	Nocturnal	Nocturnal	Nocturnal	Nocturnal	Nocturnal	Nocturnal	Nocturnal	Nocturnal	Nocturnal	Nocturnal	Nocturnal	Nocturnal	Nocturnal
Anomalurus derbianus	Nocturnal	Nocturnal	Nocturnal	Nocturnal	Nocturnal	Nocturnal	Nocturnal	Nocturnal	Nocturnal	Nocturnal	Nocturnal	Nocturnal	Nocturnal	Nocturnal	Nocturnal	Nocturnal	Nocturnal	Nocturnal	Nocturnal	Nocturnal	Nocturnal	Nocturnal	Nocturnal	Nocturnal	Nocturnal
Anomalurus pelii	Nocturnal	Nocturnal	Nocturnal	Nocturnal	Nocturnal	Nocturnal	Nocturnal	Nocturnal	Nocturnal	Nocturnal	Nocturnal	Nocturnal	Nocturnal	Nocturnal	Nocturnal	Nocturnal	Nocturnal	Nocturnal	Nocturnal	Nocturnal	Nocturnal	Nocturnal	Nocturnal	Nocturnal	Nocturnal
Anomalurus pusillus	Nocturnal	Nocturnal	Nocturnal	Nocturnal	Nocturnal	Nocturnal	Nocturnal	Nocturnal	Nocturnal	Nocturnal	Nocturnal	Nocturnal	Nocturnal	Nocturnal	Nocturnal	Nocturnal	Nocturnal	Nocturnal	Nocturnal	Nocturnal	Nocturnal	Nocturnal	Nocturnal	Nocturnal	Nocturnal
Anonymomys mindorensis	Nocturnal	Nocturnal	Nocturnal	Nocturnal	Nocturnal	Nocturnal	Nocturnal	Nocturnal	Nocturnal	Nocturnal	Nocturnal	Nocturnal	Nocturnal	Nocturnal	Nocturnal	Nocturnal	Nocturnal	Nocturnal	Nocturnal	Nocturnal	Nocturnal	Nocturnal	Nocturnal	Nocturnal	Nocturnal
Anotomys leander	Nocturnal	Nocturnal	Nocturnal	Nocturnal	Nocturnal	Nocturnal	Nocturnal	Nocturnal	Nocturnal	Nocturnal	Nocturnal	Nocturnal	Nocturnal	Nocturnal	Nocturnal	Nocturnal	Nocturnal	Nocturnal	Nocturnal	Nocturnal	Nocturnal	Nocturnal	Nocturnal	Nocturnal	Nocturnal
Anoura caudifer	Nocturnal	Nocturnal	Nocturnal	Nocturnal	Nocturnal	Nocturnal	Nocturnal	Nocturnal	Nocturnal	Nocturnal	Nocturnal	Nocturnal	Nocturnal	Nocturnal	Nocturnal	Nocturnal	Nocturnal	Nocturnal	Nocturnal	Nocturnal	Nocturnal	Nocturnal	Nocturnal	Nocturnal	Nocturnal
Anoura cultrata	Nocturnal	Nocturnal	Nocturnal	Nocturnal	Nocturnal	Nocturnal	Nocturnal	Nocturnal	Nocturnal	Nocturnal	Nocturnal	Nocturnal	Nocturnal	Nocturnal	Nocturnal	Nocturnal	Nocturnal	Nocturnal	Nocturnal	Nocturnal	Nocturnal	Nocturnal	Nocturnal	Nocturnal	Nocturnal
Anoura fistulata	Nocturnal	Nocturnal	Nocturnal	Nocturnal	Nocturnal	Nocturnal	Nocturnal	Nocturnal	Nocturnal	Nocturnal	Nocturnal	Nocturnal	Nocturnal	Nocturnal	Nocturnal	Nocturnal	Nocturnal	Nocturnal	Nocturnal	Nocturnal	Nocturnal	Nocturnal	Nocturnal	Nocturnal	Nocturnal
Anoura geoffroyi	Nocturnal	Nocturnal	Nocturnal	Nocturnal	Nocturnal	Nocturnal	Nocturnal	Nocturnal	Nocturnal	Nocturnal	Nocturnal	Nocturnal	Nocturnal	Nocturnal	Nocturnal	Nocturnal	Nocturnal	Nocturnal	Nocturnal	Nocturnal	Nocturnal	Nocturnal	Nocturnal	Nocturnal	Nocturnal
Anoura latidens	Nocturnal	Nocturnal	Nocturnal	Nocturnal	Nocturnal	Nocturnal	Nocturnal	Nocturnal	Nocturnal	Nocturnal	Nocturnal	Nocturnal	Nocturnal	Nocturnal	Nocturnal	Nocturnal	Nocturnal	Nocturnal	Nocturnal	Nocturnal	Nocturnal	Nocturnal	Nocturnal	Nocturnal	Nocturnal
Anoura luismanueli	Nocturnal	Nocturnal	Nocturnal	Nocturnal	Nocturnal	Nocturnal	Nocturnal	Nocturnal	Nocturnal	Nocturnal	Nocturnal	Nocturnal	Nocturnal	Nocturnal	Nocturnal	Nocturnal	Nocturnal	Nocturnal	Nocturnal	Nocturnal	Nocturnal	Nocturnal	Nocturnal	Nocturnal	Nocturnal
Anourosorex assamensis	Nocturnal	Nocturnal	Nocturnal	Nocturnal	Nocturnal	Nocturnal	Nocturnal	Nocturnal	Nocturnal	Nocturnal	Nocturnal	Nocturnal	Nocturnal	Nocturnal	Nocturnal	Nocturnal	Nocturnal	Nocturnal	Nocturnal	Nocturnal	Nocturnal	Nocturnal	Nocturnal	Nocturnal	Nocturnal
Anourosorex schmidi	Nocturnal	Nocturnal	Nocturnal	Nocturnal	Nocturnal	Nocturnal	Nocturnal	Cathemeral	Nocturnal	Nocturnal	Nocturnal	Nocturnal	Nocturnal	Nocturnal	Nocturnal	Nocturnal	Nocturnal	Nocturnal	Nocturnal	Cathemeral	Nocturnal	Nocturnal	Nocturnal	Nocturnal	Nocturnal
Anourosorex squamipes	Nocturnal	Nocturnal	Nocturnal	Nocturnal	Nocturnal	Nocturnal	Nocturnal	Nocturnal	Nocturnal	Nocturnal	Nocturnal	Nocturnal	Nocturnal	Nocturnal	Nocturnal	Nocturnal	Nocturnal	Nocturnal	Nocturnal	Nocturnal	Nocturnal	Nocturnal	Nocturnal	Nocturnal	Nocturnal
Anourosorex yamashinai	Nocturnal	Nocturnal	Nocturnal	Nocturnal	Nocturnal	Nocturnal	Nocturnal	Nocturnal	Nocturnal	Nocturnal	Nocturnal	Nocturnal	Nocturnal	Nocturnal	Nocturnal	Nocturnal	Nocturnal	Nocturnal	Nocturnal	Nocturnal	Nocturnal	Nocturnal	Nocturnal	Nocturnal	Nocturnal
Antechinomys laniger	Nocturnal	Nocturnal	Nocturnal	Nocturnal	Nocturnal	Nocturnal	Nocturnal	Nocturnal	Nocturnal	Nocturnal	Nocturnal	Nocturnal	Nocturnal	Nocturnal	Nocturnal	Nocturnal	Nocturnal	Nocturnal	Nocturnal	Nocturnal	Nocturnal	Nocturnal	Nocturnal	Nocturnal	Nocturnal
Antechinus adustus	Diurnal	Diurnal	Diurnal	Diurnal	Diurnal	Diurnal	Diurnal	Diurnal	Diurnal	Diurnal	Diurnal	Diurnal	Diurnal	Diurnal	Diurnal	Diurnal	Diurnal	Diurnal	Diurnal	Diurnal	Diurnal	Diurnal	Diurnal	Diurnal	Diurnal
Antechinus agilis	Nocturnal	Nocturnal	Nocturnal	Nocturnal	Nocturnal	Nocturnal	Nocturnal	Nocturnal	Nocturnal	Nocturnal	Nocturnal	Nocturnal	Nocturnal	Nocturnal	Nocturnal	Nocturnal	Nocturnal	Nocturnal	Nocturnal	Nocturnal	Nocturnal	Nocturnal	Nocturnal	Nocturnal	Nocturnal
Antechinus bellus	Nocturnal	Nocturnal	Nocturnal	Nocturnal	Nocturnal	Nocturnal	Nocturnal	Nocturnal	Nocturnal	Nocturnal	Nocturnal	Nocturnal	Nocturnal	Nocturnal	Nocturnal	Nocturnal	Nocturnal	Nocturnal	Nocturnal	Nocturnal	Nocturnal	Nocturnal	Nocturnal	Nocturnal	Nocturnal
Antechinus flavipes	Nocturnal	Nocturnal	Nocturnal	Nocturnal	Nocturnal	Nocturnal	Nocturnal	Nocturnal	Nocturnal	Nocturnal	Nocturnal	Nocturnal	Nocturnal	Nocturnal	Nocturnal	Nocturnal	Nocturnal	Nocturnal	Nocturnal	Nocturnal	Nocturnal	Nocturnal	Nocturnal	Nocturnal	Nocturnal
Antechinus godmani	Diurnal	Diurnal	Diurnal	Diurnal	Diurnal	Diurnal	Diurnal	Diurnal	Diurnal	Diurnal	Diurnal	Diurnal	Diurnal	Diurnal	Diurnal	Diurnal	Diurnal	Diurnal	Diurnal	Diurnal	Diurnal	Diurnal	Diurnal	Diurnal	Diurnal
Antechinus leo	Nocturnal	Nocturnal	Nocturnal	Nocturnal	Nocturnal	Nocturnal	Nocturnal	Nocturnal	Nocturnal	Nocturnal	Nocturnal	Nocturnal	Nocturnal	Nocturnal	Nocturnal	Nocturnal	Nocturnal	Nocturnal	Nocturnal	Nocturnal	Nocturnal	Nocturnal	Nocturnal	Nocturnal	Nocturnal
Antechinus minimus	Crepuscular	Crepuscular	Crepuscular	Crepuscular	Crepuscular	Crepuscular	Crepuscular	Crepuscular	Crepuscular	Crepuscular	Crepuscular	Crepuscular	Crepuscular	Crepuscular	Crepuscular	Crepuscular	Crepuscular	Crepuscular	Crepuscular	Crepuscular	Crepuscular	Crepuscular	Crepuscular	Crepuscular	Crepuscular
Antechinus stuartii	Nocturnal	Nocturnal	Nocturnal	Nocturnal	Nocturnal	Nocturnal	Nocturnal	Nocturnal	Nocturnal	Nocturnal	Nocturnal	Nocturnal	Nocturnal	Nocturnal	Nocturnal	Nocturnal	Nocturnal	Nocturnal	Nocturnal	Nocturnal	Nocturnal	Nocturnal	Nocturnal	Nocturnal	Nocturnal
Antechinus subtropicus	Nocturnal	Nocturnal	Nocturnal	Nocturnal	Nocturnal	Nocturnal	Nocturnal	Nocturnal	Nocturnal	Nocturnal	Nocturnal	Nocturnal	Nocturnal	Nocturnal	Nocturnal	Nocturnal	Nocturnal	Nocturnal	Nocturnal	Nocturnal	Nocturnal	Nocturnal	Nocturnal	Nocturnal	Nocturnal
Antechinus swainsonii	Cathemeral	Cathemeral	Cathemeral	Cathemeral	Cathemeral	Cathemeral	Cathemeral	Cathemeral	Cathemeral	Cathemeral	Cathemeral	Cathemeral	Cathemeral	Cathemeral	Cathemeral	Cathemeral	Cathemeral	Cathemeral	Cathemeral	Cathemeral	Cathemeral	Cathemeral	Cathemeral	Cathemeral	Cathemeral
Anthops ornatus	Nocturnal	Nocturnal	Nocturnal	Nocturnal	Nocturnal	Nocturnal	Nocturnal	Nocturnal	Nocturnal	Nocturnal	Nocturnal	Nocturnal	Nocturnal	Nocturnal	Nocturnal	Nocturnal	Nocturnal	Nocturnal	Nocturnal	Nocturnal	Nocturnal	Nocturnal	Nocturnal	Nocturnal	Nocturnal
Antidorcas marsupialis	Cathemeral	Cathemeral	Cathemeral	Cathemeral	Cathemeral	Cathemeral	Cathemeral	Cathemeral	Cathemeral	Cathemeral	Cathemeral	Cathemeral	Cathemeral	Cathemeral	Cathemeral	Cathemeral	Cathemeral	Cathemeral	Cathemeral	Cathemeral	Cathemeral	Cathemeral	Cathemeral	Cathemeral	Cathemeral
Antilocapra americana	Cathemeral	Cathemeral	Cathemeral	Cathemeral	Cathemeral	Cathemeral	Cathemeral	Cathemeral	Cathemeral	Cathemeral	Cathemeral	Cathemeral	Cathemeral	Cathemeral	Cathemeral	Cathemeral	Cathemeral	Cathemeral	Cathemeral	Cathemeral	Cathemeral	Cathemeral	Cathemeral	Cathemeral	Cathemeral
Antilope cervicapra	Diurnal	Diurnal	Diurnal	Diurnal	Diurnal	Diurnal	Diurnal	Diurnal	Diurnal	Diurnal	Diurnal	Diurnal	Diurnal	Diurnal	Diurnal	Diurnal	Diurnal	Diurnal	Diurnal	Diurnal	Diurnal	Diurnal	Diurnal	Diurnal	Diurnal
Antrozous pallidus	Nocturnal	Nocturnal	Nocturnal	Nocturnal	Nocturnal	Nocturnal	Nocturnal	Nocturnal	Nocturnal	Nocturnal	Nocturnal	Nocturnal	Nocturnal	Nocturnal	Nocturnal	Nocturnal	Nocturnal	Nocturnal	Nocturnal	Nocturnal	Nocturnal	Nocturnal	Nocturnal	Nocturnal	Nocturnal
Aonyx capensis	Nocturnal	Nocturnal	Nocturnal	Nocturnal	Nocturnal	Nocturnal	Nocturnal	Nocturnal	Nocturnal	Nocturnal	Nocturnal	Nocturnal	Nocturnal	Nocturnal	Nocturnal	Nocturnal	Nocturnal	Nocturnal	Nocturnal	Nocturnal	Nocturnal	Nocturnal	Nocturnal	Nocturnal	Nocturnal
Aonyx cinereus	Diurnal	Diurnal	Diurnal	Diurnal	Diurnal	Diurnal	Diurnal	Diurnal	Diurnal	Diurnal	Diurnal	Diurnal	Diurnal	Diurnal	Diurnal	Diurnal	Diurnal	Diurnal	Diurnal	Diurnal	Diurnal	Diurnal	Diurnal	Diurnal	Diurnal
Aonyx congicus	Nocturnal	Nocturnal	Nocturnal	Nocturnal	Nocturnal	Nocturnal	Nocturnal	Nocturnal	Nocturnal	Nocturnal	Nocturnal	Nocturnal	Nocturnal	Nocturnal	Nocturnal	Nocturnal	Nocturnal	Nocturnal	Nocturnal	Nocturnal	Nocturnal	Nocturnal	Nocturnal	Nocturnal	Nocturnal
Aotus azarae	Nocturnal	Nocturnal	Nocturnal	Nocturnal	Nocturnal	Nocturnal	Nocturnal	Nocturnal	Nocturnal	Nocturnal	Nocturnal	Nocturnal	Nocturnal	Nocturnal	Nocturnal	Nocturnal	Nocturnal	Nocturnal	Nocturnal	Nocturnal	Nocturnal	Nocturnal	Nocturnal	Nocturnal	Nocturnal
Aotus brumbacki	Nocturnal	Nocturnal	Nocturnal	Nocturnal	Nocturnal	Nocturnal	Nocturnal	Nocturnal	Nocturnal	Nocturnal	Nocturnal	Nocturnal	Nocturnal	Nocturnal	Nocturnal	Nocturnal	Nocturnal	Nocturnal	Nocturnal	Nocturnal	Nocturnal	Nocturnal	Nocturnal	Nocturnal	Nocturnal
Aotus griseimembra	Nocturnal	Nocturnal	Nocturnal	Nocturnal	Nocturnal	Nocturnal	Nocturnal	Nocturnal	Nocturnal	Nocturnal	Nocturnal	Nocturnal	Nocturnal	Nocturnal	Nocturnal	Nocturnal	Nocturnal	Nocturnal	Nocturnal	Nocturnal	Nocturnal	Nocturnal	Nocturnal	Nocturnal	Nocturnal
Aotus jorgehernandezi	Nocturnal	Nocturnal	Nocturnal	Nocturnal	Nocturnal	Nocturnal	Nocturnal	Nocturnal	Nocturnal	Nocturnal	Nocturnal	Nocturnal	Nocturnal	Nocturnal	Nocturnal	Nocturnal	Nocturnal	Nocturnal	Nocturnal	Nocturnal	Nocturnal	Nocturnal	Nocturnal	Nocturnal	Nocturnal
Aotus lemurinus	Nocturnal	Nocturnal	Nocturnal	Nocturnal	Nocturnal	Nocturnal	Nocturnal	Nocturnal	Nocturnal	Nocturnal	Nocturnal	Nocturnal	Nocturnal	Nocturnal	Nocturnal	Nocturnal	Nocturnal	Nocturnal	Nocturnal	Nocturnal	Nocturnal	Nocturnal	Nocturnal	Nocturnal	Nocturnal
Aotus miconax	Nocturnal	Nocturnal	Nocturnal	Nocturnal	Nocturnal	Nocturnal	Nocturnal	Nocturnal	Nocturnal	Nocturnal	Nocturnal	Nocturnal	Nocturnal	Nocturnal	Nocturnal	Nocturnal	Nocturnal	Nocturnal	Nocturnal	Nocturnal	Nocturnal	Nocturnal	Nocturnal	Nocturnal	Nocturnal
Aotus nancymaae	Nocturnal	Nocturnal	Nocturnal	Nocturnal	Nocturnal	Nocturnal	Nocturnal	Nocturnal	Nocturnal	Nocturnal	Nocturnal	Nocturnal	Nocturnal	Nocturnal	Nocturnal	Nocturnal	Nocturnal	Nocturnal	Nocturnal	Nocturnal	Nocturnal	Nocturnal	Nocturnal	Nocturnal	Nocturnal
Aotus nigriceps	Nocturnal	Nocturnal	Nocturnal	Nocturnal	Nocturnal	Nocturnal	Nocturnal	Nocturnal	Nocturnal	Nocturnal	Nocturnal	Nocturnal	Nocturnal	Nocturnal	Nocturnal	Nocturnal	Nocturnal	Nocturnal	Nocturnal	Nocturnal	Nocturnal	Nocturnal	Nocturnal	Nocturnal	Nocturnal
Aotus trivirgatus	Nocturnal	Nocturnal	Nocturnal	Nocturnal	Nocturnal	Nocturnal	Nocturnal	Nocturnal	Nocturnal	Nocturnal	Nocturnal	Nocturnal	Nocturnal	Nocturnal	Nocturnal	Nocturnal	Nocturnal	Nocturnal	Nocturnal	Nocturnal	Nocturnal	Nocturnal	Nocturnal	Nocturnal	Nocturnal
Aotus vociferans	Nocturnal	Nocturnal	Nocturnal	Nocturnal	Nocturnal	Nocturnal	Nocturnal	Nocturnal	Nocturnal	Nocturnal	Nocturnal	Nocturnal	Nocturnal	Nocturnal	Nocturnal	Nocturnal	Nocturnal	Nocturnal	Nocturnal	Nocturnal	Nocturnal	Nocturnal	Nocturnal	Nocturnal	Nocturnal
Aotus zonalis	Nocturnal	Nocturnal	Nocturnal	Nocturnal	Nocturnal	Nocturnal	Nocturnal	Nocturnal	Nocturnal	Nocturnal	Nocturnal	Nocturnal	Nocturnal	Nocturnal	Nocturnal	Nocturnal	Nocturnal	Nocturnal	Nocturnal	Nocturnal	Nocturnal	Nocturnal	Nocturnal	Nocturnal	Nocturnal
Aplodontia rufa	Cathemeral	Cathemeral	Cathemeral	Cathemeral	Cathemeral	Cathemeral	Cathemeral	Cathemeral	Cathemeral	Cathemeral	Cathemeral	Cathemeral	Cathemeral	Cathemeral	Cathemeral	Cathemeral	Cathemeral	Cathemeral	Cathemeral	Cathemeral	Cathemeral	Cathemeral	Cathemeral	Cathemeral	Cathemeral
Apodemus agrarius	Diurnal	Diurnal	Diurnal	Diurnal	Diurnal	Diurnal	Diurnal	Diurnal	Diurnal	Diurnal	Diurnal	Diurnal	Diurnal	Diurnal	Diurnal	Diurnal	Diurnal	Diurnal	Diurnal	Diurnal	Diurnal	Diurnal	Diurnal	Diurnal	Diurnal
Apodemus argenteus	Nocturnal	Nocturnal	Nocturnal	Nocturnal	Nocturnal	Nocturnal	Nocturnal	Nocturnal	Nocturnal	Nocturnal	Nocturnal	Nocturnal	Nocturnal	Nocturnal	Nocturnal	Nocturnal	Nocturnal	Nocturnal	Nocturnal	Nocturnal	Nocturnal	Nocturnal	Nocturnal	Nocturnal	Nocturnal
Apodemus avicennicus	Nocturnal	Nocturnal	Nocturnal	Nocturnal	Nocturnal	Nocturnal	Nocturnal	Nocturnal	Nocturnal	Nocturnal	Nocturnal	Nocturnal	Nocturnal	Nocturnal	Nocturnal	Nocturnal	Nocturnal	Nocturnal	Nocturnal	Nocturnal	Nocturnal	Nocturnal	Nocturnal	Nocturnal	Nocturnal
Apodemus chevrieri	Diurnal	Diurnal	Diurnal	Diurnal	Diurnal	Diurnal	Diurnal	Diurnal	Diurnal	Diurnal	Diurnal	Diurnal	Diurnal	Diurnal	Diurnal	Diurnal	Diurnal	Diurnal	Diurnal	Diurnal	Diurnal	Diurnal	Diurnal	Diurnal	Diurnal
Apodemus draco	Nocturnal	Nocturnal	Nocturnal	Nocturnal	Nocturnal	Nocturnal	Nocturnal	Nocturnal	Nocturnal	Nocturnal	Nocturnal	Nocturnal	Nocturnal	Nocturnal	Nocturnal	Nocturnal	Nocturnal	Nocturnal	Nocturnal	Nocturnal	Nocturnal	Nocturnal	Nocturnal	Nocturnal	Nocturnal
Apodemus epimelas	Nocturnal	Nocturnal	Nocturnal	Nocturnal	Nocturnal	Nocturnal	Nocturnal	Nocturnal	Nocturnal	Nocturnal	Nocturnal	Nocturnal	Nocturnal	Nocturnal	Nocturnal	Nocturnal	Nocturnal	Nocturnal	Nocturnal	Nocturnal	Nocturnal	Nocturnal	Nocturnal	Nocturnal	Nocturnal
Apodemus hyrcanicus	Nocturnal	Nocturnal	Nocturnal	Nocturnal	Nocturnal	Nocturnal	Nocturnal	Nocturnal	Nocturnal	Nocturnal	Nocturnal	Nocturnal	Nocturnal	Nocturnal	Nocturnal	Nocturnal	Nocturnal	Nocturnal	Nocturnal	Nocturnal	Nocturnal	Nocturnal	Nocturnal	Nocturnal	Nocturnal
Apodemus latronum	Nocturnal	Nocturnal	Nocturnal	Nocturnal	Nocturnal	Nocturnal	Nocturnal	Nocturnal	Nocturnal	Nocturnal	Nocturnal	Nocturnal	Nocturnal	Nocturnal	Nocturnal	Nocturnal	Nocturnal	Nocturnal	Nocturnal	Nocturnal	Nocturnal	Nocturnal	Nocturnal	Nocturnal	Nocturnal
Apodemus mystacinus	Nocturnal	Nocturnal	Nocturnal	Nocturnal	Nocturnal	Nocturnal	Nocturnal	Nocturnal	Nocturnal	Nocturnal	Nocturnal	Nocturnal	Nocturnal	Nocturnal	Nocturnal	Nocturnal	Nocturnal	Nocturnal	Nocturnal	Nocturnal	Nocturnal	Nocturnal	Nocturnal	Nocturnal	Nocturnal
Apodemus pallipes	Diurnal	Cathemeral	Diurnal	Nocturnal	Nocturnal	Cathemeral	Nocturnal	Diurnal	Nocturnal	Cathemeral	Nocturnal	Cathemeral	Diurnal	Nocturnal	Diurnal	Cathemeral	Nocturnal	Nocturnal	Diurnal	Nocturnal	Nocturnal	Nocturnal	Cathemeral	Diurnal	Nocturnal
Apodemus peninsulae	Nocturnal	Nocturnal	Nocturnal	Nocturnal	Nocturnal	Nocturnal	Nocturnal	Nocturnal	Nocturnal	Nocturnal	Nocturnal	Nocturnal	Nocturnal	Nocturnal	Nocturnal	Nocturnal	Nocturnal	Nocturnal	Nocturnal	Nocturnal	Nocturnal	Nocturnal	Nocturnal	Nocturnal	Nocturnal
Apodemus ponticus	Nocturnal	Nocturnal	Nocturnal	Nocturnal	Nocturnal	Nocturnal	Nocturnal	Nocturnal	Nocturnal	Nocturnal	Nocturnal	Nocturnal	Nocturnal	Nocturnal	Nocturnal	Nocturnal	Nocturnal	Nocturnal	Nocturnal	Nocturnal	Nocturnal	Nocturnal	Nocturnal	Nocturnal	Nocturnal
Apodemus rusiges	Nocturnal	Nocturnal	Nocturnal	Nocturnal	Nocturnal	Nocturnal	Nocturnal	Nocturnal	Nocturnal	Nocturnal	Nocturnal	Nocturnal	Nocturnal	Nocturnal	Nocturnal	Nocturnal	Nocturnal	Nocturnal	Nocturnal	Nocturnal	Nocturnal	Nocturnal	Nocturnal	Nocturnal	Nocturnal
Apodemus semotus	Nocturnal	Nocturnal	Nocturnal	Nocturnal	Nocturnal	Nocturnal	Nocturnal	Nocturnal	Nocturnal	Nocturnal	Nocturnal	Nocturnal	Nocturnal	Nocturnal	Nocturnal	Nocturnal	Nocturnal	Nocturnal	Nocturnal	Nocturnal	Nocturnal	Nocturnal	Nocturnal	Nocturnal	Nocturnal
Apodemus speciosus	Nocturnal	Nocturnal	Nocturnal	Nocturnal	Nocturnal	Nocturnal	Nocturnal	Nocturnal	Nocturnal	Nocturnal	Nocturnal	Nocturnal	Nocturnal	Nocturnal	Nocturnal	Nocturnal	Nocturnal	Nocturnal	Nocturnal	Nocturnal	Nocturnal	Nocturnal	Nocturnal	Nocturnal	Nocturnal
Apodemus witherbyi	Nocturnal	Nocturnal	Nocturnal	Nocturnal	Nocturnal	Nocturnal	Nocturnal	Nocturnal	Nocturnal	Nocturnal	Nocturnal	Nocturnal	Nocturnal	Nocturnal	Nocturnal	Nocturnal	Nocturnal	Nocturnal	Nocturnal	Nocturnal	Nocturnal	Nocturnal	Nocturnal	Nocturnal	Nocturnal
Apomys abrae	Nocturnal	Nocturnal	Nocturnal	Nocturnal	Nocturnal	Nocturnal	Nocturnal	Nocturnal	Nocturnal	Nocturnal	Nocturnal	Nocturnal	Nocturnal	Nocturnal	Nocturnal	Nocturnal	Nocturnal	Nocturnal	Nocturnal	Nocturnal	Nocturnal	Nocturnal	Nocturnal	Nocturnal	Nocturnal
Apomys camiguinensis	Nocturnal	Nocturnal	Nocturnal	Nocturnal	Diurnal	Nocturnal	Nocturnal	Diurnal	Nocturnal	Nocturnal	Nocturnal	Nocturnal	Nocturnal	Nocturnal	Nocturnal	Diurnal	Nocturnal	Diurnal	Nocturnal	Nocturnal	Nocturnal	Cathemeral	Cathemeral	Nocturnal	Nocturnal
Apomys datae	Nocturnal	Nocturnal	Nocturnal	Nocturnal	Nocturnal	Nocturnal	Nocturnal	Nocturnal	Nocturnal	Nocturnal	Nocturnal	Nocturnal	Nocturnal	Nocturnal	Nocturnal	Nocturnal	Nocturnal	Nocturnal	Nocturnal	Nocturnal	Nocturnal	Nocturnal	Nocturnal	Nocturnal	Nocturnal
Apomys gracilirostris	Nocturnal	Nocturnal	Nocturnal	Nocturnal	Nocturnal	Nocturnal	Nocturnal	Nocturnal	Nocturnal	Nocturnal	Nocturnal	Nocturnal	Nocturnal	Nocturnal	Nocturnal	Nocturnal	Nocturnal	Nocturnal	Nocturnal	Nocturnal	Nocturnal	Nocturnal	Nocturnal	Nocturnal	Nocturnal
Apomys hylocetes	Nocturnal	Nocturnal	Nocturnal	Nocturnal	Nocturnal	Nocturnal	Nocturnal	Nocturnal	Nocturnal	Nocturnal	Nocturnal	Nocturnal	Nocturnal	Nocturnal	Nocturnal	Nocturnal	Nocturnal	Nocturnal	Nocturnal	Nocturnal	Nocturnal	Nocturnal	Nocturnal	Nocturnal	Nocturnal
Apomys insignis	Nocturnal	Nocturnal	Nocturnal	Nocturnal	Nocturnal	Nocturnal	Nocturnal	Nocturnal	Nocturnal	Nocturnal	Nocturnal	Nocturnal	Nocturnal	Nocturnal	Nocturnal	Nocturnal	Nocturnal	Nocturnal	Nocturnal	Nocturnal	Nocturnal	Nocturnal	Nocturnal	Nocturnal	Nocturnal
Apomys littoralis	Nocturnal	Nocturnal	Nocturnal	Nocturnal	Nocturnal	Nocturnal	Nocturnal	Nocturnal	Nocturnal	Nocturnal	Nocturnal	Nocturnal	Nocturnal	Nocturnal	Nocturnal	Nocturnal	Nocturnal	Nocturnal	Nocturnal	Nocturnal	Nocturnal	Nocturnal	Nocturnal	Nocturnal	Nocturnal
Apomys microdon	Nocturnal	Nocturnal	Nocturnal	Nocturnal	Nocturnal	Nocturnal	Nocturnal	Nocturnal	Nocturnal	Nocturnal	Nocturnal	Nocturnal	Nocturnal	Nocturnal	Nocturnal	Nocturnal	Nocturnal	Nocturnal	Nocturnal	Nocturnal	Nocturnal	Nocturnal	Nocturnal	Nocturnal	Nocturnal
Apomys musculus	Nocturnal	Nocturnal	Nocturnal	Nocturnal	Nocturnal	Nocturnal	Nocturnal	Nocturnal	Nocturnal	Nocturnal	Nocturnal	Nocturnal	Nocturnal	Nocturnal	Nocturnal	Nocturnal	Nocturnal	Nocturnal	Nocturnal	Nocturnal	Nocturnal	Nocturnal	Nocturnal	Nocturnal	Nocturnal
Apomys sacobianus	Nocturnal	Nocturnal	Nocturnal	Nocturnal	Nocturnal	Nocturnal	Nocturnal	Nocturnal	Nocturnal	Nocturnal	Nocturnal	Nocturnal	Nocturnal	Nocturnal	Nocturnal	Nocturnal	Nocturnal	Nocturnal	Nocturnal	Nocturnal	Nocturnal	Nocturnal	Nocturnal	Nocturnal	Nocturnal
Aproteles bulmerae	Nocturnal	Nocturnal	Nocturnal	Nocturnal	Nocturnal	Nocturnal	Nocturnal	Nocturnal	Nocturnal	Nocturnal	Nocturnal	Nocturnal	Nocturnal	Nocturnal	Nocturnal	Nocturnal	Nocturnal	Nocturnal	Nocturnal	Nocturnal	Nocturnal	Nocturnal	Nocturnal	Nocturnal	Nocturnal
Arabitragus jayakari	Cathemeral	Cathemeral	Cathemeral	Cathemeral	Cathemeral	Cathemeral	Cathemeral	Cathemeral	Cathemeral	Cathemeral	Cathemeral	Cathemeral	Cathemeral	Cathemeral	Cathemeral	Cathemeral	Cathemeral	Cathemeral	Cathemeral	Cathemeral	Cathemeral	Cathemeral	Cathemeral	Cathemeral	Cathemeral
Arborimus albipes	Nocturnal	Nocturnal	Nocturnal	Nocturnal	Nocturnal	Nocturnal	Nocturnal	Nocturnal	Nocturnal	Nocturnal	Nocturnal	Nocturnal	Nocturnal	Nocturnal	Nocturnal	Nocturnal	Nocturnal	Nocturnal	Nocturnal	Nocturnal	Nocturnal	Nocturnal	Nocturnal	Nocturnal	Nocturnal
Arborimus longicaudus	Nocturnal	Nocturnal	Nocturnal	Nocturnal	Nocturnal	Nocturnal	Nocturnal	Nocturnal	Nocturnal	Nocturnal	Nocturnal	Nocturnal	Nocturnal	Nocturnal	Nocturnal	Nocturnal	Nocturnal	Nocturnal	Nocturnal	Nocturnal	Nocturnal	Nocturnal	Nocturnal	Nocturnal	Nocturnal
Arborimus pomo	Nocturnal	Nocturnal	Nocturnal	Nocturnal	Nocturnal	Nocturnal	Nocturnal	Nocturnal	Nocturnal	Nocturnal	Nocturnal	Nocturnal	Nocturnal	Nocturnal	Nocturnal	Nocturnal	Nocturnal	Nocturnal	Nocturnal	Nocturnal	Nocturnal	Nocturnal	Nocturnal	Nocturnal	Nocturnal
Archboldomys luzonensis	Diurnal	Diurnal	Diurnal	Diurnal	Diurnal	Diurnal	Diurnal	Diurnal	Diurnal	Diurnal	Diurnal	Diurnal	Diurnal	Diurnal	Diurnal	Diurnal	Diurnal	Diurnal	Diurnal	Diurnal	Diurnal	Diurnal	Diurnal	Diurnal	Diurnal
Arctictis binturong	Cathemeral	Cathemeral	Cathemeral	Cathemeral	Cathemeral	Cathemeral	Cathemeral	Cathemeral	Cathemeral	Cathemeral	Cathemeral	Cathemeral	Cathemeral	Cathemeral	Cathemeral	Cathemeral	Cathemeral	Cathemeral	Cathemeral	Cathemeral	Cathemeral	Cathemeral	Cathemeral	Cathemeral	Cathemeral
Arctocebus aureus	Nocturnal	Nocturnal	Nocturnal	Nocturnal	Nocturnal	Nocturnal	Nocturnal	Nocturnal	Nocturnal	Nocturnal	Nocturnal	Nocturnal	Nocturnal	Nocturnal	Nocturnal	Nocturnal	Nocturnal	Nocturnal	Nocturnal	Nocturnal	Nocturnal	Nocturnal	Nocturnal	Nocturnal	Nocturnal
Arctocebus calabarensis	Nocturnal	Nocturnal	Nocturnal	Nocturnal	Nocturnal	Nocturnal	Nocturnal	Nocturnal	Nocturnal	Nocturnal	Nocturnal	Nocturnal	Nocturnal	Nocturnal	Nocturnal	Nocturnal	Nocturnal	Nocturnal	Nocturnal	Nocturnal	Nocturnal	Nocturnal	Nocturnal	Nocturnal	Nocturnal
Arctogalidia trivirgata	Nocturnal	Nocturnal	Nocturnal	Nocturnal	Nocturnal	Nocturnal	Nocturnal	Nocturnal	Nocturnal	Nocturnal	Nocturnal	Nocturnal	Nocturnal	Nocturnal	Nocturnal	Nocturnal	Nocturnal	Nocturnal	Nocturnal	Nocturnal	Nocturnal	Nocturnal	Nocturnal	Nocturnal	Nocturnal
Arctonyx albogularis	Cathemeral	Cathemeral	Cathemeral	Cathemeral	Cathemeral	Cathemeral	Cathemeral	Cathemeral	Cathemeral	Cathemeral	Cathemeral	Cathemeral	Cathemeral	Cathemeral	Cathemeral	Cathemeral	Cathemeral	Cathemeral	Cathemeral	Cathemeral	Cathemeral	Cathemeral	Cathemeral	Cathemeral	Cathemeral
Arctonyx collaris	Cathemeral	Cathemeral	Cathemeral	Cathemeral	Cathemeral	Cathemeral	Cathemeral	Cathemeral	Cathemeral	Cathemeral	Cathemeral	Cathemeral	Cathemeral	Cathemeral	Cathemeral	Cathemeral	Cathemeral	Cathemeral	Cathemeral	Cathemeral	Cathemeral	Cathemeral	Cathemeral	Cathemeral	Cathemeral
Arctonyx hoevenii	Cathemeral	Cathemeral	Cathemeral	Cathemeral	Cathemeral	Cathemeral	Cathemeral	Cathemeral	Cathemeral	Cathemeral	Cathemeral	Cathemeral	Cathemeral	Cathemeral	Cathemeral	Cathemeral	Cathemeral	Cathemeral	Cathemeral	Cathemeral	Cathemeral	Cathemeral	Cathemeral	Cathemeral	Cathemeral
Ardops nichollsi	Nocturnal	Nocturnal	Nocturnal	Nocturnal	Nocturnal	Nocturnal	Nocturnal	Nocturnal	Nocturnal	Nocturnal	Nocturnal	Nocturnal	Nocturnal	Nocturnal	Nocturnal	Nocturnal	Nocturnal	Nocturnal	Nocturnal	Nocturnal	Nocturnal	Nocturnal	Nocturnal	Nocturnal	Nocturnal
Arielulus aureocollaris	Nocturnal	Nocturnal	Nocturnal	Nocturnal	Nocturnal	Nocturnal	Nocturnal	Nocturnal	Nocturnal	Nocturnal	Nocturnal	Nocturnal	Nocturnal	Nocturnal	Nocturnal	Nocturnal	Nocturnal	Nocturnal	Nocturnal	Nocturnal	Nocturnal	Nocturnal	Nocturnal	Nocturnal	Nocturnal
Arielulus circumdatus	Nocturnal	Nocturnal	Nocturnal	Nocturnal	Nocturnal	Nocturnal	Nocturnal	Nocturnal	Nocturnal	Nocturnal	Nocturnal	Nocturnal	Nocturnal	Nocturnal	Nocturnal	Nocturnal	Nocturnal	Nocturnal	Nocturnal	Nocturnal	Nocturnal	Nocturnal	Nocturnal	Nocturnal	Nocturnal
Arielulus cuprosus	Nocturnal	Nocturnal	Nocturnal	Nocturnal	Nocturnal	Nocturnal	Nocturnal	Nocturnal	Nocturnal	Nocturnal	Nocturnal	Nocturnal	Nocturnal	Nocturnal	Nocturnal	Nocturnal	Nocturnal	Nocturnal	Nocturnal	Nocturnal	Nocturnal	Nocturnal	Nocturnal	Nocturnal	Nocturnal
Arielulus societatis	Nocturnal	Nocturnal	Nocturnal	Nocturnal	Nocturnal	Nocturnal	Nocturnal	Nocturnal	Nocturnal	Nocturnal	Nocturnal	Nocturnal	Nocturnal	Nocturnal	Nocturnal	Nocturnal	Nocturnal	Nocturnal	Nocturnal	Nocturnal	Nocturnal	Nocturnal	Nocturnal	Nocturnal	Nocturnal
Arielulus torquatus	Nocturnal	Nocturnal	Nocturnal	Nocturnal	Nocturnal	Nocturnal	Nocturnal	Nocturnal	Nocturnal	Nocturnal	Nocturnal	Nocturnal	Nocturnal	Nocturnal	Nocturnal	Nocturnal	Nocturnal	Nocturnal	Nocturnal	Nocturnal	Nocturnal	Nocturnal	Nocturnal	Nocturnal	Nocturnal
Ariteus flavescens	Nocturnal	Nocturnal	Nocturnal	Nocturnal	Nocturnal	Nocturnal	Nocturnal	Nocturnal	Nocturnal	Nocturnal	Nocturnal	Nocturnal	Nocturnal	Nocturnal	Nocturnal	Nocturnal	Nocturnal	Nocturnal	Nocturnal	Nocturnal	Nocturnal	Nocturnal	Nocturnal	Nocturnal	Nocturnal
Artibeus amplus	Nocturnal	Nocturnal	Nocturnal	Nocturnal	Nocturnal	Nocturnal	Nocturnal	Nocturnal	Nocturnal	Nocturnal	Nocturnal	Nocturnal	Nocturnal	Nocturnal	Nocturnal	Nocturnal	Nocturnal	Nocturnal	Nocturnal	Nocturnal	Nocturnal	Nocturnal	Nocturnal	Nocturnal	Nocturnal
Artibeus concolor	Nocturnal	Nocturnal	Nocturnal	Nocturnal	Nocturnal	Nocturnal	Nocturnal	Nocturnal	Nocturnal	Nocturnal	Nocturnal	Nocturnal	Nocturnal	Nocturnal	Nocturnal	Nocturnal	Nocturnal	Nocturnal	Nocturnal	Nocturnal	Nocturnal	Nocturnal	Nocturnal	Nocturnal	Nocturnal
Artibeus fimbriatus	Nocturnal	Nocturnal	Nocturnal	Nocturnal	Nocturnal	Nocturnal	Nocturnal	Nocturnal	Nocturnal	Nocturnal	Nocturnal	Nocturnal	Nocturnal	Nocturnal	Nocturnal	Nocturnal	Nocturnal	Nocturnal	Nocturnal	Nocturnal	Nocturnal	Nocturnal	Nocturnal	Nocturnal	Nocturnal
Artibeus fraterculus	Nocturnal	Nocturnal	Nocturnal	Nocturnal	Nocturnal	Nocturnal	Nocturnal	Nocturnal	Nocturnal	Nocturnal	Nocturnal	Nocturnal	Nocturnal	Nocturnal	Nocturnal	Nocturnal	Nocturnal	Nocturnal	Nocturnal	Nocturnal	Nocturnal	Nocturnal	Nocturnal	Nocturnal	Nocturnal
Artibeus hirsutus	Nocturnal	Nocturnal	Nocturnal	Nocturnal	Nocturnal	Nocturnal	Nocturnal	Nocturnal	Nocturnal	Nocturnal	Nocturnal	Nocturnal	Nocturnal	Nocturnal	Nocturnal	Nocturnal	Nocturnal	Nocturnal	Nocturnal	Nocturnal	Nocturnal	Nocturnal	Nocturnal	Nocturnal	Nocturnal
Artibeus inopinatus	Nocturnal	Nocturnal	Nocturnal	Nocturnal	Nocturnal	Nocturnal	Nocturnal	Nocturnal	Nocturnal	Nocturnal	Nocturnal	Nocturnal	Nocturnal	Nocturnal	Nocturnal	Nocturnal	Nocturnal	Nocturnal	Nocturnal	Nocturnal	Nocturnal	Nocturnal	Nocturnal	Nocturnal	Nocturnal
Artibeus jamaicensis	Nocturnal	Nocturnal	Nocturnal	Nocturnal	Nocturnal	Nocturnal	Nocturnal	Nocturnal	Nocturnal	Nocturnal	Nocturnal	Nocturnal	Nocturnal	Nocturnal	Nocturnal	Nocturnal	Nocturnal	Nocturnal	Nocturnal	Nocturnal	Nocturnal	Nocturnal	Nocturnal	Nocturnal	Nocturnal
Artibeus lituratus	Nocturnal	Nocturnal	Nocturnal	Nocturnal	Nocturnal	Nocturnal	Nocturnal	Nocturnal	Nocturnal	Nocturnal	Nocturnal	Nocturnal	Nocturnal	Nocturnal	Nocturnal	Nocturnal	Nocturnal	Nocturnal	Nocturnal	Nocturnal	Nocturnal	Nocturnal	Nocturnal	Nocturnal	Nocturnal
Artibeus obscurus	Nocturnal	Nocturnal	Nocturnal	Nocturnal	Nocturnal	Nocturnal	Nocturnal	Nocturnal	Nocturnal	Nocturnal	Nocturnal	Nocturnal	Nocturnal	Nocturnal	Nocturnal	Nocturnal	Nocturnal	Nocturnal	Nocturnal	Nocturnal	Nocturnal	Nocturnal	Nocturnal	Nocturnal	Nocturnal
Artibeus planirostris	Nocturnal	Nocturnal	Nocturnal	Nocturnal	Nocturnal	Nocturnal	Nocturnal	Nocturnal	Nocturnal	Nocturnal	Nocturnal	Nocturnal	Nocturnal	Nocturnal	Nocturnal	Nocturnal	Nocturnal	Nocturnal	Nocturnal	Nocturnal	Nocturnal	Nocturnal	Nocturnal	Nocturnal	Nocturnal
Artibeus schwartzi	Nocturnal	Nocturnal	Nocturnal	Nocturnal	Nocturnal	Nocturnal	Nocturnal	Nocturnal	Nocturnal	Nocturnal	Nocturnal	Nocturnal	Nocturnal	Nocturnal	Nocturnal	Nocturnal	Nocturnal	Nocturnal	Nocturnal	Nocturnal	Nocturnal	Nocturnal	Nocturnal	Nocturnal	Nocturnal
Arvicanthis abyssinicus	Diurnal	Diurnal	Diurnal	Diurnal	Diurnal	Diurnal	Diurnal	Diurnal	Diurnal	Diurnal	Diurnal	Diurnal	Diurnal	Diurnal	Diurnal	Diurnal	Diurnal	Diurnal	Diurnal	Diurnal	Diurnal	Diurnal	Diurnal	Diurnal	Diurnal
Arvicanthis ansorgei	Diurnal	Diurnal	Diurnal	Diurnal	Diurnal	Diurnal	Diurnal	Diurnal	Diurnal	Diurnal	Diurnal	Diurnal	Diurnal	Diurnal	Diurnal	Diurnal	Diurnal	Diurnal	Diurnal	Diurnal	Diurnal	Diurnal	Diurnal	Diurnal	Diurnal
Arvicanthis blicki	Diurnal	Diurnal	Diurnal	Diurnal	Diurnal	Diurnal	Diurnal	Diurnal	Diurnal	Diurnal	Diurnal	Diurnal	Diurnal	Diurnal	Diurnal	Diurnal	Diurnal	Diurnal	Diurnal	Diurnal	Diurnal	Diurnal	Diurnal	Diurnal	Diurnal
Arvicanthis nairobae	Diurnal	Diurnal	Diurnal	Diurnal	Diurnal	Diurnal	Diurnal	Diurnal	Diurnal	Diurnal	Diurnal	Diurnal	Diurnal	Diurnal	Diurnal	Diurnal	Diurnal	Diurnal	Diurnal	Diurnal	Diurnal	Diurnal	Diurnal	Diurnal	Diurnal
Arvicanthis neumanni	Diurnal	Diurnal	Diurnal	Diurnal	Diurnal	Diurnal	Diurnal	Diurnal	Diurnal	Diurnal	Diurnal	Diurnal	Diurnal	Diurnal	Diurnal	Diurnal	Diurnal	Diurnal	Diurnal	Diurnal	Diurnal	Diurnal	Diurnal	Diurnal	Diurnal
Arvicanthis niloticus	Diurnal	Diurnal	Diurnal	Diurnal	Diurnal	Diurnal	Diurnal	Diurnal	Diurnal	Diurnal	Diurnal	Diurnal	Diurnal	Diurnal	Diurnal	Diurnal	Diurnal	Diurnal	Diurnal	Diurnal	Diurnal	Diurnal	Diurnal	Diurnal	Diurnal
Arvicanthis rufinus	Diurnal	Diurnal	Diurnal	Diurnal	Diurnal	Diurnal	Diurnal	Diurnal	Diurnal	Diurnal	Diurnal	Diurnal	Diurnal	Diurnal	Diurnal	Diurnal	Diurnal	Diurnal	Diurnal	Diurnal	Diurnal	Diurnal	Diurnal	Diurnal	Diurnal
Arvicola amphibius	Cathemeral	Cathemeral	Cathemeral	Cathemeral	Cathemeral	Cathemeral	Cathemeral	Cathemeral	Cathemeral	Cathemeral	Cathemeral	Cathemeral	Cathemeral	Cathemeral	Cathemeral	Cathemeral	Cathemeral	Cathemeral	Cathemeral	Cathemeral	Cathemeral	Cathemeral	Cathemeral	Cathemeral	Cathemeral
Arvicola sapidus	Cathemeral	Cathemeral	Cathemeral	Cathemeral	Cathemeral	Cathemeral	Cathemeral	Cathemeral	Cathemeral	Cathemeral	Cathemeral	Cathemeral	Cathemeral	Cathemeral	Cathemeral	Cathemeral	Cathemeral	Cathemeral	Cathemeral	Cathemeral	Cathemeral	Cathemeral	Cathemeral	Cathemeral	Cathemeral
Arvicola scherman	Nocturnal	Nocturnal	Diurnal	Nocturnal	Diurnal	Cathemeral	Nocturnal	Diurnal	Nocturnal	Nocturnal	Nocturnal	Diurnal	Nocturnal	Nocturnal	Nocturnal	Cathemeral	Cathemeral	Cathemeral	Cathemeral	Nocturnal	Nocturnal	Diurnal	Diurnal	Nocturnal	Nocturnal
Asellia patrizii	Nocturnal	Nocturnal	Nocturnal	Nocturnal	Nocturnal	Nocturnal	Nocturnal	Nocturnal	Nocturnal	Nocturnal	Nocturnal	Nocturnal	Nocturnal	Nocturnal	Nocturnal	Nocturnal	Nocturnal	Nocturnal	Nocturnal	Nocturnal	Nocturnal	Nocturnal	Nocturnal	Nocturnal	Nocturnal
Asellia tridens	Nocturnal	Nocturnal	Nocturnal	Nocturnal	Nocturnal	Nocturnal	Nocturnal	Nocturnal	Nocturnal	Nocturnal	Nocturnal	Nocturnal	Nocturnal	Nocturnal	Nocturnal	Nocturnal	Nocturnal	Nocturnal	Nocturnal	Nocturnal	Nocturnal	Nocturnal	Nocturnal	Nocturnal	Nocturnal
Aselliscus stoliczkanus	Nocturnal	Nocturnal	Nocturnal	Nocturnal	Nocturnal	Nocturnal	Nocturnal	Nocturnal	Nocturnal	Nocturnal	Nocturnal	Nocturnal	Nocturnal	Nocturnal	Nocturnal	Nocturnal	Nocturnal	Nocturnal	Nocturnal	Nocturnal	Nocturnal	Nocturnal	Nocturnal	Nocturnal	Nocturnal
Aselliscus tricuspidatus	Nocturnal	Nocturnal	Nocturnal	Nocturnal	Nocturnal	Nocturnal	Nocturnal	Nocturnal	Nocturnal	Nocturnal	Nocturnal	Nocturnal	Nocturnal	Nocturnal	Nocturnal	Nocturnal	Nocturnal	Nocturnal	Nocturnal	Nocturnal	Nocturnal	Nocturnal	Nocturnal	Nocturnal	Nocturnal
Atelerix albiventris	Nocturnal	Nocturnal	Nocturnal	Nocturnal	Nocturnal	Nocturnal	Nocturnal	Nocturnal	Nocturnal	Nocturnal	Nocturnal	Nocturnal	Nocturnal	Nocturnal	Nocturnal	Nocturnal	Nocturnal	Nocturnal	Nocturnal	Nocturnal	Nocturnal	Nocturnal	Nocturnal	Nocturnal	Nocturnal
Atelerix algirus	Nocturnal	Nocturnal	Nocturnal	Nocturnal	Nocturnal	Nocturnal	Nocturnal	Nocturnal	Nocturnal	Nocturnal	Nocturnal	Nocturnal	Nocturnal	Nocturnal	Nocturnal	Nocturnal	Nocturnal	Nocturnal	Nocturnal	Nocturnal	Nocturnal	Nocturnal	Nocturnal	Nocturnal	Nocturnal
Atelerix frontalis	Nocturnal	Nocturnal	Nocturnal	Nocturnal	Nocturnal	Nocturnal	Nocturnal	Nocturnal	Nocturnal	Nocturnal	Nocturnal	Nocturnal	Nocturnal	Nocturnal	Nocturnal	Nocturnal	Nocturnal	Nocturnal	Nocturnal	Nocturnal	Nocturnal	Nocturnal	Nocturnal	Nocturnal	Nocturnal
Atelerix sclateri	Nocturnal	Nocturnal	Nocturnal	Nocturnal	Nocturnal	Nocturnal	Nocturnal	Nocturnal	Nocturnal	Nocturnal	Nocturnal	Nocturnal	Nocturnal	Nocturnal	Nocturnal	Nocturnal	Nocturnal	Nocturnal	Nocturnal	Nocturnal	Nocturnal	Nocturnal	Nocturnal	Nocturnal	Nocturnal
Ateles belzebuth	Diurnal	Diurnal	Diurnal	Diurnal	Diurnal	Diurnal	Diurnal	Diurnal	Diurnal	Diurnal	Diurnal	Diurnal	Diurnal	Diurnal	Diurnal	Diurnal	Diurnal	Diurnal	Diurnal	Diurnal	Diurnal	Diurnal	Diurnal	Diurnal	Diurnal
Ateles chamek	Diurnal	Diurnal	Diurnal	Diurnal	Diurnal	Diurnal	Diurnal	Diurnal	Diurnal	Diurnal	Diurnal	Diurnal	Diurnal	Diurnal	Diurnal	Diurnal	Diurnal	Diurnal	Diurnal	Diurnal	Diurnal	Diurnal	Diurnal	Diurnal	Diurnal
Ateles fusciceps	Diurnal	Diurnal	Diurnal	Diurnal	Diurnal	Diurnal	Diurnal	Diurnal	Diurnal	Diurnal	Diurnal	Diurnal	Diurnal	Diurnal	Diurnal	Diurnal	Diurnal	Diurnal	Diurnal	Diurnal	Diurnal	Diurnal	Diurnal	Diurnal	Diurnal
Ateles geoffroyi	Diurnal	Diurnal	Diurnal	Diurnal	Diurnal	Diurnal	Diurnal	Diurnal	Diurnal	Diurnal	Diurnal	Diurnal	Diurnal	Diurnal	Diurnal	Diurnal	Diurnal	Diurnal	Diurnal	Diurnal	Diurnal	Diurnal	Diurnal	Diurnal	Diurnal
Ateles hybridus	Diurnal	Diurnal	Diurnal	Diurnal	Diurnal	Diurnal	Diurnal	Diurnal	Diurnal	Diurnal	Diurnal	Diurnal	Diurnal	Diurnal	Diurnal	Diurnal	Diurnal	Diurnal	Diurnal	Diurnal	Diurnal	Diurnal	Diurnal	Diurnal	Diurnal
Ateles marginatus	Diurnal	Diurnal	Diurnal	Diurnal	Diurnal	Diurnal	Diurnal	Diurnal	Diurnal	Diurnal	Diurnal	Diurnal	Diurnal	Diurnal	Diurnal	Diurnal	Diurnal	Diurnal	Diurnal	Diurnal	Diurnal	Diurnal	Diurnal	Diurnal	Diurnal
Ateles paniscus	Diurnal	Diurnal	Diurnal	Diurnal	Diurnal	Diurnal	Diurnal	Diurnal	Diurnal	Diurnal	Diurnal	Diurnal	Diurnal	Diurnal	Diurnal	Diurnal	Diurnal	Diurnal	Diurnal	Diurnal	Diurnal	Diurnal	Diurnal	Diurnal	Diurnal
Atelocynus microtis	Diurnal	Diurnal	Diurnal	Diurnal	Diurnal	Diurnal	Diurnal	Diurnal	Diurnal	Diurnal	Diurnal	Diurnal	Diurnal	Diurnal	Diurnal	Diurnal	Diurnal	Diurnal	Diurnal	Diurnal	Diurnal	Diurnal	Diurnal	Diurnal	Diurnal
Atherurus africanus	Nocturnal	Nocturnal	Nocturnal	Nocturnal	Nocturnal	Nocturnal	Nocturnal	Nocturnal	Nocturnal	Nocturnal	Nocturnal	Nocturnal	Nocturnal	Nocturnal	Nocturnal	Nocturnal	Nocturnal	Nocturnal	Nocturnal	Nocturnal	Nocturnal	Nocturnal	Nocturnal	Nocturnal	Nocturnal
Atherurus macrourus	Nocturnal	Nocturnal	Nocturnal	Nocturnal	Nocturnal	Nocturnal	Nocturnal	Nocturnal	Nocturnal	Nocturnal	Nocturnal	Nocturnal	Nocturnal	Nocturnal	Nocturnal	Nocturnal	Nocturnal	Nocturnal	Nocturnal	Nocturnal	Nocturnal	Nocturnal	Nocturnal	Nocturnal	Nocturnal
Atilax paludinosus	Nocturnal	Nocturnal	Nocturnal	Nocturnal	Nocturnal	Nocturnal	Nocturnal	Nocturnal	Nocturnal	Nocturnal	Nocturnal	Nocturnal	Nocturnal	Nocturnal	Nocturnal	Nocturnal	Nocturnal	Nocturnal	Nocturnal	Nocturnal	Nocturnal	Nocturnal	Nocturnal	Nocturnal	Nocturnal
Atlantoxerus getulus	Diurnal	Diurnal	Diurnal	Diurnal	Diurnal	Diurnal	Diurnal	Diurnal	Diurnal	Diurnal	Diurnal	Diurnal	Diurnal	Diurnal	Diurnal	Diurnal	Diurnal	Diurnal	Diurnal	Diurnal	Diurnal	Diurnal	Diurnal	Diurnal	Diurnal
Auliscomys boliviensis	Diurnal	Diurnal	Diurnal	Diurnal	Diurnal	Diurnal	Diurnal	Diurnal	Diurnal	Diurnal	Diurnal	Diurnal	Diurnal	Diurnal	Diurnal	Diurnal	Diurnal	Diurnal	Diurnal	Diurnal	Diurnal	Diurnal	Diurnal	Diurnal	Diurnal
Auliscomys pictus	Cathemeral	Cathemeral	Cathemeral	Cathemeral	Cathemeral	Cathemeral	Cathemeral	Cathemeral	Cathemeral	Cathemeral	Cathemeral	Cathemeral	Cathemeral	Cathemeral	Cathemeral	Cathemeral	Cathemeral	Cathemeral	Cathemeral	Cathemeral	Cathemeral	Cathemeral	Cathemeral	Cathemeral	Cathemeral
Auliscomys sublimis	Nocturnal	Nocturnal	Nocturnal	Nocturnal	Nocturnal	Nocturnal	Nocturnal	Nocturnal	Nocturnal	Nocturnal	Nocturnal	Nocturnal	Nocturnal	Nocturnal	Nocturnal	Nocturnal	Nocturnal	Nocturnal	Nocturnal	Nocturnal	Nocturnal	Nocturnal	Nocturnal	Nocturnal	Nocturnal
Austronomus australis	Nocturnal	Nocturnal	Nocturnal	Nocturnal	Nocturnal	Nocturnal	Nocturnal	Nocturnal	Nocturnal	Nocturnal	Nocturnal	Nocturnal	Nocturnal	Nocturnal	Nocturnal	Nocturnal	Nocturnal	Nocturnal	Nocturnal	Nocturnal	Nocturnal	Nocturnal	Nocturnal	Nocturnal	Nocturnal
Austronomus kuboriensis	Nocturnal	Nocturnal	Nocturnal	Nocturnal	Nocturnal	Nocturnal	Nocturnal	Nocturnal	Nocturnal	Nocturnal	Nocturnal	Nocturnal	Nocturnal	Nocturnal	Nocturnal	Nocturnal	Nocturnal	Nocturnal	Nocturnal	Nocturnal	Nocturnal	Nocturnal	Nocturnal	Nocturnal	Nocturnal
Avahi betsileo	Nocturnal	Nocturnal	Nocturnal	Nocturnal	Nocturnal	Nocturnal	Nocturnal	Nocturnal	Nocturnal	Nocturnal	Nocturnal	Nocturnal	Nocturnal	Nocturnal	Nocturnal	Nocturnal	Nocturnal	Nocturnal	Nocturnal	Nocturnal	Nocturnal	Nocturnal	Nocturnal	Nocturnal	Nocturnal
Avahi cleesei	Nocturnal	Nocturnal	Nocturnal	Nocturnal	Nocturnal	Nocturnal	Nocturnal	Nocturnal	Nocturnal	Nocturnal	Nocturnal	Nocturnal	Nocturnal	Nocturnal	Nocturnal	Nocturnal	Nocturnal	Nocturnal	Nocturnal	Nocturnal	Nocturnal	Nocturnal	Nocturnal	Nocturnal	Nocturnal
Avahi laniger	Nocturnal	Nocturnal	Nocturnal	Nocturnal	Nocturnal	Nocturnal	Nocturnal	Nocturnal	Nocturnal	Nocturnal	Nocturnal	Nocturnal	Nocturnal	Nocturnal	Nocturnal	Nocturnal	Nocturnal	Nocturnal	Nocturnal	Nocturnal	Nocturnal	Nocturnal	Nocturnal	Nocturnal	Nocturnal
Avahi meridionalis	Nocturnal	Nocturnal	Nocturnal	Nocturnal	Nocturnal	Nocturnal	Nocturnal	Nocturnal	Nocturnal	Nocturnal	Nocturnal	Nocturnal	Nocturnal	Nocturnal	Nocturnal	Nocturnal	Nocturnal	Nocturnal	Nocturnal	Nocturnal	Nocturnal	Nocturnal	Nocturnal	Nocturnal	Nocturnal
Avahi mooreorum	Nocturnal	Nocturnal	Nocturnal	Nocturnal	Nocturnal	Nocturnal	Nocturnal	Nocturnal	Nocturnal	Nocturnal	Nocturnal	Nocturnal	Nocturnal	Nocturnal	Nocturnal	Nocturnal	Nocturnal	Nocturnal	Nocturnal	Nocturnal	Nocturnal	Nocturnal	Nocturnal	Nocturnal	Nocturnal
Avahi occidentalis	Nocturnal	Nocturnal	Nocturnal	Nocturnal	Nocturnal	Nocturnal	Nocturnal	Nocturnal	Nocturnal	Nocturnal	Nocturnal	Nocturnal	Nocturnal	Nocturnal	Nocturnal	Nocturnal	Nocturnal	Nocturnal	Nocturnal	Nocturnal	Nocturnal	Nocturnal	Nocturnal	Nocturnal	Nocturnal
Avahi peyrierasi	Nocturnal	Nocturnal	Nocturnal	Nocturnal	Nocturnal	Nocturnal	Nocturnal	Nocturnal	Nocturnal	Nocturnal	Nocturnal	Nocturnal	Nocturnal	Nocturnal	Nocturnal	Nocturnal	Nocturnal	Nocturnal	Nocturnal	Nocturnal	Nocturnal	Nocturnal	Nocturnal	Nocturnal	Nocturnal
Avahi ramanantsoavanai	Nocturnal	Nocturnal	Nocturnal	Nocturnal	Nocturnal	Nocturnal	Nocturnal	Nocturnal	Nocturnal	Nocturnal	Nocturnal	Nocturnal	Nocturnal	Nocturnal	Nocturnal	Nocturnal	Nocturnal	Nocturnal	Nocturnal	Nocturnal	Nocturnal	Nocturnal	Nocturnal	Nocturnal	Nocturnal
Avahi unicolor	Nocturnal	Nocturnal	Nocturnal	Nocturnal	Nocturnal	Nocturnal	Nocturnal	Nocturnal	Nocturnal	Nocturnal	Nocturnal	Nocturnal	Nocturnal	Nocturnal	Nocturnal	Nocturnal	Nocturnal	Nocturnal	Nocturnal	Nocturnal	Nocturnal	Nocturnal	Nocturnal	Nocturnal	Nocturnal
Axis axis	Crepuscular	Crepuscular	Crepuscular	Crepuscular	Crepuscular	Crepuscular	Crepuscular	Crepuscular	Crepuscular	Crepuscular	Crepuscular	Crepuscular	Crepuscular	Crepuscular	Crepuscular	Crepuscular	Crepuscular	Crepuscular	Crepuscular	Crepuscular	Crepuscular	Crepuscular	Crepuscular	Crepuscular	Crepuscular
Axis calamianensis	Diurnal	Diurnal	Diurnal	Diurnal	Diurnal	Diurnal	Diurnal	Diurnal	Diurnal	Diurnal	Diurnal	Diurnal	Diurnal	Diurnal	Diurnal	Diurnal	Diurnal	Diurnal	Diurnal	Diurnal	Diurnal	Diurnal	Diurnal	Diurnal	Diurnal
Axis kuhlii	Diurnal	Diurnal	Diurnal	Diurnal	Diurnal	Diurnal	Diurnal	Diurnal	Diurnal	Diurnal	Diurnal	Diurnal	Diurnal	Diurnal	Diurnal	Diurnal	Diurnal	Diurnal	Diurnal	Diurnal	Diurnal	Diurnal	Diurnal	Diurnal	Diurnal
Axis porcinus	Crepuscular	Crepuscular	Crepuscular	Crepuscular	Crepuscular	Crepuscular	Crepuscular	Crepuscular	Crepuscular	Crepuscular	Crepuscular	Crepuscular	Crepuscular	Crepuscular	Crepuscular	Crepuscular	Crepuscular	Crepuscular	Crepuscular	Crepuscular	Crepuscular	Crepuscular	Crepuscular	Crepuscular	Crepuscular
Babyrousa babyrussa	Diurnal	Diurnal	Diurnal	Diurnal	Diurnal	Diurnal	Diurnal	Diurnal	Diurnal	Diurnal	Diurnal	Diurnal	Diurnal	Diurnal	Diurnal	Diurnal	Diurnal	Diurnal	Diurnal	Diurnal	Diurnal	Diurnal	Diurnal	Diurnal	Diurnal
Babyrousa celebensis	Diurnal	Diurnal	Diurnal	Diurnal	Diurnal	Diurnal	Diurnal	Diurnal	Diurnal	Diurnal	Diurnal	Diurnal	Diurnal	Diurnal	Diurnal	Diurnal	Diurnal	Diurnal	Diurnal	Diurnal	Diurnal	Diurnal	Diurnal	Diurnal	Diurnal
Babyrousa togeanensis	Diurnal	Diurnal	Diurnal	Diurnal	Diurnal	Diurnal	Diurnal	Diurnal	Diurnal	Diurnal	Diurnal	Diurnal	Diurnal	Diurnal	Diurnal	Diurnal	Diurnal	Diurnal	Diurnal	Diurnal	Diurnal	Diurnal	Diurnal	Diurnal	Diurnal
Baiomys musculus	Diurnal	Diurnal	Diurnal	Diurnal	Diurnal	Diurnal	Diurnal	Diurnal	Diurnal	Diurnal	Diurnal	Diurnal	Diurnal	Diurnal	Diurnal	Diurnal	Diurnal	Diurnal	Diurnal	Diurnal	Diurnal	Diurnal	Diurnal	Diurnal	Diurnal
Baiomys taylori	Nocturnal	Nocturnal	Nocturnal	Nocturnal	Nocturnal	Nocturnal	Nocturnal	Nocturnal	Nocturnal	Nocturnal	Nocturnal	Nocturnal	Nocturnal	Nocturnal	Nocturnal	Nocturnal	Nocturnal	Nocturnal	Nocturnal	Nocturnal	Nocturnal	Nocturnal	Nocturnal	Nocturnal	Nocturnal
Baiyankamys habbema	Nocturnal	Nocturnal	Nocturnal	Nocturnal	Nocturnal	Nocturnal	Nocturnal	Nocturnal	Nocturnal	Nocturnal	Nocturnal	Nocturnal	Nocturnal	Nocturnal	Nocturnal	Nocturnal	Nocturnal	Nocturnal	Nocturnal	Nocturnal	Nocturnal	Nocturnal	Nocturnal	Nocturnal	Nocturnal
Baiyankamys shawmayeri	Nocturnal	Nocturnal	Nocturnal	Nocturnal	Nocturnal	Nocturnal	Nocturnal	Nocturnal	Nocturnal	Nocturnal	Nocturnal	Nocturnal	Nocturnal	Nocturnal	Nocturnal	Nocturnal	Nocturnal	Nocturnal	Nocturnal	Nocturnal	Nocturnal	Nocturnal	Nocturnal	Nocturnal	Nocturnal
Balantiopteryx infusca	Nocturnal	Nocturnal	Nocturnal	Nocturnal	Nocturnal	Nocturnal	Nocturnal	Nocturnal	Nocturnal	Nocturnal	Nocturnal	Nocturnal	Nocturnal	Nocturnal	Nocturnal	Nocturnal	Nocturnal	Nocturnal	Nocturnal	Nocturnal	Nocturnal	Nocturnal	Nocturnal	Nocturnal	Nocturnal
Balantiopteryx io	Nocturnal	Nocturnal	Nocturnal	Nocturnal	Nocturnal	Nocturnal	Nocturnal	Nocturnal	Nocturnal	Nocturnal	Nocturnal	Nocturnal	Nocturnal	Nocturnal	Nocturnal	Nocturnal	Nocturnal	Nocturnal	Nocturnal	Nocturnal	Nocturnal	Nocturnal	Nocturnal	Nocturnal	Nocturnal
Balantiopteryx plicata	Crepuscular	Crepuscular	Crepuscular	Crepuscular	Crepuscular	Crepuscular	Crepuscular	Crepuscular	Crepuscular	Crepuscular	Crepuscular	Crepuscular	Crepuscular	Crepuscular	Crepuscular	Crepuscular	Crepuscular	Crepuscular	Crepuscular	Crepuscular	Crepuscular	Crepuscular	Crepuscular	Crepuscular	Crepuscular
Balionycteris maculata	Nocturnal	Nocturnal	Nocturnal	Nocturnal	Nocturnal	Nocturnal	Nocturnal	Nocturnal	Nocturnal	Nocturnal	Nocturnal	Nocturnal	Nocturnal	Nocturnal	Nocturnal	Nocturnal	Nocturnal	Nocturnal	Nocturnal	Nocturnal	Nocturnal	Nocturnal	Nocturnal	Nocturnal	Nocturnal
Bandicota bengalensis	Nocturnal	Nocturnal	Nocturnal	Nocturnal	Nocturnal	Nocturnal	Nocturnal	Nocturnal	Nocturnal	Nocturnal	Nocturnal	Nocturnal	Nocturnal	Nocturnal	Nocturnal	Nocturnal	Nocturnal	Nocturnal	Nocturnal	Nocturnal	Nocturnal	Nocturnal	Nocturnal	Nocturnal	Nocturnal
Barbastella barbastellus	Nocturnal	Nocturnal	Nocturnal	Nocturnal	Nocturnal	Nocturnal	Nocturnal	Nocturnal	Nocturnal	Nocturnal	Nocturnal	Nocturnal	Nocturnal	Nocturnal	Nocturnal	Nocturnal	Nocturnal	Nocturnal	Nocturnal	Nocturnal	Nocturnal	Nocturnal	Nocturnal	Nocturnal	Nocturnal
Barbastella leucomelas	Nocturnal	Nocturnal	Nocturnal	Nocturnal	Nocturnal	Nocturnal	Nocturnal	Nocturnal	Nocturnal	Nocturnal	Nocturnal	Nocturnal	Nocturnal	Nocturnal	Nocturnal	Nocturnal	Nocturnal	Nocturnal	Nocturnal	Nocturnal	Nocturnal	Nocturnal	Nocturnal	Nocturnal	Nocturnal
Bassaricyon alleni	Nocturnal	Nocturnal	Nocturnal	Nocturnal	Nocturnal	Nocturnal	Nocturnal	Nocturnal	Nocturnal	Nocturnal	Nocturnal	Nocturnal	Nocturnal	Nocturnal	Nocturnal	Nocturnal	Nocturnal	Nocturnal	Nocturnal	Nocturnal	Nocturnal	Nocturnal	Nocturnal	Nocturnal	Nocturnal
Bassaricyon gabbii	Nocturnal	Nocturnal	Nocturnal	Nocturnal	Nocturnal	Nocturnal	Nocturnal	Nocturnal	Nocturnal	Nocturnal	Nocturnal	Nocturnal	Nocturnal	Nocturnal	Nocturnal	Nocturnal	Nocturnal	Nocturnal	Nocturnal	Nocturnal	Nocturnal	Nocturnal	Nocturnal	Nocturnal	Nocturnal
Bassaricyon medius	Nocturnal	Nocturnal	Nocturnal	Nocturnal	Nocturnal	Nocturnal	Nocturnal	Nocturnal	Nocturnal	Nocturnal	Nocturnal	Nocturnal	Nocturnal	Nocturnal	Nocturnal	Nocturnal	Nocturnal	Nocturnal	Nocturnal	Nocturnal	Nocturnal	Nocturnal	Nocturnal	Nocturnal	Nocturnal
Bassaricyon neblina	Nocturnal	Nocturnal	Nocturnal	Nocturnal	Nocturnal	Nocturnal	Nocturnal	Nocturnal	Nocturnal	Nocturnal	Nocturnal	Nocturnal	Nocturnal	Nocturnal	Nocturnal	Nocturnal	Nocturnal	Nocturnal	Nocturnal	Nocturnal	Nocturnal	Nocturnal	Nocturnal	Nocturnal	Nocturnal
Bassariscus astutus	Nocturnal	Nocturnal	Nocturnal	Nocturnal	Nocturnal	Nocturnal	Nocturnal	Nocturnal	Nocturnal	Nocturnal	Nocturnal	Nocturnal	Nocturnal	Nocturnal	Nocturnal	Nocturnal	Nocturnal	Nocturnal	Nocturnal	Nocturnal	Nocturnal	Nocturnal	Nocturnal	Nocturnal	Nocturnal
Bassariscus sumichrasti	Nocturnal	Nocturnal	Nocturnal	Nocturnal	Nocturnal	Nocturnal	Nocturnal	Nocturnal	Nocturnal	Nocturnal	Nocturnal	Nocturnal	Nocturnal	Nocturnal	Nocturnal	Nocturnal	Nocturnal	Nocturnal	Nocturnal	Nocturnal	Nocturnal	Nocturnal	Nocturnal	Nocturnal	Nocturnal
Batomys dentatus	Nocturnal	Nocturnal	Nocturnal	Nocturnal	Nocturnal	Nocturnal	Nocturnal	Nocturnal	Nocturnal	Nocturnal	Nocturnal	Nocturnal	Nocturnal	Nocturnal	Nocturnal	Nocturnal	Nocturnal	Nocturnal	Nocturnal	Nocturnal	Nocturnal	Nocturnal	Nocturnal	Nocturnal	Nocturnal
Batomys granti	Nocturnal	Nocturnal	Nocturnal	Nocturnal	Nocturnal	Nocturnal	Nocturnal	Nocturnal	Nocturnal	Nocturnal	Nocturnal	Nocturnal	Nocturnal	Nocturnal	Nocturnal	Nocturnal	Nocturnal	Nocturnal	Nocturnal	Nocturnal	Nocturnal	Nocturnal	Nocturnal	Nocturnal	Nocturnal
Batomys russatus	Nocturnal	Nocturnal	Nocturnal	Nocturnal	Nocturnal	Nocturnal	Nocturnal	Nocturnal	Nocturnal	Nocturnal	Nocturnal	Nocturnal	Nocturnal	Nocturnal	Nocturnal	Nocturnal	Nocturnal	Nocturnal	Nocturnal	Nocturnal	Nocturnal	Nocturnal	Nocturnal	Nocturnal	Nocturnal
Batomys salomonseni	Nocturnal	Nocturnal	Nocturnal	Nocturnal	Nocturnal	Nocturnal	Nocturnal	Nocturnal	Nocturnal	Nocturnal	Nocturnal	Nocturnal	Nocturnal	Nocturnal	Nocturnal	Nocturnal	Nocturnal	Nocturnal	Nocturnal	Nocturnal	Nocturnal	Nocturnal	Nocturnal	Nocturnal	Nocturnal
Bauerus dubiaquercus	Nocturnal	Nocturnal	Nocturnal	Nocturnal	Nocturnal	Nocturnal	Nocturnal	Nocturnal	Nocturnal	Nocturnal	Nocturnal	Nocturnal	Nocturnal	Nocturnal	Nocturnal	Nocturnal	Nocturnal	Nocturnal	Nocturnal	Nocturnal	Nocturnal	Nocturnal	Nocturnal	Nocturnal	Nocturnal
Bdeogale crassicauda	Nocturnal	Nocturnal	Nocturnal	Nocturnal	Nocturnal	Nocturnal	Nocturnal	Nocturnal	Nocturnal	Nocturnal	Nocturnal	Nocturnal	Nocturnal	Nocturnal	Nocturnal	Nocturnal	Nocturnal	Nocturnal	Nocturnal	Nocturnal	Nocturnal	Nocturnal	Nocturnal	Nocturnal	Nocturnal
Bdeogale jacksoni	Nocturnal	Nocturnal	Nocturnal	Nocturnal	Nocturnal	Nocturnal	Nocturnal	Nocturnal	Nocturnal	Nocturnal	Nocturnal	Nocturnal	Nocturnal	Nocturnal	Nocturnal	Nocturnal	Nocturnal	Nocturnal	Nocturnal	Nocturnal	Nocturnal	Nocturnal	Nocturnal	Nocturnal	Nocturnal
Bdeogale nigripes	Nocturnal	Nocturnal	Nocturnal	Nocturnal	Nocturnal	Nocturnal	Nocturnal	Nocturnal	Nocturnal	Nocturnal	Nocturnal	Nocturnal	Nocturnal	Nocturnal	Nocturnal	Nocturnal	Nocturnal	Nocturnal	Nocturnal	Nocturnal	Nocturnal	Nocturnal	Nocturnal	Nocturnal	Nocturnal
Bdeogale omnivora	Nocturnal	Nocturnal	Nocturnal	Nocturnal	Nocturnal	Nocturnal	Nocturnal	Nocturnal	Nocturnal	Nocturnal	Nocturnal	Nocturnal	Nocturnal	Nocturnal	Nocturnal	Nocturnal	Nocturnal	Nocturnal	Nocturnal	Nocturnal	Nocturnal	Nocturnal	Nocturnal	Nocturnal	Nocturnal
Beamys hindei	Nocturnal	Nocturnal	Nocturnal	Nocturnal	Nocturnal	Nocturnal	Nocturnal	Nocturnal	Nocturnal	Nocturnal	Nocturnal	Nocturnal	Nocturnal	Nocturnal	Nocturnal	Nocturnal	Nocturnal	Nocturnal	Nocturnal	Nocturnal	Nocturnal	Nocturnal	Nocturnal	Nocturnal	Nocturnal
Beatragus hunteri	Crepuscular	Crepuscular	Crepuscular	Crepuscular	Crepuscular	Crepuscular	Crepuscular	Crepuscular	Crepuscular	Crepuscular	Crepuscular	Crepuscular	Crepuscular	Crepuscular	Crepuscular	Crepuscular	Crepuscular	Crepuscular	Crepuscular	Crepuscular	Crepuscular	Crepuscular	Crepuscular	Crepuscular	Crepuscular
Belomys pearsonii	Nocturnal	Nocturnal	Nocturnal	Nocturnal	Nocturnal	Nocturnal	Nocturnal	Nocturnal	Nocturnal	Nocturnal	Nocturnal	Nocturnal	Nocturnal	Nocturnal	Nocturnal	Nocturnal	Nocturnal	Nocturnal	Nocturnal	Nocturnal	Nocturnal	Nocturnal	Nocturnal	Nocturnal	Nocturnal
Berylmys berdmorei	Nocturnal	Nocturnal	Nocturnal	Nocturnal	Nocturnal	Nocturnal	Nocturnal	Nocturnal	Nocturnal	Nocturnal	Nocturnal	Nocturnal	Nocturnal	Nocturnal	Nocturnal	Nocturnal	Nocturnal	Nocturnal	Nocturnal	Nocturnal	Nocturnal	Nocturnal	Nocturnal	Nocturnal	Nocturnal
Berylmys bowersi	Nocturnal	Nocturnal	Nocturnal	Nocturnal	Nocturnal	Nocturnal	Nocturnal	Nocturnal	Nocturnal	Nocturnal	Nocturnal	Nocturnal	Nocturnal	Nocturnal	Nocturnal	Nocturnal	Nocturnal	Nocturnal	Nocturnal	Nocturnal	Nocturnal	Nocturnal	Nocturnal	Nocturnal	Nocturnal
Berylmys manipulus	Nocturnal	Nocturnal	Nocturnal	Nocturnal	Nocturnal	Nocturnal	Nocturnal	Nocturnal	Nocturnal	Nocturnal	Nocturnal	Nocturnal	Nocturnal	Nocturnal	Nocturnal	Nocturnal	Nocturnal	Nocturnal	Nocturnal	Nocturnal	Nocturnal	Nocturnal	Nocturnal	Nocturnal	Nocturnal
Bettongia gaimardi	Nocturnal	Nocturnal	Nocturnal	Nocturnal	Nocturnal	Nocturnal	Nocturnal	Nocturnal	Nocturnal	Nocturnal	Nocturnal	Nocturnal	Nocturnal	Nocturnal	Nocturnal	Nocturnal	Nocturnal	Nocturnal	Nocturnal	Nocturnal	Nocturnal	Nocturnal	Nocturnal	Nocturnal	Nocturnal
Bettongia lesueur	Nocturnal	Nocturnal	Nocturnal	Nocturnal	Nocturnal	Nocturnal	Nocturnal	Nocturnal	Nocturnal	Nocturnal	Nocturnal	Nocturnal	Nocturnal	Nocturnal	Nocturnal	Nocturnal	Nocturnal	Nocturnal	Nocturnal	Nocturnal	Nocturnal	Nocturnal	Nocturnal	Nocturnal	Nocturnal
Bettongia penicillata	Nocturnal	Nocturnal	Nocturnal	Nocturnal	Nocturnal	Nocturnal	Nocturnal	Nocturnal	Nocturnal	Nocturnal	Nocturnal	Nocturnal	Nocturnal	Nocturnal	Nocturnal	Nocturnal	Nocturnal	Nocturnal	Nocturnal	Nocturnal	Nocturnal	Nocturnal	Nocturnal	Nocturnal	Nocturnal
Bettongia tropica	Nocturnal	Nocturnal	Nocturnal	Nocturnal	Nocturnal	Nocturnal	Nocturnal	Nocturnal	Nocturnal	Nocturnal	Nocturnal	Nocturnal	Nocturnal	Nocturnal	Nocturnal	Nocturnal	Nocturnal	Nocturnal	Nocturnal	Nocturnal	Nocturnal	Nocturnal	Nocturnal	Nocturnal	Nocturnal
Bibimys chacoensis	Nocturnal	Nocturnal	Nocturnal	Nocturnal	Nocturnal	Nocturnal	Nocturnal	Nocturnal	Nocturnal	Nocturnal	Nocturnal	Nocturnal	Nocturnal	Nocturnal	Nocturnal	Nocturnal	Nocturnal	Nocturnal	Nocturnal	Nocturnal	Nocturnal	Nocturnal	Nocturnal	Nocturnal	Nocturnal
Bibimys labiosus	Nocturnal	Nocturnal	Nocturnal	Nocturnal	Nocturnal	Nocturnal	Nocturnal	Nocturnal	Nocturnal	Nocturnal	Nocturnal	Nocturnal	Nocturnal	Nocturnal	Nocturnal	Nocturnal	Nocturnal	Nocturnal	Nocturnal	Nocturnal	Nocturnal	Nocturnal	Nocturnal	Nocturnal	Nocturnal
Bibimys torresi	Nocturnal	Nocturnal	Nocturnal	Nocturnal	Nocturnal	Nocturnal	Nocturnal	Nocturnal	Nocturnal	Nocturnal	Nocturnal	Nocturnal	Nocturnal	Nocturnal	Nocturnal	Nocturnal	Nocturnal	Nocturnal	Nocturnal	Nocturnal	Nocturnal	Nocturnal	Nocturnal	Nocturnal	Nocturnal
Bison bison	Cathemeral	Cathemeral	Cathemeral	Cathemeral	Cathemeral	Cathemeral	Cathemeral	Cathemeral	Cathemeral	Cathemeral	Cathemeral	Cathemeral	Cathemeral	Cathemeral	Cathemeral	Cathemeral	Cathemeral	Cathemeral	Cathemeral	Cathemeral	Cathemeral	Cathemeral	Cathemeral	Cathemeral	Cathemeral
Bison bonasus	Cathemeral	Cathemeral	Cathemeral	Cathemeral	Cathemeral	Cathemeral	Cathemeral	Cathemeral	Cathemeral	Cathemeral	Cathemeral	Cathemeral	Cathemeral	Cathemeral	Cathemeral	Cathemeral	Cathemeral	Cathemeral	Cathemeral	Cathemeral	Cathemeral	Cathemeral	Cathemeral	Cathemeral	Cathemeral
Biswamoyopterus biswasi	Crepuscular	Crepuscular	Crepuscular	Crepuscular	Crepuscular	Crepuscular	Crepuscular	Crepuscular	Crepuscular	Crepuscular	Crepuscular	Crepuscular	Crepuscular	Crepuscular	Crepuscular	Crepuscular	Crepuscular	Crepuscular	Crepuscular	Crepuscular	Crepuscular	Crepuscular	Crepuscular	Crepuscular	Crepuscular
Blanfordimys afghanus	Diurnal	Diurnal	Diurnal	Diurnal	Diurnal	Diurnal	Diurnal	Diurnal	Diurnal	Diurnal	Diurnal	Diurnal	Diurnal	Diurnal	Diurnal	Diurnal	Diurnal	Diurnal	Diurnal	Diurnal	Diurnal	Diurnal	Diurnal	Diurnal	Diurnal
Blanfordimys bucharensis	Cathemeral	Cathemeral	Cathemeral	Cathemeral	Cathemeral	Cathemeral	Cathemeral	Cathemeral	Cathemeral	Cathemeral	Cathemeral	Cathemeral	Cathemeral	Cathemeral	Cathemeral	Cathemeral	Cathemeral	Cathemeral	Cathemeral	Cathemeral	Cathemeral	Cathemeral	Cathemeral	Cathemeral	Cathemeral
Blarina brevicauda	Nocturnal	Nocturnal	Nocturnal	Nocturnal	Nocturnal	Nocturnal	Nocturnal	Nocturnal	Nocturnal	Nocturnal	Nocturnal	Nocturnal	Nocturnal	Nocturnal	Nocturnal	Nocturnal	Nocturnal	Nocturnal	Nocturnal	Nocturnal	Nocturnal	Nocturnal	Nocturnal	Nocturnal	Nocturnal
Blarina carolinensis	Nocturnal	Nocturnal	Nocturnal	Nocturnal	Nocturnal	Nocturnal	Nocturnal	Nocturnal	Nocturnal	Nocturnal	Nocturnal	Nocturnal	Nocturnal	Nocturnal	Nocturnal	Nocturnal	Nocturnal	Nocturnal	Nocturnal	Nocturnal	Nocturnal	Nocturnal	Nocturnal	Nocturnal	Nocturnal
Blarina hylophaga	Crepuscular	Crepuscular	Crepuscular	Crepuscular	Crepuscular	Crepuscular	Crepuscular	Crepuscular	Crepuscular	Crepuscular	Crepuscular	Crepuscular	Crepuscular	Crepuscular	Crepuscular	Crepuscular	Crepuscular	Crepuscular	Crepuscular	Crepuscular	Crepuscular	Crepuscular	Crepuscular	Crepuscular	Crepuscular
Blarinella griselda	Nocturnal	Nocturnal	Nocturnal	Nocturnal	Nocturnal	Nocturnal	Nocturnal	Nocturnal	Nocturnal	Nocturnal	Nocturnal	Nocturnal	Nocturnal	Nocturnal	Nocturnal	Nocturnal	Nocturnal	Nocturnal	Nocturnal	Nocturnal	Nocturnal	Nocturnal	Nocturnal	Nocturnal	Nocturnal
Blarinella quadraticauda	Nocturnal	Nocturnal	Nocturnal	Nocturnal	Nocturnal	Nocturnal	Nocturnal	Nocturnal	Nocturnal	Nocturnal	Nocturnal	Nocturnal	Nocturnal	Nocturnal	Nocturnal	Nocturnal	Nocturnal	Nocturnal	Nocturnal	Nocturnal	Nocturnal	Nocturnal	Nocturnal	Nocturnal	Nocturnal
Blarinella wardi	Nocturnal	Nocturnal	Nocturnal	Nocturnal	Nocturnal	Nocturnal	Nocturnal	Nocturnal	Nocturnal	Nocturnal	Nocturnal	Nocturnal	Nocturnal	Nocturnal	Nocturnal	Nocturnal	Nocturnal	Nocturnal	Nocturnal	Nocturnal	Nocturnal	Nocturnal	Nocturnal	Nocturnal	Nocturnal
Blastocerus dichotomus	Nocturnal	Nocturnal	Nocturnal	Nocturnal	Nocturnal	Nocturnal	Nocturnal	Nocturnal	Nocturnal	Nocturnal	Nocturnal	Nocturnal	Nocturnal	Nocturnal	Nocturnal	Nocturnal	Nocturnal	Nocturnal	Nocturnal	Nocturnal	Nocturnal	Nocturnal	Nocturnal	Nocturnal	Nocturnal
Bos gaurus	Cathemeral	Cathemeral	Cathemeral	Cathemeral	Cathemeral	Cathemeral	Cathemeral	Cathemeral	Cathemeral	Cathemeral	Cathemeral	Cathemeral	Cathemeral	Cathemeral	Cathemeral	Cathemeral	Cathemeral	Cathemeral	Cathemeral	Cathemeral	Cathemeral	Cathemeral	Cathemeral	Cathemeral	Cathemeral
Bos javanicus	Cathemeral	Cathemeral	Cathemeral	Cathemeral	Cathemeral	Cathemeral	Cathemeral	Cathemeral	Cathemeral	Cathemeral	Cathemeral	Cathemeral	Cathemeral	Cathemeral	Cathemeral	Cathemeral	Cathemeral	Cathemeral	Cathemeral	Cathemeral	Cathemeral	Cathemeral	Cathemeral	Cathemeral	Cathemeral
Bos mutus	Cathemeral	Cathemeral	Cathemeral	Cathemeral	Cathemeral	Cathemeral	Cathemeral	Cathemeral	Cathemeral	Cathemeral	Cathemeral	Cathemeral	Cathemeral	Cathemeral	Cathemeral	Cathemeral	Cathemeral	Cathemeral	Cathemeral	Cathemeral	Cathemeral	Cathemeral	Cathemeral	Cathemeral	Cathemeral
Bos sauveli	Cathemeral	Cathemeral	Cathemeral	Cathemeral	Cathemeral	Cathemeral	Cathemeral	Cathemeral	Cathemeral	Cathemeral	Cathemeral	Cathemeral	Cathemeral	Cathemeral	Cathemeral	Cathemeral	Cathemeral	Cathemeral	Cathemeral	Cathemeral	Cathemeral	Cathemeral	Cathemeral	Cathemeral	Cathemeral
Boselaphus tragocamelus	Crepuscular	Crepuscular	Crepuscular	Crepuscular	Crepuscular	Crepuscular	Crepuscular	Crepuscular	Crepuscular	Crepuscular	Crepuscular	Crepuscular	Crepuscular	Crepuscular	Crepuscular	Crepuscular	Crepuscular	Crepuscular	Crepuscular	Crepuscular	Crepuscular	Crepuscular	Crepuscular	Crepuscular	Crepuscular
Brachiones przewalskii	Nocturnal	Nocturnal	Nocturnal	Nocturnal	Nocturnal	Nocturnal	Nocturnal	Nocturnal	Nocturnal	Nocturnal	Nocturnal	Nocturnal	Nocturnal	Nocturnal	Nocturnal	Nocturnal	Nocturnal	Nocturnal	Nocturnal	Nocturnal	Nocturnal	Nocturnal	Nocturnal	Nocturnal	Nocturnal
Brachylagus idahoensis	Crepuscular	Crepuscular	Crepuscular	Crepuscular	Crepuscular	Crepuscular	Crepuscular	Crepuscular	Crepuscular	Crepuscular	Crepuscular	Crepuscular	Crepuscular	Crepuscular	Crepuscular	Crepuscular	Crepuscular	Crepuscular	Crepuscular	Crepuscular	Crepuscular	Crepuscular	Crepuscular	Crepuscular	Crepuscular
Brachyphylla cavernarum	Nocturnal	Nocturnal	Nocturnal	Nocturnal	Nocturnal	Nocturnal	Nocturnal	Nocturnal	Nocturnal	Nocturnal	Nocturnal	Nocturnal	Nocturnal	Nocturnal	Nocturnal	Nocturnal	Nocturnal	Nocturnal	Nocturnal	Nocturnal	Nocturnal	Nocturnal	Nocturnal	Nocturnal	Nocturnal
Brachyphylla nana	Nocturnal	Nocturnal	Nocturnal	Nocturnal	Nocturnal	Nocturnal	Nocturnal	Nocturnal	Nocturnal	Nocturnal	Nocturnal	Nocturnal	Nocturnal	Nocturnal	Nocturnal	Nocturnal	Nocturnal	Nocturnal	Nocturnal	Nocturnal	Nocturnal	Nocturnal	Nocturnal	Nocturnal	Nocturnal
Brachytarsomys albicauda	Nocturnal	Nocturnal	Nocturnal	Nocturnal	Nocturnal	Nocturnal	Nocturnal	Nocturnal	Nocturnal	Nocturnal	Nocturnal	Nocturnal	Nocturnal	Nocturnal	Nocturnal	Nocturnal	Nocturnal	Nocturnal	Nocturnal	Nocturnal	Nocturnal	Nocturnal	Nocturnal	Nocturnal	Nocturnal
Brachytarsomys villosa	Nocturnal	Nocturnal	Nocturnal	Nocturnal	Nocturnal	Nocturnal	Nocturnal	Nocturnal	Nocturnal	Nocturnal	Nocturnal	Nocturnal	Nocturnal	Nocturnal	Nocturnal	Nocturnal	Nocturnal	Nocturnal	Nocturnal	Nocturnal	Nocturnal	Nocturnal	Nocturnal	Nocturnal	Nocturnal
Brachyteles arachnoides	Diurnal	Diurnal	Diurnal	Diurnal	Diurnal	Diurnal	Diurnal	Diurnal	Diurnal	Diurnal	Diurnal	Diurnal	Diurnal	Diurnal	Diurnal	Diurnal	Diurnal	Diurnal	Diurnal	Diurnal	Diurnal	Diurnal	Diurnal	Diurnal	Diurnal
Brachyteles hypoxanthus	Diurnal	Diurnal	Diurnal	Diurnal	Diurnal	Diurnal	Diurnal	Diurnal	Diurnal	Diurnal	Diurnal	Diurnal	Diurnal	Diurnal	Diurnal	Diurnal	Diurnal	Diurnal	Diurnal	Diurnal	Diurnal	Diurnal	Diurnal	Diurnal	Diurnal
Brachyuromys betsileoensis	Cathemeral	Cathemeral	Cathemeral	Cathemeral	Cathemeral	Cathemeral	Cathemeral	Cathemeral	Cathemeral	Cathemeral	Cathemeral	Cathemeral	Cathemeral	Cathemeral	Cathemeral	Cathemeral	Cathemeral	Cathemeral	Cathemeral	Cathemeral	Cathemeral	Cathemeral	Cathemeral	Cathemeral	Cathemeral
Brachyuromys ramirohitra	Cathemeral	Cathemeral	Cathemeral	Cathemeral	Cathemeral	Cathemeral	Cathemeral	Cathemeral	Cathemeral	Cathemeral	Cathemeral	Cathemeral	Cathemeral	Cathemeral	Cathemeral	Cathemeral	Cathemeral	Cathemeral	Cathemeral	Cathemeral	Cathemeral	Cathemeral	Cathemeral	Cathemeral	Cathemeral
Bradypus pygmaeus	Cathemeral	Cathemeral	Cathemeral	Cathemeral	Cathemeral	Cathemeral	Cathemeral	Cathemeral	Cathemeral	Cathemeral	Cathemeral	Cathemeral	Cathemeral	Cathemeral	Cathemeral	Cathemeral	Cathemeral	Cathemeral	Cathemeral	Cathemeral	Cathemeral	Cathemeral	Cathemeral	Cathemeral	Cathemeral
Bradypus torquatus	Diurnal	Diurnal	Diurnal	Diurnal	Diurnal	Diurnal	Diurnal	Diurnal	Diurnal	Diurnal	Diurnal	Diurnal	Diurnal	Diurnal	Diurnal	Diurnal	Diurnal	Diurnal	Diurnal	Diurnal	Diurnal	Diurnal	Diurnal	Diurnal	Diurnal
Bradypus tridactylus	Cathemeral	Cathemeral	Cathemeral	Cathemeral	Cathemeral	Cathemeral	Cathemeral	Cathemeral	Cathemeral	Cathemeral	Cathemeral	Cathemeral	Cathemeral	Cathemeral	Cathemeral	Cathemeral	Cathemeral	Cathemeral	Cathemeral	Cathemeral	Cathemeral	Cathemeral	Cathemeral	Cathemeral	Cathemeral
Bradypus variegatus	Diurnal	Diurnal	Diurnal	Diurnal	Diurnal	Diurnal	Diurnal	Diurnal	Diurnal	Diurnal	Diurnal	Diurnal	Diurnal	Diurnal	Diurnal	Diurnal	Diurnal	Diurnal	Diurnal	Diurnal	Diurnal	Diurnal	Diurnal	Diurnal	Diurnal
Brucepattersonius albinasus	Nocturnal	Nocturnal	Nocturnal	Nocturnal	Nocturnal	Nocturnal	Nocturnal	Nocturnal	Nocturnal	Nocturnal	Nocturnal	Nocturnal	Nocturnal	Nocturnal	Nocturnal	Nocturnal	Nocturnal	Nocturnal	Nocturnal	Nocturnal	Nocturnal	Nocturnal	Nocturnal	Nocturnal	Nocturnal
Brucepattersonius griserufescens	Nocturnal	Nocturnal	Nocturnal	Nocturnal	Nocturnal	Nocturnal	Nocturnal	Nocturnal	Nocturnal	Nocturnal	Nocturnal	Diurnal	Diurnal	Nocturnal	Cathemeral	Nocturnal	Nocturnal	Crepuscular	Cathemeral	Nocturnal	Nocturnal	Nocturnal	Nocturnal	Nocturnal	Nocturnal
Brucepattersonius guarani	Cathemeral	Nocturnal	Nocturnal	Nocturnal	Nocturnal	Cathemeral	Nocturnal	Nocturnal	Nocturnal	Nocturnal	Diurnal	Nocturnal	Nocturnal	Nocturnal	Nocturnal	Nocturnal	Nocturnal	Nocturnal	Nocturnal	Nocturnal	Nocturnal	Nocturnal	Nocturnal	Diurnal	Nocturnal
Brucepattersonius igniventris	Diurnal	Diurnal	Nocturnal	Diurnal	Nocturnal	Diurnal	Nocturnal	Cathemeral	Nocturnal	Diurnal	Nocturnal	Diurnal	Cathemeral	Cathemeral	Nocturnal	Nocturnal	Nocturnal	Nocturnal	Cathemeral	Nocturnal	Nocturnal	Diurnal	Nocturnal	Nocturnal	Nocturnal
Brucepattersonius iheringi	Nocturnal	Nocturnal	Nocturnal	Nocturnal	Nocturnal	Nocturnal	Nocturnal	Nocturnal	Nocturnal	Nocturnal	Nocturnal	Nocturnal	Nocturnal	Nocturnal	Nocturnal	Nocturnal	Nocturnal	Nocturnal	Nocturnal	Nocturnal	Nocturnal	Nocturnal	Nocturnal	Nocturnal	Nocturnal
Brucepattersonius misionensis	Nocturnal	Nocturnal	Nocturnal	Nocturnal	Nocturnal	Nocturnal	Nocturnal	Nocturnal	Nocturnal	Nocturnal	Nocturnal	Nocturnal	Nocturnal	Nocturnal	Nocturnal	Nocturnal	Nocturnal	Nocturnal	Nocturnal	Nocturnal	Nocturnal	Nocturnal	Nocturnal	Nocturnal	Nocturnal
Brucepattersonius paradisus	Nocturnal	Nocturnal	Nocturnal	Nocturnal	Nocturnal	Nocturnal	Nocturnal	Nocturnal	Nocturnal	Nocturnal	Nocturnal	Nocturnal	Nocturnal	Nocturnal	Nocturnal	Nocturnal	Nocturnal	Nocturnal	Nocturnal	Nocturnal	Nocturnal	Nocturnal	Nocturnal	Nocturnal	Nocturnal
Brucepattersonius soricinus	Nocturnal	Cathemeral	Nocturnal	Nocturnal	Nocturnal	Diurnal	Diurnal	Nocturnal	Cathemeral	Nocturnal	Nocturnal	Nocturnal	Cathemeral	Nocturnal	Diurnal	Cathemeral	Cathemeral	Nocturnal	Nocturnal	Diurnal	Nocturnal	Nocturnal	Nocturnal	Nocturnal	Nocturnal
Bubalus arnee	Cathemeral	Cathemeral	Cathemeral	Cathemeral	Cathemeral	Cathemeral	Cathemeral	Cathemeral	Cathemeral	Cathemeral	Cathemeral	Cathemeral	Cathemeral	Cathemeral	Cathemeral	Cathemeral	Cathemeral	Cathemeral	Cathemeral	Cathemeral	Cathemeral	Cathemeral	Cathemeral	Cathemeral	Cathemeral
Bubalus depressicornis	Cathemeral	Cathemeral	Cathemeral	Cathemeral	Cathemeral	Cathemeral	Cathemeral	Cathemeral	Cathemeral	Cathemeral	Cathemeral	Cathemeral	Cathemeral	Cathemeral	Cathemeral	Cathemeral	Cathemeral	Cathemeral	Cathemeral	Cathemeral	Cathemeral	Cathemeral	Cathemeral	Cathemeral	Cathemeral
Bubalus mindorensis	Diurnal	Diurnal	Diurnal	Diurnal	Diurnal	Diurnal	Diurnal	Diurnal	Diurnal	Diurnal	Diurnal	Diurnal	Diurnal	Diurnal	Diurnal	Diurnal	Diurnal	Diurnal	Diurnal	Diurnal	Diurnal	Diurnal	Diurnal	Diurnal	Diurnal
Bubalus quarlesi	Cathemeral	Cathemeral	Cathemeral	Cathemeral	Cathemeral	Cathemeral	Cathemeral	Cathemeral	Cathemeral	Cathemeral	Cathemeral	Cathemeral	Cathemeral	Cathemeral	Cathemeral	Cathemeral	Cathemeral	Cathemeral	Cathemeral	Cathemeral	Cathemeral	Cathemeral	Cathemeral	Cathemeral	Cathemeral
Budorcas taxicolor	Diurnal	Diurnal	Diurnal	Diurnal	Diurnal	Diurnal	Diurnal	Diurnal	Diurnal	Diurnal	Diurnal	Diurnal	Diurnal	Diurnal	Diurnal	Diurnal	Diurnal	Diurnal	Diurnal	Diurnal	Diurnal	Diurnal	Diurnal	Diurnal	Diurnal
Bullimus bagobus	Nocturnal	Nocturnal	Nocturnal	Nocturnal	Nocturnal	Nocturnal	Nocturnal	Nocturnal	Nocturnal	Nocturnal	Nocturnal	Nocturnal	Nocturnal	Nocturnal	Nocturnal	Nocturnal	Nocturnal	Nocturnal	Nocturnal	Nocturnal	Nocturnal	Nocturnal	Nocturnal	Nocturnal	Nocturnal
Bullimus gamay	Nocturnal	Nocturnal	Nocturnal	Nocturnal	Nocturnal	Nocturnal	Nocturnal	Nocturnal	Nocturnal	Nocturnal	Nocturnal	Nocturnal	Nocturnal	Nocturnal	Nocturnal	Nocturnal	Nocturnal	Nocturnal	Nocturnal	Nocturnal	Nocturnal	Nocturnal	Nocturnal	Nocturnal	Nocturnal
Bullimus luzonicus	Cathemeral	Cathemeral	Cathemeral	Cathemeral	Cathemeral	Cathemeral	Cathemeral	Cathemeral	Cathemeral	Cathemeral	Cathemeral	Cathemeral	Cathemeral	Cathemeral	Cathemeral	Cathemeral	Cathemeral	Cathemeral	Cathemeral	Cathemeral	Cathemeral	Cathemeral	Cathemeral	Cathemeral	Cathemeral
Bunolagus monticularis	Nocturnal	Nocturnal	Nocturnal	Nocturnal	Nocturnal	Nocturnal	Nocturnal	Nocturnal	Nocturnal	Nocturnal	Nocturnal	Nocturnal	Nocturnal	Nocturnal	Nocturnal	Nocturnal	Nocturnal	Nocturnal	Nocturnal	Nocturnal	Nocturnal	Nocturnal	Nocturnal	Nocturnal	Nocturnal
Bunomys andrewsi	Nocturnal	Nocturnal	Nocturnal	Nocturnal	Nocturnal	Nocturnal	Nocturnal	Nocturnal	Nocturnal	Nocturnal	Nocturnal	Nocturnal	Nocturnal	Nocturnal	Nocturnal	Nocturnal	Nocturnal	Nocturnal	Nocturnal	Nocturnal	Nocturnal	Nocturnal	Nocturnal	Nocturnal	Nocturnal
Bunomys chrysocomus	Nocturnal	Nocturnal	Nocturnal	Nocturnal	Nocturnal	Nocturnal	Nocturnal	Nocturnal	Nocturnal	Nocturnal	Nocturnal	Nocturnal	Nocturnal	Nocturnal	Nocturnal	Nocturnal	Nocturnal	Nocturnal	Nocturnal	Nocturnal	Nocturnal	Nocturnal	Nocturnal	Nocturnal	Nocturnal
Bunomys coelestis	Nocturnal	Nocturnal	Nocturnal	Nocturnal	Nocturnal	Nocturnal	Nocturnal	Nocturnal	Nocturnal	Nocturnal	Nocturnal	Nocturnal	Nocturnal	Nocturnal	Nocturnal	Nocturnal	Nocturnal	Nocturnal	Nocturnal	Nocturnal	Nocturnal	Nocturnal	Nocturnal	Nocturnal	Nocturnal
Bunomys fratrorum	Nocturnal	Nocturnal	Nocturnal	Nocturnal	Nocturnal	Nocturnal	Nocturnal	Nocturnal	Nocturnal	Nocturnal	Nocturnal	Nocturnal	Nocturnal	Nocturnal	Nocturnal	Nocturnal	Nocturnal	Nocturnal	Nocturnal	Nocturnal	Nocturnal	Nocturnal	Nocturnal	Nocturnal	Nocturnal
Bunomys penitus	Nocturnal	Nocturnal	Nocturnal	Nocturnal	Nocturnal	Nocturnal	Nocturnal	Nocturnal	Nocturnal	Nocturnal	Nocturnal	Nocturnal	Nocturnal	Nocturnal	Nocturnal	Nocturnal	Nocturnal	Nocturnal	Nocturnal	Nocturnal	Nocturnal	Nocturnal	Nocturnal	Nocturnal	Nocturnal
Bunomys prolatus	Nocturnal	Nocturnal	Nocturnal	Nocturnal	Nocturnal	Nocturnal	Nocturnal	Nocturnal	Nocturnal	Nocturnal	Nocturnal	Nocturnal	Nocturnal	Nocturnal	Nocturnal	Nocturnal	Nocturnal	Nocturnal	Nocturnal	Nocturnal	Nocturnal	Nocturnal	Nocturnal	Nocturnal	Nocturnal
Burramys parvus	Nocturnal	Nocturnal	Nocturnal	Nocturnal	Nocturnal	Nocturnal	Nocturnal	Nocturnal	Nocturnal	Nocturnal	Nocturnal	Nocturnal	Nocturnal	Nocturnal	Nocturnal	Nocturnal	Nocturnal	Nocturnal	Nocturnal	Nocturnal	Nocturnal	Nocturnal	Nocturnal	Nocturnal	Nocturnal
Cabassous centralis	Nocturnal	Nocturnal	Nocturnal	Nocturnal	Nocturnal	Nocturnal	Nocturnal	Nocturnal	Nocturnal	Nocturnal	Nocturnal	Nocturnal	Nocturnal	Nocturnal	Nocturnal	Nocturnal	Nocturnal	Nocturnal	Nocturnal	Nocturnal	Nocturnal	Nocturnal	Nocturnal	Nocturnal	Nocturnal
Cabassous chacoensis	Nocturnal	Nocturnal	Nocturnal	Nocturnal	Nocturnal	Nocturnal	Nocturnal	Nocturnal	Nocturnal	Nocturnal	Nocturnal	Nocturnal	Nocturnal	Nocturnal	Nocturnal	Nocturnal	Nocturnal	Nocturnal	Nocturnal	Nocturnal	Nocturnal	Nocturnal	Nocturnal	Nocturnal	Nocturnal
Cabassous tatouay	Nocturnal	Nocturnal	Nocturnal	Nocturnal	Nocturnal	Nocturnal	Nocturnal	Nocturnal	Nocturnal	Nocturnal	Nocturnal	Nocturnal	Nocturnal	Nocturnal	Nocturnal	Nocturnal	Nocturnal	Nocturnal	Nocturnal	Nocturnal	Nocturnal	Nocturnal	Nocturnal	Nocturnal	Nocturnal
Cabassous unicinctus	Nocturnal	Nocturnal	Nocturnal	Nocturnal	Nocturnal	Nocturnal	Nocturnal	Nocturnal	Nocturnal	Nocturnal	Nocturnal	Nocturnal	Nocturnal	Nocturnal	Nocturnal	Nocturnal	Nocturnal	Nocturnal	Nocturnal	Nocturnal	Nocturnal	Nocturnal	Nocturnal	Nocturnal	Nocturnal
Cacajao calvus	Diurnal	Diurnal	Diurnal	Diurnal	Diurnal	Diurnal	Diurnal	Diurnal	Diurnal	Diurnal	Diurnal	Diurnal	Diurnal	Diurnal	Diurnal	Diurnal	Diurnal	Diurnal	Diurnal	Diurnal	Diurnal	Diurnal	Diurnal	Diurnal	Diurnal
Cacajao hosomi	Diurnal	Diurnal	Diurnal	Diurnal	Diurnal	Diurnal	Diurnal	Diurnal	Diurnal	Diurnal	Diurnal	Diurnal	Diurnal	Diurnal	Diurnal	Diurnal	Diurnal	Diurnal	Diurnal	Diurnal	Diurnal	Diurnal	Diurnal	Diurnal	Diurnal
Caenolestes caniventer	Nocturnal	Nocturnal	Nocturnal	Nocturnal	Nocturnal	Nocturnal	Nocturnal	Nocturnal	Nocturnal	Nocturnal	Nocturnal	Nocturnal	Nocturnal	Nocturnal	Nocturnal	Nocturnal	Nocturnal	Nocturnal	Nocturnal	Nocturnal	Nocturnal	Nocturnal	Nocturnal	Nocturnal	Nocturnal
Caenolestes condorensis	Nocturnal	Nocturnal	Nocturnal	Nocturnal	Nocturnal	Nocturnal	Nocturnal	Nocturnal	Nocturnal	Nocturnal	Nocturnal	Nocturnal	Nocturnal	Nocturnal	Nocturnal	Nocturnal	Nocturnal	Nocturnal	Nocturnal	Nocturnal	Nocturnal	Nocturnal	Nocturnal	Nocturnal	Nocturnal
Caenolestes convelatus	Nocturnal	Nocturnal	Nocturnal	Nocturnal	Nocturnal	Nocturnal	Nocturnal	Nocturnal	Nocturnal	Nocturnal	Nocturnal	Nocturnal	Nocturnal	Nocturnal	Nocturnal	Nocturnal	Nocturnal	Nocturnal	Nocturnal	Nocturnal	Nocturnal	Nocturnal	Nocturnal	Nocturnal	Nocturnal
Caenolestes fuliginosus	Nocturnal	Nocturnal	Nocturnal	Nocturnal	Nocturnal	Nocturnal	Nocturnal	Nocturnal	Nocturnal	Nocturnal	Nocturnal	Nocturnal	Nocturnal	Nocturnal	Nocturnal	Nocturnal	Nocturnal	Nocturnal	Nocturnal	Nocturnal	Nocturnal	Nocturnal	Nocturnal	Nocturnal	Nocturnal
Caenolestes sangay	Nocturnal	Nocturnal	Nocturnal	Nocturnal	Nocturnal	Nocturnal	Nocturnal	Nocturnal	Nocturnal	Nocturnal	Nocturnal	Nocturnal	Nocturnal	Nocturnal	Nocturnal	Nocturnal	Nocturnal	Nocturnal	Nocturnal	Nocturnal	Nocturnal	Nocturnal	Nocturnal	Nocturnal	Nocturnal
Callicebus aureipalatii	Diurnal	Diurnal	Diurnal	Diurnal	Diurnal	Diurnal	Diurnal	Diurnal	Diurnal	Diurnal	Diurnal	Diurnal	Diurnal	Diurnal	Diurnal	Diurnal	Diurnal	Diurnal	Diurnal	Diurnal	Diurnal	Diurnal	Diurnal	Diurnal	Diurnal
Callicebus baptista	Diurnal	Diurnal	Diurnal	Diurnal	Diurnal	Diurnal	Diurnal	Diurnal	Diurnal	Diurnal	Diurnal	Diurnal	Diurnal	Diurnal	Diurnal	Diurnal	Diurnal	Diurnal	Diurnal	Diurnal	Diurnal	Diurnal	Diurnal	Diurnal	Diurnal
Callicebus barbarabrownae	Diurnal	Diurnal	Diurnal	Diurnal	Diurnal	Diurnal	Diurnal	Diurnal	Diurnal	Diurnal	Diurnal	Diurnal	Diurnal	Diurnal	Diurnal	Diurnal	Diurnal	Diurnal	Diurnal	Diurnal	Diurnal	Diurnal	Diurnal	Diurnal	Diurnal
Callicebus bernhardi	Diurnal	Diurnal	Diurnal	Diurnal	Diurnal	Diurnal	Diurnal	Diurnal	Diurnal	Diurnal	Diurnal	Diurnal	Diurnal	Diurnal	Diurnal	Diurnal	Diurnal	Diurnal	Diurnal	Diurnal	Diurnal	Diurnal	Diurnal	Diurnal	Diurnal
Callicebus brunneus	Diurnal	Diurnal	Diurnal	Diurnal	Diurnal	Diurnal	Diurnal	Diurnal	Diurnal	Diurnal	Diurnal	Diurnal	Diurnal	Diurnal	Diurnal	Diurnal	Diurnal	Diurnal	Diurnal	Diurnal	Diurnal	Diurnal	Diurnal	Diurnal	Diurnal
Callicebus caligatus	Diurnal	Diurnal	Diurnal	Diurnal	Diurnal	Diurnal	Diurnal	Diurnal	Diurnal	Diurnal	Diurnal	Diurnal	Diurnal	Diurnal	Diurnal	Diurnal	Diurnal	Diurnal	Diurnal	Diurnal	Diurnal	Diurnal	Diurnal	Diurnal	Diurnal
Callicebus caquetensis	Diurnal	Diurnal	Diurnal	Diurnal	Diurnal	Diurnal	Diurnal	Diurnal	Diurnal	Diurnal	Diurnal	Diurnal	Diurnal	Diurnal	Diurnal	Diurnal	Diurnal	Diurnal	Diurnal	Diurnal	Diurnal	Diurnal	Diurnal	Diurnal	Diurnal
Callicebus cinerascens	Diurnal	Diurnal	Diurnal	Diurnal	Diurnal	Diurnal	Diurnal	Diurnal	Diurnal	Diurnal	Diurnal	Diurnal	Diurnal	Diurnal	Diurnal	Diurnal	Diurnal	Diurnal	Diurnal	Diurnal	Diurnal	Diurnal	Diurnal	Diurnal	Diurnal
Callicebus coimbrai	Diurnal	Diurnal	Diurnal	Diurnal	Diurnal	Diurnal	Diurnal	Diurnal	Diurnal	Diurnal	Diurnal	Diurnal	Diurnal	Diurnal	Diurnal	Diurnal	Diurnal	Diurnal	Diurnal	Diurnal	Diurnal	Diurnal	Diurnal	Diurnal	Diurnal
Callicebus cupreus	Diurnal	Diurnal	Diurnal	Diurnal	Diurnal	Diurnal	Diurnal	Diurnal	Diurnal	Diurnal	Diurnal	Diurnal	Diurnal	Diurnal	Diurnal	Diurnal	Diurnal	Diurnal	Diurnal	Diurnal	Diurnal	Diurnal	Diurnal	Diurnal	Diurnal
Callicebus discolor	Diurnal	Diurnal	Diurnal	Diurnal	Diurnal	Diurnal	Diurnal	Diurnal	Diurnal	Diurnal	Diurnal	Diurnal	Diurnal	Diurnal	Diurnal	Diurnal	Diurnal	Diurnal	Diurnal	Diurnal	Diurnal	Diurnal	Diurnal	Diurnal	Diurnal
Callicebus donacophilus	Diurnal	Diurnal	Diurnal	Diurnal	Diurnal	Diurnal	Diurnal	Diurnal	Diurnal	Diurnal	Diurnal	Diurnal	Diurnal	Diurnal	Diurnal	Diurnal	Diurnal	Diurnal	Diurnal	Diurnal	Diurnal	Diurnal	Diurnal	Diurnal	Diurnal
Callicebus dubius	Diurnal	Diurnal	Diurnal	Diurnal	Diurnal	Diurnal	Diurnal	Diurnal	Diurnal	Diurnal	Diurnal	Diurnal	Diurnal	Diurnal	Diurnal	Diurnal	Diurnal	Diurnal	Diurnal	Diurnal	Diurnal	Diurnal	Diurnal	Diurnal	Diurnal
Callicebus hoffmannsi	Diurnal	Diurnal	Diurnal	Diurnal	Diurnal	Diurnal	Diurnal	Diurnal	Diurnal	Diurnal	Diurnal	Diurnal	Diurnal	Diurnal	Diurnal	Diurnal	Diurnal	Diurnal	Diurnal	Diurnal	Diurnal	Diurnal	Diurnal	Diurnal	Diurnal
Callicebus lucifer	Diurnal	Diurnal	Diurnal	Diurnal	Diurnal	Diurnal	Diurnal	Diurnal	Diurnal	Diurnal	Diurnal	Diurnal	Diurnal	Diurnal	Diurnal	Diurnal	Diurnal	Diurnal	Diurnal	Diurnal	Diurnal	Diurnal	Diurnal	Diurnal	Diurnal
Callicebus lugens	Diurnal	Diurnal	Diurnal	Diurnal	Diurnal	Diurnal	Diurnal	Diurnal	Diurnal	Diurnal	Diurnal	Diurnal	Diurnal	Diurnal	Diurnal	Diurnal	Diurnal	Diurnal	Diurnal	Diurnal	Diurnal	Diurnal	Diurnal	Diurnal	Diurnal
Callicebus medemi	Diurnal	Diurnal	Diurnal	Diurnal	Diurnal	Diurnal	Diurnal	Diurnal	Diurnal	Diurnal	Diurnal	Diurnal	Diurnal	Diurnal	Diurnal	Diurnal	Diurnal	Diurnal	Diurnal	Diurnal	Diurnal	Diurnal	Diurnal	Diurnal	Diurnal
Callicebus melanochir	Diurnal	Diurnal	Diurnal	Diurnal	Diurnal	Diurnal	Diurnal	Diurnal	Diurnal	Diurnal	Diurnal	Diurnal	Diurnal	Diurnal	Diurnal	Diurnal	Diurnal	Diurnal	Diurnal	Diurnal	Diurnal	Diurnal	Diurnal	Diurnal	Diurnal
Callicebus modestus	Diurnal	Diurnal	Diurnal	Diurnal	Diurnal	Diurnal	Diurnal	Diurnal	Diurnal	Diurnal	Diurnal	Diurnal	Diurnal	Diurnal	Diurnal	Diurnal	Diurnal	Diurnal	Diurnal	Diurnal	Diurnal	Diurnal	Diurnal	Diurnal	Diurnal
Callicebus moloch	Diurnal	Diurnal	Diurnal	Diurnal	Diurnal	Diurnal	Diurnal	Diurnal	Diurnal	Diurnal	Diurnal	Diurnal	Diurnal	Diurnal	Diurnal	Diurnal	Diurnal	Diurnal	Diurnal	Diurnal	Diurnal	Diurnal	Diurnal	Diurnal	Diurnal
Callicebus nigrifrons	Diurnal	Diurnal	Diurnal	Diurnal	Diurnal	Diurnal	Diurnal	Diurnal	Diurnal	Diurnal	Diurnal	Diurnal	Diurnal	Diurnal	Diurnal	Diurnal	Diurnal	Diurnal	Diurnal	Diurnal	Diurnal	Diurnal	Diurnal	Diurnal	Diurnal
Callicebus oenanthe	Diurnal	Diurnal	Diurnal	Diurnal	Diurnal	Diurnal	Diurnal	Diurnal	Diurnal	Diurnal	Diurnal	Diurnal	Diurnal	Diurnal	Diurnal	Diurnal	Diurnal	Diurnal	Diurnal	Diurnal	Diurnal	Diurnal	Diurnal	Diurnal	Diurnal
Callicebus olallae	Diurnal	Diurnal	Diurnal	Diurnal	Diurnal	Diurnal	Diurnal	Diurnal	Diurnal	Diurnal	Diurnal	Diurnal	Diurnal	Diurnal	Diurnal	Diurnal	Diurnal	Diurnal	Diurnal	Diurnal	Diurnal	Diurnal	Diurnal	Diurnal	Diurnal
Callicebus ornatus	Diurnal	Diurnal	Diurnal	Diurnal	Diurnal	Diurnal	Diurnal	Diurnal	Diurnal	Diurnal	Diurnal	Diurnal	Diurnal	Diurnal	Diurnal	Diurnal	Diurnal	Diurnal	Diurnal	Diurnal	Diurnal	Diurnal	Diurnal	Diurnal	Diurnal
Callicebus pallescens	Diurnal	Diurnal	Diurnal	Diurnal	Diurnal	Diurnal	Diurnal	Diurnal	Diurnal	Diurnal	Diurnal	Diurnal	Diurnal	Diurnal	Diurnal	Diurnal	Diurnal	Diurnal	Diurnal	Diurnal	Diurnal	Diurnal	Diurnal	Diurnal	Diurnal
Callicebus personatus	Diurnal	Diurnal	Diurnal	Diurnal	Diurnal	Diurnal	Diurnal	Diurnal	Diurnal	Diurnal	Diurnal	Diurnal	Diurnal	Diurnal	Diurnal	Diurnal	Diurnal	Diurnal	Diurnal	Diurnal	Diurnal	Diurnal	Diurnal	Diurnal	Diurnal
Callicebus purinus	Diurnal	Diurnal	Diurnal	Diurnal	Diurnal	Diurnal	Diurnal	Diurnal	Diurnal	Diurnal	Diurnal	Diurnal	Diurnal	Diurnal	Diurnal	Diurnal	Diurnal	Diurnal	Diurnal	Diurnal	Diurnal	Diurnal	Diurnal	Diurnal	Diurnal
Callicebus regulus	Diurnal	Diurnal	Diurnal	Diurnal	Diurnal	Diurnal	Diurnal	Diurnal	Diurnal	Diurnal	Diurnal	Diurnal	Diurnal	Diurnal	Diurnal	Diurnal	Diurnal	Diurnal	Diurnal	Diurnal	Diurnal	Diurnal	Diurnal	Diurnal	Diurnal
Callicebus stephennashi	Diurnal	Diurnal	Diurnal	Diurnal	Diurnal	Diurnal	Diurnal	Diurnal	Diurnal	Diurnal	Diurnal	Diurnal	Diurnal	Diurnal	Diurnal	Diurnal	Diurnal	Diurnal	Diurnal	Diurnal	Diurnal	Diurnal	Diurnal	Diurnal	Diurnal
Callicebus torquatus	Diurnal	Diurnal	Diurnal	Diurnal	Diurnal	Diurnal	Diurnal	Diurnal	Diurnal	Diurnal	Diurnal	Diurnal	Diurnal	Diurnal	Diurnal	Diurnal	Diurnal	Diurnal	Diurnal	Diurnal	Diurnal	Diurnal	Diurnal	Diurnal	Diurnal
Callimico goeldii	Diurnal	Diurnal	Diurnal	Diurnal	Diurnal	Diurnal	Diurnal	Diurnal	Diurnal	Diurnal	Diurnal	Diurnal	Diurnal	Diurnal	Diurnal	Diurnal	Diurnal	Diurnal	Diurnal	Diurnal	Diurnal	Diurnal	Diurnal	Diurnal	Diurnal
Callistomys pictus	Nocturnal	Nocturnal	Nocturnal	Nocturnal	Nocturnal	Nocturnal	Nocturnal	Nocturnal	Nocturnal	Nocturnal	Nocturnal	Nocturnal	Nocturnal	Nocturnal	Nocturnal	Nocturnal	Nocturnal	Nocturnal	Nocturnal	Nocturnal	Nocturnal	Nocturnal	Nocturnal	Nocturnal	Nocturnal
Callithrix aurita	Diurnal	Diurnal	Diurnal	Diurnal	Diurnal	Diurnal	Diurnal	Diurnal	Diurnal	Diurnal	Diurnal	Diurnal	Diurnal	Diurnal	Diurnal	Diurnal	Diurnal	Diurnal	Diurnal	Diurnal	Diurnal	Diurnal	Diurnal	Diurnal	Diurnal
Callithrix flaviceps	Diurnal	Diurnal	Diurnal	Diurnal	Diurnal	Diurnal	Diurnal	Diurnal	Diurnal	Diurnal	Diurnal	Diurnal	Diurnal	Diurnal	Diurnal	Diurnal	Diurnal	Diurnal	Diurnal	Diurnal	Diurnal	Diurnal	Diurnal	Diurnal	Diurnal
Callithrix geoffroyi	Diurnal	Diurnal	Diurnal	Diurnal	Diurnal	Diurnal	Diurnal	Diurnal	Diurnal	Diurnal	Diurnal	Diurnal	Diurnal	Diurnal	Diurnal	Diurnal	Diurnal	Diurnal	Diurnal	Diurnal	Diurnal	Diurnal	Diurnal	Diurnal	Diurnal
Callithrix jacchus	Diurnal	Diurnal	Diurnal	Diurnal	Diurnal	Diurnal	Diurnal	Diurnal	Diurnal	Diurnal	Diurnal	Diurnal	Diurnal	Diurnal	Diurnal	Diurnal	Diurnal	Diurnal	Diurnal	Diurnal	Diurnal	Diurnal	Diurnal	Diurnal	Diurnal
Callithrix kuhlii	Diurnal	Diurnal	Diurnal	Diurnal	Diurnal	Diurnal	Diurnal	Diurnal	Diurnal	Diurnal	Diurnal	Diurnal	Diurnal	Diurnal	Diurnal	Diurnal	Diurnal	Diurnal	Diurnal	Diurnal	Diurnal	Diurnal	Diurnal	Diurnal	Diurnal
Callithrix penicillata	Diurnal	Diurnal	Diurnal	Diurnal	Diurnal	Diurnal	Diurnal	Diurnal	Diurnal	Diurnal	Diurnal	Diurnal	Diurnal	Diurnal	Diurnal	Diurnal	Diurnal	Diurnal	Diurnal	Diurnal	Diurnal	Diurnal	Diurnal	Diurnal	Diurnal
Callosciurus adamsi	Diurnal	Diurnal	Diurnal	Diurnal	Diurnal	Diurnal	Diurnal	Diurnal	Diurnal	Diurnal	Diurnal	Diurnal	Diurnal	Diurnal	Diurnal	Diurnal	Diurnal	Diurnal	Diurnal	Diurnal	Diurnal	Diurnal	Diurnal	Diurnal	Diurnal
Callosciurus albescens	Diurnal	Diurnal	Diurnal	Diurnal	Diurnal	Diurnal	Diurnal	Diurnal	Diurnal	Diurnal	Diurnal	Diurnal	Diurnal	Diurnal	Diurnal	Diurnal	Diurnal	Diurnal	Diurnal	Diurnal	Diurnal	Diurnal	Diurnal	Diurnal	Diurnal
Callosciurus baluensis	Diurnal	Diurnal	Diurnal	Diurnal	Diurnal	Diurnal	Diurnal	Diurnal	Diurnal	Diurnal	Diurnal	Diurnal	Diurnal	Diurnal	Diurnal	Diurnal	Diurnal	Diurnal	Diurnal	Diurnal	Diurnal	Diurnal	Diurnal	Diurnal	Diurnal
Callosciurus caniceps	Diurnal	Diurnal	Diurnal	Diurnal	Diurnal	Diurnal	Diurnal	Diurnal	Diurnal	Diurnal	Diurnal	Diurnal	Diurnal	Diurnal	Diurnal	Diurnal	Diurnal	Diurnal	Diurnal	Diurnal	Diurnal	Diurnal	Diurnal	Diurnal	Diurnal
Callosciurus erythraeus	Diurnal	Diurnal	Diurnal	Diurnal	Diurnal	Diurnal	Diurnal	Diurnal	Diurnal	Diurnal	Diurnal	Diurnal	Diurnal	Diurnal	Diurnal	Diurnal	Diurnal	Diurnal	Diurnal	Diurnal	Diurnal	Diurnal	Diurnal	Diurnal	Diurnal
Callosciurus finlaysonii	Diurnal	Diurnal	Diurnal	Diurnal	Diurnal	Diurnal	Diurnal	Diurnal	Diurnal	Diurnal	Diurnal	Diurnal	Diurnal	Diurnal	Diurnal	Diurnal	Diurnal	Diurnal	Diurnal	Diurnal	Diurnal	Diurnal	Diurnal	Diurnal	Diurnal
Callosciurus inornatus	Diurnal	Diurnal	Diurnal	Diurnal	Diurnal	Diurnal	Diurnal	Diurnal	Diurnal	Diurnal	Diurnal	Diurnal	Diurnal	Diurnal	Diurnal	Diurnal	Diurnal	Diurnal	Diurnal	Diurnal	Diurnal	Diurnal	Diurnal	Diurnal	Diurnal
Callosciurus melanogaster	Cathemeral	Cathemeral	Cathemeral	Cathemeral	Cathemeral	Cathemeral	Cathemeral	Cathemeral	Cathemeral	Cathemeral	Cathemeral	Cathemeral	Cathemeral	Cathemeral	Cathemeral	Cathemeral	Cathemeral	Cathemeral	Cathemeral	Cathemeral	Cathemeral	Cathemeral	Cathemeral	Cathemeral	Cathemeral
Callosciurus nigrovittatus	Diurnal	Diurnal	Diurnal	Diurnal	Diurnal	Diurnal	Diurnal	Diurnal	Diurnal	Diurnal	Diurnal	Diurnal	Diurnal	Diurnal	Diurnal	Diurnal	Diurnal	Diurnal	Diurnal	Diurnal	Diurnal	Diurnal	Diurnal	Diurnal	Diurnal
Callosciurus notatus	Diurnal	Diurnal	Diurnal	Diurnal	Diurnal	Diurnal	Diurnal	Diurnal	Diurnal	Diurnal	Diurnal	Diurnal	Diurnal	Diurnal	Diurnal	Diurnal	Diurnal	Diurnal	Diurnal	Diurnal	Diurnal	Diurnal	Diurnal	Diurnal	Diurnal
Callosciurus orestes	Diurnal	Diurnal	Diurnal	Diurnal	Diurnal	Diurnal	Diurnal	Diurnal	Diurnal	Diurnal	Diurnal	Diurnal	Diurnal	Diurnal	Diurnal	Diurnal	Diurnal	Diurnal	Diurnal	Diurnal	Diurnal	Diurnal	Diurnal	Diurnal	Diurnal
Callosciurus phayrei	Diurnal	Diurnal	Diurnal	Diurnal	Diurnal	Diurnal	Diurnal	Diurnal	Diurnal	Diurnal	Diurnal	Diurnal	Diurnal	Diurnal	Diurnal	Diurnal	Diurnal	Diurnal	Diurnal	Diurnal	Diurnal	Diurnal	Diurnal	Diurnal	Diurnal
Callosciurus prevostii	Diurnal	Diurnal	Diurnal	Diurnal	Diurnal	Diurnal	Diurnal	Diurnal	Diurnal	Diurnal	Diurnal	Diurnal	Diurnal	Diurnal	Diurnal	Diurnal	Diurnal	Diurnal	Diurnal	Diurnal	Diurnal	Diurnal	Diurnal	Diurnal	Diurnal
Callosciurus pygerythrus	Diurnal	Diurnal	Diurnal	Diurnal	Diurnal	Diurnal	Diurnal	Diurnal	Diurnal	Diurnal	Diurnal	Diurnal	Diurnal	Diurnal	Diurnal	Diurnal	Diurnal	Diurnal	Diurnal	Diurnal	Diurnal	Diurnal	Diurnal	Diurnal	Diurnal
Callosciurus quinquestriatus	Diurnal	Diurnal	Diurnal	Diurnal	Diurnal	Diurnal	Diurnal	Diurnal	Diurnal	Diurnal	Diurnal	Diurnal	Diurnal	Diurnal	Diurnal	Diurnal	Diurnal	Diurnal	Diurnal	Diurnal	Diurnal	Diurnal	Diurnal	Diurnal	Diurnal
Callospermophilus lateralis	Diurnal	Diurnal	Diurnal	Diurnal	Diurnal	Diurnal	Diurnal	Diurnal	Diurnal	Diurnal	Diurnal	Diurnal	Diurnal	Diurnal	Diurnal	Diurnal	Diurnal	Diurnal	Diurnal	Diurnal	Diurnal	Diurnal	Diurnal	Diurnal	Diurnal
Callospermophilus madrensis	Diurnal	Diurnal	Diurnal	Diurnal	Diurnal	Diurnal	Diurnal	Diurnal	Diurnal	Diurnal	Diurnal	Diurnal	Diurnal	Diurnal	Diurnal	Diurnal	Diurnal	Diurnal	Diurnal	Diurnal	Diurnal	Diurnal	Diurnal	Diurnal	Diurnal
Callospermophilus saturatus	Diurnal	Diurnal	Diurnal	Diurnal	Diurnal	Diurnal	Diurnal	Diurnal	Diurnal	Diurnal	Diurnal	Diurnal	Diurnal	Diurnal	Diurnal	Diurnal	Diurnal	Diurnal	Diurnal	Diurnal	Diurnal	Diurnal	Diurnal	Diurnal	Diurnal
Calomys boliviae	Diurnal	Diurnal	Diurnal	Diurnal	Diurnal	Diurnal	Diurnal	Diurnal	Diurnal	Diurnal	Diurnal	Diurnal	Diurnal	Diurnal	Diurnal	Diurnal	Diurnal	Diurnal	Diurnal	Diurnal	Diurnal	Diurnal	Diurnal	Diurnal	Diurnal
Calomys callidus	Nocturnal	Nocturnal	Nocturnal	Nocturnal	Nocturnal	Nocturnal	Nocturnal	Nocturnal	Nocturnal	Nocturnal	Nocturnal	Nocturnal	Nocturnal	Nocturnal	Nocturnal	Nocturnal	Nocturnal	Nocturnal	Nocturnal	Nocturnal	Nocturnal	Nocturnal	Nocturnal	Nocturnal	Nocturnal
Calomys callosus	Nocturnal	Nocturnal	Nocturnal	Nocturnal	Nocturnal	Nocturnal	Nocturnal	Nocturnal	Nocturnal	Nocturnal	Nocturnal	Nocturnal	Nocturnal	Nocturnal	Nocturnal	Nocturnal	Nocturnal	Nocturnal	Nocturnal	Nocturnal	Nocturnal	Nocturnal	Nocturnal	Nocturnal	Nocturnal
Calomys expulsus	Nocturnal	Nocturnal	Nocturnal	Nocturnal	Nocturnal	Nocturnal	Nocturnal	Nocturnal	Nocturnal	Nocturnal	Nocturnal	Nocturnal	Nocturnal	Nocturnal	Nocturnal	Nocturnal	Nocturnal	Nocturnal	Nocturnal	Nocturnal	Nocturnal	Nocturnal	Nocturnal	Nocturnal	Nocturnal
Calomys fecundus	Nocturnal	Nocturnal	Nocturnal	Cathemeral	Nocturnal	Diurnal	Cathemeral	Cathemeral	Nocturnal	Nocturnal	Cathemeral	Nocturnal	Cathemeral	Nocturnal	Nocturnal	Nocturnal	Diurnal	Nocturnal	Nocturnal	Nocturnal	Nocturnal	Nocturnal	Diurnal	Nocturnal	Cathemeral
Calomys hummelincki	Nocturnal	Nocturnal	Nocturnal	Nocturnal	Nocturnal	Nocturnal	Nocturnal	Nocturnal	Nocturnal	Nocturnal	Nocturnal	Nocturnal	Nocturnal	Nocturnal	Nocturnal	Nocturnal	Nocturnal	Nocturnal	Nocturnal	Nocturnal	Nocturnal	Nocturnal	Nocturnal	Nocturnal	Nocturnal
Calomys laucha	Nocturnal	Nocturnal	Nocturnal	Nocturnal	Nocturnal	Nocturnal	Nocturnal	Nocturnal	Nocturnal	Nocturnal	Nocturnal	Nocturnal	Nocturnal	Nocturnal	Nocturnal	Nocturnal	Nocturnal	Nocturnal	Nocturnal	Nocturnal	Nocturnal	Nocturnal	Nocturnal	Nocturnal	Nocturnal
Calomys lepidus	Nocturnal	Nocturnal	Nocturnal	Nocturnal	Nocturnal	Nocturnal	Nocturnal	Nocturnal	Nocturnal	Nocturnal	Nocturnal	Nocturnal	Nocturnal	Nocturnal	Nocturnal	Nocturnal	Nocturnal	Nocturnal	Nocturnal	Nocturnal	Nocturnal	Nocturnal	Nocturnal	Nocturnal	Nocturnal
Calomys musculinus	Nocturnal	Nocturnal	Nocturnal	Nocturnal	Nocturnal	Nocturnal	Nocturnal	Nocturnal	Nocturnal	Nocturnal	Nocturnal	Nocturnal	Nocturnal	Nocturnal	Nocturnal	Nocturnal	Nocturnal	Nocturnal	Nocturnal	Nocturnal	Nocturnal	Nocturnal	Nocturnal	Nocturnal	Nocturnal
Calomys sorellus	Nocturnal	Nocturnal	Nocturnal	Nocturnal	Nocturnal	Nocturnal	Nocturnal	Nocturnal	Nocturnal	Nocturnal	Nocturnal	Nocturnal	Nocturnal	Nocturnal	Nocturnal	Nocturnal	Nocturnal	Nocturnal	Nocturnal	Nocturnal	Nocturnal	Nocturnal	Nocturnal	Nocturnal	Nocturnal
Calomys tener	Nocturnal	Nocturnal	Nocturnal	Nocturnal	Nocturnal	Nocturnal	Nocturnal	Nocturnal	Nocturnal	Nocturnal	Nocturnal	Nocturnal	Nocturnal	Nocturnal	Nocturnal	Nocturnal	Nocturnal	Nocturnal	Nocturnal	Nocturnal	Nocturnal	Nocturnal	Nocturnal	Nocturnal	Nocturnal
Calomys tocantinsi	Nocturnal	Nocturnal	Nocturnal	Nocturnal	Nocturnal	Nocturnal	Nocturnal	Nocturnal	Nocturnal	Nocturnal	Nocturnal	Nocturnal	Nocturnal	Nocturnal	Nocturnal	Nocturnal	Nocturnal	Nocturnal	Nocturnal	Nocturnal	Nocturnal	Nocturnal	Nocturnal	Nocturnal	Nocturnal
Calomys venustus	Crepuscular	Crepuscular	Crepuscular	Crepuscular	Crepuscular	Crepuscular	Crepuscular	Crepuscular	Crepuscular	Crepuscular	Crepuscular	Crepuscular	Crepuscular	Crepuscular	Crepuscular	Crepuscular	Crepuscular	Crepuscular	Crepuscular	Crepuscular	Crepuscular	Crepuscular	Crepuscular	Crepuscular	Crepuscular
Calomyscus bailwardi	Nocturnal	Nocturnal	Nocturnal	Nocturnal	Nocturnal	Nocturnal	Nocturnal	Nocturnal	Nocturnal	Nocturnal	Nocturnal	Nocturnal	Nocturnal	Nocturnal	Nocturnal	Nocturnal	Nocturnal	Nocturnal	Nocturnal	Nocturnal	Nocturnal	Nocturnal	Nocturnal	Nocturnal	Nocturnal
Calomyscus baluchi	Nocturnal	Nocturnal	Nocturnal	Nocturnal	Nocturnal	Nocturnal	Nocturnal	Nocturnal	Nocturnal	Nocturnal	Nocturnal	Nocturnal	Nocturnal	Nocturnal	Nocturnal	Nocturnal	Nocturnal	Nocturnal	Nocturnal	Nocturnal	Nocturnal	Nocturnal	Nocturnal	Nocturnal	Nocturnal
Calomyscus elburzensis	Nocturnal	Nocturnal	Nocturnal	Nocturnal	Nocturnal	Nocturnal	Nocturnal	Nocturnal	Nocturnal	Nocturnal	Nocturnal	Nocturnal	Nocturnal	Nocturnal	Nocturnal	Nocturnal	Nocturnal	Nocturnal	Nocturnal	Nocturnal	Nocturnal	Nocturnal	Nocturnal	Nocturnal	Nocturnal
Calomyscus grandis	Nocturnal	Nocturnal	Diurnal	Nocturnal	Nocturnal	Nocturnal	Nocturnal	Nocturnal	Nocturnal	Nocturnal	Nocturnal	Nocturnal	Nocturnal	Cathemeral	Nocturnal	Nocturnal	Crepuscular	Nocturnal	Nocturnal	Nocturnal	Nocturnal	Nocturnal	Nocturnal	Diurnal	Nocturnal
Calomyscus hotsoni	Nocturnal	Nocturnal	Nocturnal	Nocturnal	Nocturnal	Nocturnal	Nocturnal	Nocturnal	Nocturnal	Nocturnal	Nocturnal	Nocturnal	Nocturnal	Nocturnal	Nocturnal	Nocturnal	Nocturnal	Nocturnal	Nocturnal	Nocturnal	Nocturnal	Nocturnal	Nocturnal	Nocturnal	Nocturnal
Calomyscus mystax	Nocturnal	Nocturnal	Nocturnal	Nocturnal	Nocturnal	Nocturnal	Nocturnal	Nocturnal	Nocturnal	Nocturnal	Nocturnal	Nocturnal	Nocturnal	Nocturnal	Nocturnal	Nocturnal	Nocturnal	Nocturnal	Nocturnal	Nocturnal	Nocturnal	Nocturnal	Nocturnal	Nocturnal	Nocturnal
Calomyscus tsolovi	Nocturnal	Nocturnal	Nocturnal	Nocturnal	Nocturnal	Nocturnal	Nocturnal	Nocturnal	Nocturnal	Nocturnal	Nocturnal	Nocturnal	Nocturnal	Nocturnal	Nocturnal	Nocturnal	Nocturnal	Nocturnal	Nocturnal	Nocturnal	Nocturnal	Nocturnal	Nocturnal	Nocturnal	Nocturnal
Calomyscus urartensis	Nocturnal	Nocturnal	Nocturnal	Nocturnal	Nocturnal	Nocturnal	Nocturnal	Nocturnal	Nocturnal	Nocturnal	Nocturnal	Nocturnal	Nocturnal	Nocturnal	Nocturnal	Nocturnal	Nocturnal	Nocturnal	Nocturnal	Nocturnal	Nocturnal	Nocturnal	Nocturnal	Nocturnal	Nocturnal
Caluromys derbianus	Nocturnal	Nocturnal	Nocturnal	Nocturnal	Nocturnal	Nocturnal	Nocturnal	Nocturnal	Nocturnal	Nocturnal	Nocturnal	Nocturnal	Nocturnal	Nocturnal	Nocturnal	Nocturnal	Nocturnal	Nocturnal	Nocturnal	Nocturnal	Nocturnal	Nocturnal	Nocturnal	Nocturnal	Nocturnal
Caluromys lanatus	Nocturnal	Nocturnal	Nocturnal	Nocturnal	Nocturnal	Nocturnal	Nocturnal	Nocturnal	Nocturnal	Nocturnal	Nocturnal	Nocturnal	Nocturnal	Nocturnal	Nocturnal	Nocturnal	Nocturnal	Nocturnal	Nocturnal	Nocturnal	Nocturnal	Nocturnal	Nocturnal	Nocturnal	Nocturnal
Caluromys philander	Nocturnal	Nocturnal	Nocturnal	Nocturnal	Nocturnal	Nocturnal	Nocturnal	Nocturnal	Nocturnal	Nocturnal	Nocturnal	Nocturnal	Nocturnal	Nocturnal	Nocturnal	Nocturnal	Nocturnal	Nocturnal	Nocturnal	Nocturnal	Nocturnal	Nocturnal	Nocturnal	Nocturnal	Nocturnal
Caluromysiops irrupta	Nocturnal	Nocturnal	Nocturnal	Nocturnal	Nocturnal	Nocturnal	Nocturnal	Nocturnal	Nocturnal	Nocturnal	Nocturnal	Nocturnal	Nocturnal	Nocturnal	Nocturnal	Nocturnal	Nocturnal	Nocturnal	Nocturnal	Nocturnal	Nocturnal	Nocturnal	Nocturnal	Nocturnal	Nocturnal
Camelus ferus	Diurnal	Diurnal	Diurnal	Diurnal	Diurnal	Diurnal	Diurnal	Diurnal	Diurnal	Diurnal	Diurnal	Diurnal	Diurnal	Diurnal	Diurnal	Diurnal	Diurnal	Diurnal	Diurnal	Diurnal	Diurnal	Diurnal	Diurnal	Diurnal	Diurnal
Canis adustus	Nocturnal	Nocturnal	Nocturnal	Nocturnal	Nocturnal	Nocturnal	Nocturnal	Nocturnal	Nocturnal	Nocturnal	Nocturnal	Nocturnal	Nocturnal	Nocturnal	Nocturnal	Nocturnal	Nocturnal	Nocturnal	Nocturnal	Nocturnal	Nocturnal	Nocturnal	Nocturnal	Nocturnal	Nocturnal
Canis aureus	Nocturnal	Nocturnal	Nocturnal	Nocturnal	Nocturnal	Nocturnal	Nocturnal	Nocturnal	Nocturnal	Nocturnal	Nocturnal	Nocturnal	Nocturnal	Nocturnal	Nocturnal	Nocturnal	Nocturnal	Nocturnal	Nocturnal	Nocturnal	Nocturnal	Nocturnal	Nocturnal	Nocturnal	Nocturnal
Canis latrans	Cathemeral	Cathemeral	Cathemeral	Cathemeral	Cathemeral	Cathemeral	Cathemeral	Cathemeral	Cathemeral	Cathemeral	Cathemeral	Cathemeral	Cathemeral	Cathemeral	Cathemeral	Cathemeral	Cathemeral	Cathemeral	Cathemeral	Cathemeral	Cathemeral	Cathemeral	Cathemeral	Cathemeral	Cathemeral
Canis lupus	Nocturnal	Nocturnal	Nocturnal	Nocturnal	Nocturnal	Nocturnal	Nocturnal	Nocturnal	Nocturnal	Nocturnal	Nocturnal	Nocturnal	Nocturnal	Nocturnal	Nocturnal	Nocturnal	Nocturnal	Nocturnal	Nocturnal	Nocturnal	Nocturnal	Nocturnal	Nocturnal	Nocturnal	Nocturnal
Canis mesomelas	Nocturnal	Nocturnal	Nocturnal	Nocturnal	Nocturnal	Nocturnal	Nocturnal	Nocturnal	Nocturnal	Nocturnal	Nocturnal	Nocturnal	Nocturnal	Nocturnal	Nocturnal	Nocturnal	Nocturnal	Nocturnal	Nocturnal	Nocturnal	Nocturnal	Nocturnal	Nocturnal	Nocturnal	Nocturnal
Canis rufus	Nocturnal	Nocturnal	Nocturnal	Nocturnal	Nocturnal	Nocturnal	Nocturnal	Nocturnal	Nocturnal	Nocturnal	Nocturnal	Nocturnal	Nocturnal	Nocturnal	Nocturnal	Nocturnal	Nocturnal	Nocturnal	Nocturnal	Nocturnal	Nocturnal	Nocturnal	Nocturnal	Nocturnal	Nocturnal
Canis simensis	Diurnal	Diurnal	Diurnal	Diurnal	Diurnal	Diurnal	Diurnal	Diurnal	Diurnal	Diurnal	Diurnal	Diurnal	Diurnal	Diurnal	Diurnal	Diurnal	Diurnal	Diurnal	Diurnal	Diurnal	Diurnal	Diurnal	Diurnal	Diurnal	Diurnal
Cannomys badius	Nocturnal	Nocturnal	Nocturnal	Nocturnal	Nocturnal	Nocturnal	Nocturnal	Nocturnal	Nocturnal	Nocturnal	Nocturnal	Nocturnal	Nocturnal	Nocturnal	Nocturnal	Nocturnal	Nocturnal	Nocturnal	Nocturnal	Nocturnal	Nocturnal	Nocturnal	Nocturnal	Nocturnal	Nocturnal
Cansumys canus	Nocturnal	Nocturnal	Nocturnal	Nocturnal	Nocturnal	Nocturnal	Nocturnal	Nocturnal	Nocturnal	Nocturnal	Nocturnal	Nocturnal	Nocturnal	Nocturnal	Nocturnal	Nocturnal	Nocturnal	Nocturnal	Nocturnal	Nocturnal	Nocturnal	Nocturnal	Nocturnal	Nocturnal	Nocturnal
Capra aegagrus	Diurnal	Diurnal	Diurnal	Diurnal	Diurnal	Diurnal	Diurnal	Diurnal	Diurnal	Diurnal	Diurnal	Diurnal	Diurnal	Diurnal	Diurnal	Diurnal	Diurnal	Diurnal	Diurnal	Diurnal	Diurnal	Diurnal	Diurnal	Diurnal	Diurnal
Capra caucasica	Diurnal	Diurnal	Diurnal	Diurnal	Diurnal	Diurnal	Diurnal	Diurnal	Diurnal	Diurnal	Diurnal	Diurnal	Diurnal	Diurnal	Diurnal	Diurnal	Diurnal	Diurnal	Diurnal	Diurnal	Diurnal	Diurnal	Diurnal	Diurnal	Diurnal
Capra cylindricornis	Diurnal	Diurnal	Diurnal	Diurnal	Diurnal	Diurnal	Diurnal	Diurnal	Diurnal	Diurnal	Diurnal	Diurnal	Diurnal	Diurnal	Diurnal	Diurnal	Diurnal	Diurnal	Diurnal	Diurnal	Diurnal	Diurnal	Diurnal	Diurnal	Diurnal
Capra falconeri	Diurnal	Diurnal	Diurnal	Diurnal	Diurnal	Diurnal	Diurnal	Diurnal	Diurnal	Diurnal	Diurnal	Diurnal	Diurnal	Diurnal	Diurnal	Diurnal	Diurnal	Diurnal	Diurnal	Diurnal	Diurnal	Diurnal	Diurnal	Diurnal	Diurnal
Capra ibex	Diurnal	Diurnal	Diurnal	Diurnal	Diurnal	Diurnal	Diurnal	Diurnal	Diurnal	Diurnal	Diurnal	Diurnal	Diurnal	Diurnal	Diurnal	Diurnal	Diurnal	Diurnal	Diurnal	Diurnal	Diurnal	Diurnal	Diurnal	Diurnal	Diurnal
Capra nubiana	Diurnal	Diurnal	Diurnal	Diurnal	Diurnal	Diurnal	Diurnal	Diurnal	Diurnal	Diurnal	Diurnal	Diurnal	Diurnal	Diurnal	Diurnal	Diurnal	Diurnal	Diurnal	Diurnal	Diurnal	Diurnal	Diurnal	Diurnal	Diurnal	Diurnal
Capra pyrenaica	Diurnal	Diurnal	Diurnal	Diurnal	Diurnal	Diurnal	Diurnal	Diurnal	Diurnal	Diurnal	Diurnal	Diurnal	Diurnal	Diurnal	Diurnal	Diurnal	Diurnal	Diurnal	Diurnal	Diurnal	Diurnal	Diurnal	Diurnal	Diurnal	Diurnal
Capra sibirica	Diurnal	Diurnal	Diurnal	Diurnal	Diurnal	Diurnal	Diurnal	Diurnal	Diurnal	Diurnal	Diurnal	Diurnal	Diurnal	Diurnal	Diurnal	Diurnal	Diurnal	Diurnal	Diurnal	Diurnal	Diurnal	Diurnal	Diurnal	Diurnal	Diurnal
Capra walie	Diurnal	Diurnal	Diurnal	Diurnal	Diurnal	Diurnal	Diurnal	Diurnal	Diurnal	Diurnal	Diurnal	Diurnal	Diurnal	Diurnal	Diurnal	Diurnal	Diurnal	Diurnal	Diurnal	Diurnal	Diurnal	Diurnal	Diurnal	Diurnal	Diurnal
Capreolus capreolus	Cathemeral	Cathemeral	Cathemeral	Cathemeral	Cathemeral	Cathemeral	Cathemeral	Cathemeral	Cathemeral	Cathemeral	Cathemeral	Cathemeral	Cathemeral	Cathemeral	Cathemeral	Cathemeral	Cathemeral	Cathemeral	Cathemeral	Cathemeral	Cathemeral	Cathemeral	Cathemeral	Cathemeral	Cathemeral
Capreolus pygargus	Cathemeral	Cathemeral	Cathemeral	Cathemeral	Cathemeral	Cathemeral	Cathemeral	Cathemeral	Cathemeral	Cathemeral	Cathemeral	Cathemeral	Cathemeral	Cathemeral	Cathemeral	Cathemeral	Cathemeral	Cathemeral	Cathemeral	Cathemeral	Cathemeral	Cathemeral	Cathemeral	Cathemeral	Cathemeral
Capricornis crispus	Diurnal	Diurnal	Diurnal	Diurnal	Diurnal	Diurnal	Diurnal	Diurnal	Diurnal	Diurnal	Diurnal	Diurnal	Diurnal	Diurnal	Diurnal	Diurnal	Diurnal	Diurnal	Diurnal	Diurnal	Diurnal	Diurnal	Diurnal	Diurnal	Diurnal
Capricornis milneedwardsii	Diurnal	Diurnal	Diurnal	Diurnal	Diurnal	Diurnal	Diurnal	Diurnal	Diurnal	Diurnal	Diurnal	Diurnal	Diurnal	Diurnal	Diurnal	Diurnal	Diurnal	Diurnal	Diurnal	Diurnal	Diurnal	Diurnal	Diurnal	Diurnal	Diurnal
Capricornis rubidus	Diurnal	Diurnal	Diurnal	Diurnal	Diurnal	Diurnal	Diurnal	Diurnal	Diurnal	Diurnal	Diurnal	Diurnal	Diurnal	Diurnal	Diurnal	Diurnal	Diurnal	Diurnal	Diurnal	Diurnal	Diurnal	Diurnal	Diurnal	Diurnal	Diurnal
Capricornis sumatraensis	Crepuscular	Crepuscular	Crepuscular	Crepuscular	Crepuscular	Crepuscular	Crepuscular	Crepuscular	Crepuscular	Crepuscular	Crepuscular	Crepuscular	Crepuscular	Crepuscular	Crepuscular	Crepuscular	Crepuscular	Crepuscular	Crepuscular	Crepuscular	Crepuscular	Crepuscular	Crepuscular	Crepuscular	Crepuscular
Capricornis swinhoei	Diurnal	Diurnal	Diurnal	Diurnal	Diurnal	Diurnal	Diurnal	Diurnal	Diurnal	Diurnal	Diurnal	Diurnal	Diurnal	Diurnal	Diurnal	Diurnal	Diurnal	Diurnal	Diurnal	Diurnal	Diurnal	Diurnal	Diurnal	Diurnal	Diurnal
Capricornis thar	Diurnal	Diurnal	Diurnal	Diurnal	Diurnal	Diurnal	Diurnal	Diurnal	Diurnal	Diurnal	Diurnal	Diurnal	Diurnal	Diurnal	Diurnal	Diurnal	Diurnal	Diurnal	Diurnal	Diurnal	Diurnal	Diurnal	Diurnal	Diurnal	Diurnal
Caprolagus hispidus	Crepuscular	Crepuscular	Crepuscular	Crepuscular	Crepuscular	Crepuscular	Crepuscular	Crepuscular	Crepuscular	Crepuscular	Crepuscular	Crepuscular	Crepuscular	Crepuscular	Crepuscular	Crepuscular	Crepuscular	Crepuscular	Crepuscular	Crepuscular	Crepuscular	Crepuscular	Crepuscular	Crepuscular	Crepuscular
Capromys garridoi	Cathemeral	Diurnal	Nocturnal	Diurnal	Diurnal	Crepuscular	Diurnal	Diurnal	Diurnal	Nocturnal	Diurnal	Nocturnal	Diurnal	Nocturnal	Diurnal	Diurnal	Nocturnal	Diurnal	Diurnal	Diurnal	Nocturnal	Diurnal	Diurnal	Diurnal	Diurnal
Capromys pilorides	Nocturnal	Nocturnal	Nocturnal	Nocturnal	Nocturnal	Nocturnal	Nocturnal	Nocturnal	Nocturnal	Nocturnal	Nocturnal	Nocturnal	Nocturnal	Nocturnal	Nocturnal	Nocturnal	Nocturnal	Nocturnal	Nocturnal	Nocturnal	Nocturnal	Nocturnal	Nocturnal	Nocturnal	Nocturnal
Caracal aurata	Nocturnal	Nocturnal	Nocturnal	Nocturnal	Nocturnal	Nocturnal	Nocturnal	Nocturnal	Nocturnal	Nocturnal	Nocturnal	Nocturnal	Nocturnal	Nocturnal	Nocturnal	Nocturnal	Nocturnal	Nocturnal	Nocturnal	Nocturnal	Nocturnal	Nocturnal	Nocturnal	Nocturnal	Nocturnal
Caracal caracal	Nocturnal	Nocturnal	Nocturnal	Nocturnal	Nocturnal	Nocturnal	Nocturnal	Nocturnal	Nocturnal	Nocturnal	Nocturnal	Nocturnal	Nocturnal	Nocturnal	Nocturnal	Nocturnal	Nocturnal	Nocturnal	Nocturnal	Nocturnal	Nocturnal	Nocturnal	Nocturnal	Nocturnal	Nocturnal
Cardiocranius paradoxus	Nocturnal	Nocturnal	Nocturnal	Nocturnal	Nocturnal	Nocturnal	Nocturnal	Nocturnal	Nocturnal	Nocturnal	Nocturnal	Nocturnal	Nocturnal	Nocturnal	Nocturnal	Nocturnal	Nocturnal	Nocturnal	Nocturnal	Nocturnal	Nocturnal	Nocturnal	Nocturnal	Nocturnal	Nocturnal
Cardioderma cor	Nocturnal	Nocturnal	Nocturnal	Nocturnal	Nocturnal	Nocturnal	Nocturnal	Nocturnal	Nocturnal	Nocturnal	Nocturnal	Nocturnal	Nocturnal	Nocturnal	Nocturnal	Nocturnal	Nocturnal	Nocturnal	Nocturnal	Nocturnal	Nocturnal	Nocturnal	Nocturnal	Nocturnal	Nocturnal
Carollia brevicauda	Nocturnal	Nocturnal	Nocturnal	Nocturnal	Nocturnal	Nocturnal	Nocturnal	Nocturnal	Nocturnal	Nocturnal	Nocturnal	Nocturnal	Nocturnal	Nocturnal	Nocturnal	Nocturnal	Nocturnal	Nocturnal	Nocturnal	Nocturnal	Nocturnal	Nocturnal	Nocturnal	Nocturnal	Nocturnal
Carollia castanea	Nocturnal	Nocturnal	Nocturnal	Nocturnal	Nocturnal	Nocturnal	Nocturnal	Nocturnal	Nocturnal	Nocturnal	Nocturnal	Nocturnal	Nocturnal	Nocturnal	Nocturnal	Nocturnal	Nocturnal	Nocturnal	Nocturnal	Nocturnal	Nocturnal	Nocturnal	Nocturnal	Nocturnal	Nocturnal
Carollia manu	Nocturnal	Nocturnal	Nocturnal	Nocturnal	Nocturnal	Nocturnal	Nocturnal	Nocturnal	Nocturnal	Nocturnal	Nocturnal	Nocturnal	Nocturnal	Nocturnal	Nocturnal	Nocturnal	Nocturnal	Nocturnal	Nocturnal	Nocturnal	Nocturnal	Nocturnal	Nocturnal	Nocturnal	Nocturnal
Carollia perspicillata	Nocturnal	Nocturnal	Nocturnal	Nocturnal	Nocturnal	Nocturnal	Nocturnal	Nocturnal	Nocturnal	Nocturnal	Nocturnal	Nocturnal	Nocturnal	Nocturnal	Nocturnal	Nocturnal	Nocturnal	Nocturnal	Nocturnal	Nocturnal	Nocturnal	Nocturnal	Nocturnal	Nocturnal	Nocturnal
Carollia sowelli	Nocturnal	Nocturnal	Nocturnal	Nocturnal	Nocturnal	Nocturnal	Nocturnal	Nocturnal	Nocturnal	Nocturnal	Nocturnal	Nocturnal	Nocturnal	Nocturnal	Nocturnal	Nocturnal	Nocturnal	Nocturnal	Nocturnal	Nocturnal	Nocturnal	Nocturnal	Nocturnal	Nocturnal	Nocturnal
Carollia subrufa	Nocturnal	Nocturnal	Nocturnal	Nocturnal	Nocturnal	Nocturnal	Nocturnal	Nocturnal	Nocturnal	Nocturnal	Nocturnal	Nocturnal	Nocturnal	Nocturnal	Nocturnal	Nocturnal	Nocturnal	Nocturnal	Nocturnal	Nocturnal	Nocturnal	Nocturnal	Nocturnal	Nocturnal	Nocturnal
Carpomys melanurus	Nocturnal	Nocturnal	Nocturnal	Nocturnal	Nocturnal	Nocturnal	Nocturnal	Nocturnal	Nocturnal	Nocturnal	Nocturnal	Nocturnal	Nocturnal	Nocturnal	Nocturnal	Nocturnal	Nocturnal	Nocturnal	Nocturnal	Nocturnal	Nocturnal	Nocturnal	Nocturnal	Nocturnal	Nocturnal
Carpomys phaeurus	Nocturnal	Nocturnal	Nocturnal	Nocturnal	Nocturnal	Nocturnal	Nocturnal	Nocturnal	Nocturnal	Nocturnal	Nocturnal	Nocturnal	Nocturnal	Nocturnal	Nocturnal	Nocturnal	Nocturnal	Nocturnal	Nocturnal	Nocturnal	Nocturnal	Nocturnal	Nocturnal	Nocturnal	Nocturnal
Carterodon sulcidens	Nocturnal	Nocturnal	Nocturnal	Nocturnal	Nocturnal	Nocturnal	Nocturnal	Nocturnal	Nocturnal	Nocturnal	Nocturnal	Nocturnal	Nocturnal	Nocturnal	Nocturnal	Nocturnal	Nocturnal	Nocturnal	Nocturnal	Nocturnal	Nocturnal	Nocturnal	Nocturnal	Nocturnal	Nocturnal
Casinycteris argynnis	Nocturnal	Nocturnal	Nocturnal	Nocturnal	Nocturnal	Nocturnal	Nocturnal	Nocturnal	Nocturnal	Nocturnal	Nocturnal	Nocturnal	Nocturnal	Nocturnal	Nocturnal	Nocturnal	Nocturnal	Nocturnal	Nocturnal	Nocturnal	Nocturnal	Nocturnal	Nocturnal	Nocturnal	Nocturnal
Castor canadensis	Nocturnal	Nocturnal	Nocturnal	Nocturnal	Nocturnal	Nocturnal	Nocturnal	Nocturnal	Nocturnal	Nocturnal	Nocturnal	Nocturnal	Nocturnal	Nocturnal	Nocturnal	Nocturnal	Nocturnal	Nocturnal	Nocturnal	Nocturnal	Nocturnal	Nocturnal	Nocturnal	Nocturnal	Nocturnal
Castor fiber	Nocturnal	Nocturnal	Nocturnal	Nocturnal	Nocturnal	Nocturnal	Nocturnal	Nocturnal	Nocturnal	Nocturnal	Nocturnal	Nocturnal	Nocturnal	Nocturnal	Nocturnal	Nocturnal	Nocturnal	Nocturnal	Nocturnal	Nocturnal	Nocturnal	Nocturnal	Nocturnal	Nocturnal	Nocturnal
Catagonus wagneri	Diurnal	Diurnal	Diurnal	Diurnal	Diurnal	Diurnal	Diurnal	Diurnal	Diurnal	Diurnal	Diurnal	Diurnal	Diurnal	Diurnal	Diurnal	Diurnal	Diurnal	Diurnal	Diurnal	Diurnal	Diurnal	Diurnal	Diurnal	Diurnal	Diurnal
Catopuma badia	Diurnal	Diurnal	Diurnal	Diurnal	Diurnal	Diurnal	Diurnal	Diurnal	Diurnal	Diurnal	Diurnal	Diurnal	Diurnal	Diurnal	Diurnal	Diurnal	Diurnal	Diurnal	Diurnal	Diurnal	Diurnal	Diurnal	Diurnal	Diurnal	Diurnal
Catopuma temminckii	Nocturnal	Nocturnal	Nocturnal	Nocturnal	Nocturnal	Nocturnal	Nocturnal	Nocturnal	Nocturnal	Nocturnal	Nocturnal	Nocturnal	Nocturnal	Nocturnal	Nocturnal	Nocturnal	Nocturnal	Nocturnal	Nocturnal	Nocturnal	Nocturnal	Nocturnal	Nocturnal	Nocturnal	Nocturnal
Cavia aperea	Diurnal	Diurnal	Diurnal	Diurnal	Diurnal	Diurnal	Diurnal	Diurnal	Diurnal	Diurnal	Diurnal	Diurnal	Diurnal	Diurnal	Diurnal	Diurnal	Diurnal	Diurnal	Diurnal	Diurnal	Diurnal	Diurnal	Diurnal	Diurnal	Diurnal
Cavia fulgida	Diurnal	Diurnal	Diurnal	Diurnal	Diurnal	Diurnal	Diurnal	Diurnal	Diurnal	Diurnal	Diurnal	Diurnal	Diurnal	Diurnal	Diurnal	Diurnal	Diurnal	Diurnal	Diurnal	Diurnal	Diurnal	Diurnal	Diurnal	Diurnal	Diurnal
Cavia intermedia	Nocturnal	Nocturnal	Nocturnal	Nocturnal	Nocturnal	Nocturnal	Nocturnal	Nocturnal	Nocturnal	Nocturnal	Nocturnal	Nocturnal	Nocturnal	Nocturnal	Nocturnal	Nocturnal	Nocturnal	Nocturnal	Nocturnal	Nocturnal	Nocturnal	Nocturnal	Nocturnal	Nocturnal	Nocturnal
Cavia magna	Diurnal	Diurnal	Diurnal	Diurnal	Diurnal	Diurnal	Diurnal	Diurnal	Diurnal	Diurnal	Diurnal	Diurnal	Diurnal	Diurnal	Diurnal	Diurnal	Diurnal	Diurnal	Diurnal	Diurnal	Diurnal	Diurnal	Diurnal	Diurnal	Diurnal
Cavia patzelti	Diurnal	Diurnal	Diurnal	Diurnal	Diurnal	Diurnal	Diurnal	Diurnal	Diurnal	Diurnal	Diurnal	Diurnal	Diurnal	Diurnal	Diurnal	Diurnal	Diurnal	Diurnal	Diurnal	Diurnal	Diurnal	Diurnal	Diurnal	Diurnal	Diurnal
Cavia tschudii	Nocturnal	Nocturnal	Nocturnal	Nocturnal	Nocturnal	Nocturnal	Nocturnal	Nocturnal	Nocturnal	Nocturnal	Nocturnal	Nocturnal	Nocturnal	Nocturnal	Nocturnal	Nocturnal	Nocturnal	Nocturnal	Nocturnal	Nocturnal	Nocturnal	Nocturnal	Nocturnal	Nocturnal	Nocturnal
Cebuella pygmaea	Diurnal	Diurnal	Diurnal	Diurnal	Diurnal	Diurnal	Diurnal	Diurnal	Diurnal	Diurnal	Diurnal	Diurnal	Diurnal	Diurnal	Diurnal	Diurnal	Diurnal	Diurnal	Diurnal	Diurnal	Diurnal	Diurnal	Diurnal	Diurnal	Diurnal
Cebus aequatorialis	Diurnal	Diurnal	Diurnal	Diurnal	Diurnal	Diurnal	Nocturnal	Diurnal	Diurnal	Diurnal	Diurnal	Diurnal	Diurnal	Diurnal	Diurnal	Diurnal	Nocturnal	Nocturnal	Diurnal	Diurnal	Diurnal	Diurnal	Diurnal	Diurnal	Diurnal
Cebus albifrons	Diurnal	Diurnal	Diurnal	Diurnal	Diurnal	Diurnal	Diurnal	Diurnal	Diurnal	Diurnal	Diurnal	Diurnal	Diurnal	Diurnal	Diurnal	Diurnal	Diurnal	Diurnal	Diurnal	Diurnal	Diurnal	Diurnal	Diurnal	Diurnal	Diurnal
Cebus brunneus	Diurnal	Diurnal	Diurnal	Diurnal	Diurnal	Diurnal	Nocturnal	Diurnal	Diurnal	Diurnal	Diurnal	Diurnal	Diurnal	Diurnal	Diurnal	Diurnal	Diurnal	Diurnal	Diurnal	Diurnal	Diurnal	Diurnal	Diurnal	Diurnal	Diurnal
Cebus capucinus	Diurnal	Diurnal	Diurnal	Diurnal	Diurnal	Diurnal	Diurnal	Diurnal	Diurnal	Diurnal	Diurnal	Diurnal	Diurnal	Diurnal	Diurnal	Diurnal	Diurnal	Diurnal	Diurnal	Diurnal	Diurnal	Diurnal	Diurnal	Diurnal	Diurnal
Cebus cesarae	Diurnal	Diurnal	Diurnal	Diurnal	Diurnal	Diurnal	Nocturnal	Diurnal	Diurnal	Diurnal	Diurnal	Diurnal	Diurnal	Diurnal	Diurnal	Diurnal	Diurnal	Diurnal	Diurnal	Diurnal	Diurnal	Diurnal	Diurnal	Diurnal	Diurnal
Cebus cuscinus	Diurnal	Diurnal	Diurnal	Diurnal	Diurnal	Diurnal	Diurnal	Diurnal	Diurnal	Diurnal	Diurnal	Diurnal	Diurnal	Diurnal	Diurnal	Diurnal	Diurnal	Diurnal	Diurnal	Diurnal	Diurnal	Diurnal	Diurnal	Diurnal	Diurnal
Cebus kaapori	Diurnal	Diurnal	Diurnal	Diurnal	Diurnal	Diurnal	Diurnal	Diurnal	Diurnal	Diurnal	Diurnal	Diurnal	Diurnal	Diurnal	Diurnal	Diurnal	Diurnal	Diurnal	Diurnal	Diurnal	Diurnal	Diurnal	Diurnal	Diurnal	Diurnal
Cebus malitiosus	Diurnal	Diurnal	Diurnal	Diurnal	Diurnal	Diurnal	Nocturnal	Diurnal	Diurnal	Diurnal	Diurnal	Diurnal	Diurnal	Diurnal	Diurnal	Diurnal	Diurnal	Diurnal	Diurnal	Diurnal	Diurnal	Diurnal	Diurnal	Diurnal	Diurnal
Cebus versicolor	Diurnal	Diurnal	Diurnal	Diurnal	Diurnal	Diurnal	Nocturnal	Diurnal	Diurnal	Diurnal	Diurnal	Diurnal	Diurnal	Diurnal	Diurnal	Diurnal	Nocturnal	Nocturnal	Diurnal	Diurnal	Diurnal	Diurnal	Diurnal	Diurnal	Diurnal
Centronycteris centralis	Crepuscular	Crepuscular	Crepuscular	Crepuscular	Crepuscular	Crepuscular	Crepuscular	Crepuscular	Crepuscular	Crepuscular	Crepuscular	Crepuscular	Crepuscular	Crepuscular	Crepuscular	Crepuscular	Crepuscular	Crepuscular	Crepuscular	Crepuscular	Crepuscular	Crepuscular	Crepuscular	Crepuscular	Crepuscular
Centronycteris maximiliani	Crepuscular	Crepuscular	Crepuscular	Crepuscular	Crepuscular	Crepuscular	Crepuscular	Crepuscular	Crepuscular	Crepuscular	Crepuscular	Crepuscular	Crepuscular	Crepuscular	Crepuscular	Crepuscular	Crepuscular	Crepuscular	Crepuscular	Crepuscular	Crepuscular	Crepuscular	Crepuscular	Crepuscular	Crepuscular
Centurio senex	Nocturnal	Nocturnal	Nocturnal	Nocturnal	Nocturnal	Nocturnal	Nocturnal	Nocturnal	Nocturnal	Nocturnal	Nocturnal	Nocturnal	Nocturnal	Nocturnal	Nocturnal	Nocturnal	Nocturnal	Nocturnal	Nocturnal	Nocturnal	Nocturnal	Nocturnal	Nocturnal	Nocturnal	Nocturnal
Cephalophus adersi	Diurnal	Diurnal	Diurnal	Diurnal	Diurnal	Diurnal	Diurnal	Diurnal	Diurnal	Diurnal	Diurnal	Diurnal	Diurnal	Diurnal	Diurnal	Diurnal	Diurnal	Diurnal	Diurnal	Diurnal	Diurnal	Diurnal	Diurnal	Diurnal	Diurnal
Cephalophus callipygus	Diurnal	Diurnal	Diurnal	Diurnal	Diurnal	Diurnal	Diurnal	Diurnal	Diurnal	Diurnal	Diurnal	Diurnal	Diurnal	Diurnal	Diurnal	Diurnal	Diurnal	Diurnal	Diurnal	Diurnal	Diurnal	Diurnal	Diurnal	Diurnal	Diurnal
Cephalophus dorsalis	Diurnal	Diurnal	Diurnal	Diurnal	Diurnal	Diurnal	Diurnal	Diurnal	Diurnal	Diurnal	Diurnal	Diurnal	Diurnal	Diurnal	Diurnal	Diurnal	Diurnal	Diurnal	Diurnal	Diurnal	Diurnal	Diurnal	Diurnal	Diurnal	Diurnal
Cephalophus harveyi	Diurnal	Diurnal	Diurnal	Diurnal	Diurnal	Diurnal	Diurnal	Diurnal	Diurnal	Diurnal	Diurnal	Diurnal	Diurnal	Diurnal	Diurnal	Diurnal	Diurnal	Diurnal	Diurnal	Diurnal	Diurnal	Diurnal	Diurnal	Diurnal	Diurnal
Cephalophus jentinki	Nocturnal	Nocturnal	Nocturnal	Nocturnal	Nocturnal	Nocturnal	Nocturnal	Nocturnal	Nocturnal	Nocturnal	Nocturnal	Nocturnal	Nocturnal	Nocturnal	Nocturnal	Nocturnal	Nocturnal	Nocturnal	Nocturnal	Nocturnal	Nocturnal	Nocturnal	Nocturnal	Nocturnal	Nocturnal
Cephalophus leucogaster	Diurnal	Diurnal	Diurnal	Diurnal	Diurnal	Diurnal	Diurnal	Diurnal	Diurnal	Diurnal	Diurnal	Diurnal	Diurnal	Diurnal	Diurnal	Diurnal	Diurnal	Diurnal	Diurnal	Diurnal	Diurnal	Diurnal	Diurnal	Diurnal	Diurnal
Cephalophus natalensis	Diurnal	Diurnal	Diurnal	Diurnal	Diurnal	Diurnal	Diurnal	Diurnal	Diurnal	Diurnal	Diurnal	Diurnal	Diurnal	Diurnal	Diurnal	Diurnal	Diurnal	Diurnal	Diurnal	Diurnal	Diurnal	Diurnal	Diurnal	Diurnal	Diurnal
Cephalophus niger	Cathemeral	Cathemeral	Cathemeral	Cathemeral	Cathemeral	Cathemeral	Cathemeral	Cathemeral	Cathemeral	Cathemeral	Cathemeral	Cathemeral	Cathemeral	Cathemeral	Cathemeral	Cathemeral	Cathemeral	Cathemeral	Cathemeral	Cathemeral	Cathemeral	Cathemeral	Cathemeral	Cathemeral	Cathemeral
Cephalophus nigrifrons	Diurnal	Diurnal	Diurnal	Diurnal	Diurnal	Diurnal	Diurnal	Diurnal	Diurnal	Diurnal	Diurnal	Diurnal	Diurnal	Diurnal	Diurnal	Diurnal	Diurnal	Diurnal	Diurnal	Diurnal	Diurnal	Diurnal	Diurnal	Diurnal	Diurnal
Cephalophus ogilbyi	Diurnal	Diurnal	Diurnal	Diurnal	Diurnal	Diurnal	Diurnal	Diurnal	Diurnal	Diurnal	Diurnal	Diurnal	Diurnal	Diurnal	Diurnal	Diurnal	Diurnal	Diurnal	Diurnal	Diurnal	Diurnal	Diurnal	Diurnal	Diurnal	Diurnal
Cephalophus rufilatus	Diurnal	Diurnal	Diurnal	Diurnal	Diurnal	Diurnal	Diurnal	Diurnal	Diurnal	Diurnal	Diurnal	Diurnal	Diurnal	Diurnal	Diurnal	Diurnal	Diurnal	Diurnal	Diurnal	Diurnal	Diurnal	Diurnal	Diurnal	Diurnal	Diurnal
Cephalophus silvicultor	Diurnal	Diurnal	Diurnal	Diurnal	Diurnal	Diurnal	Diurnal	Diurnal	Diurnal	Diurnal	Diurnal	Diurnal	Diurnal	Diurnal	Diurnal	Diurnal	Diurnal	Diurnal	Diurnal	Diurnal	Diurnal	Diurnal	Diurnal	Diurnal	Diurnal
Cephalophus spadix	Nocturnal	Nocturnal	Nocturnal	Nocturnal	Nocturnal	Nocturnal	Nocturnal	Nocturnal	Nocturnal	Nocturnal	Nocturnal	Nocturnal	Nocturnal	Nocturnal	Nocturnal	Nocturnal	Nocturnal	Nocturnal	Nocturnal	Nocturnal	Nocturnal	Nocturnal	Nocturnal	Nocturnal	Nocturnal
Cephalophus weynsi	Diurnal	Diurnal	Diurnal	Diurnal	Diurnal	Diurnal	Diurnal	Diurnal	Diurnal	Diurnal	Diurnal	Diurnal	Diurnal	Diurnal	Diurnal	Diurnal	Diurnal	Diurnal	Diurnal	Diurnal	Diurnal	Diurnal	Diurnal	Diurnal	Diurnal
Cephalophus zebra	Diurnal	Diurnal	Diurnal	Diurnal	Diurnal	Diurnal	Diurnal	Diurnal	Diurnal	Diurnal	Diurnal	Diurnal	Diurnal	Diurnal	Diurnal	Diurnal	Diurnal	Diurnal	Diurnal	Diurnal	Diurnal	Diurnal	Diurnal	Diurnal	Diurnal
Ceratotherium simum	Diurnal	Diurnal	Diurnal	Diurnal	Diurnal	Diurnal	Diurnal	Diurnal	Diurnal	Diurnal	Diurnal	Diurnal	Diurnal	Diurnal	Diurnal	Diurnal	Diurnal	Diurnal	Diurnal	Diurnal	Diurnal	Diurnal	Diurnal	Diurnal	Diurnal
Cercartetus caudatus	Nocturnal	Nocturnal	Nocturnal	Nocturnal	Nocturnal	Nocturnal	Nocturnal	Nocturnal	Nocturnal	Nocturnal	Nocturnal	Nocturnal	Nocturnal	Nocturnal	Nocturnal	Nocturnal	Nocturnal	Nocturnal	Nocturnal	Nocturnal	Nocturnal	Nocturnal	Nocturnal	Nocturnal	Nocturnal
Cercartetus concinnus	Nocturnal	Nocturnal	Nocturnal	Nocturnal	Nocturnal	Nocturnal	Nocturnal	Nocturnal	Nocturnal	Nocturnal	Nocturnal	Nocturnal	Nocturnal	Nocturnal	Nocturnal	Nocturnal	Nocturnal	Nocturnal	Nocturnal	Nocturnal	Nocturnal	Nocturnal	Nocturnal	Nocturnal	Nocturnal
Cercartetus lepidus	Nocturnal	Nocturnal	Nocturnal	Nocturnal	Nocturnal	Nocturnal	Nocturnal	Nocturnal	Nocturnal	Nocturnal	Nocturnal	Nocturnal	Nocturnal	Nocturnal	Nocturnal	Nocturnal	Nocturnal	Nocturnal	Nocturnal	Nocturnal	Nocturnal	Nocturnal	Nocturnal	Nocturnal	Nocturnal
Cercartetus nanus	Nocturnal	Nocturnal	Nocturnal	Nocturnal	Nocturnal	Nocturnal	Nocturnal	Nocturnal	Nocturnal	Nocturnal	Nocturnal	Nocturnal	Nocturnal	Nocturnal	Nocturnal	Nocturnal	Nocturnal	Nocturnal	Nocturnal	Nocturnal	Nocturnal	Nocturnal	Nocturnal	Nocturnal	Nocturnal
Cercocebus agilis	Diurnal	Diurnal	Diurnal	Diurnal	Diurnal	Diurnal	Diurnal	Diurnal	Diurnal	Diurnal	Diurnal	Diurnal	Diurnal	Diurnal	Diurnal	Diurnal	Diurnal	Diurnal	Diurnal	Diurnal	Diurnal	Diurnal	Diurnal	Diurnal	Diurnal
Cercocebus atys	Diurnal	Diurnal	Diurnal	Diurnal	Diurnal	Diurnal	Diurnal	Diurnal	Diurnal	Diurnal	Diurnal	Diurnal	Diurnal	Diurnal	Diurnal	Diurnal	Diurnal	Diurnal	Diurnal	Diurnal	Diurnal	Diurnal	Diurnal	Diurnal	Diurnal
Cercocebus chrysogaster	Diurnal	Diurnal	Diurnal	Diurnal	Diurnal	Diurnal	Diurnal	Diurnal	Diurnal	Diurnal	Diurnal	Diurnal	Diurnal	Diurnal	Diurnal	Diurnal	Diurnal	Diurnal	Diurnal	Diurnal	Diurnal	Diurnal	Diurnal	Diurnal	Diurnal
Cercocebus galeritus	Diurnal	Diurnal	Diurnal	Diurnal	Diurnal	Diurnal	Diurnal	Diurnal	Diurnal	Diurnal	Diurnal	Diurnal	Diurnal	Diurnal	Diurnal	Diurnal	Diurnal	Diurnal	Diurnal	Diurnal	Diurnal	Diurnal	Diurnal	Diurnal	Diurnal
Cercocebus lunulatus	Diurnal	Diurnal	Diurnal	Diurnal	Diurnal	Diurnal	Diurnal	Diurnal	Diurnal	Diurnal	Diurnal	Diurnal	Diurnal	Diurnal	Diurnal	Diurnal	Diurnal	Diurnal	Diurnal	Diurnal	Diurnal	Diurnal	Diurnal	Diurnal	Diurnal
Cercocebus sanjei	Diurnal	Diurnal	Diurnal	Diurnal	Diurnal	Diurnal	Diurnal	Diurnal	Diurnal	Diurnal	Diurnal	Diurnal	Diurnal	Diurnal	Diurnal	Diurnal	Diurnal	Diurnal	Diurnal	Diurnal	Diurnal	Diurnal	Diurnal	Diurnal	Diurnal
Cercocebus torquatus	Diurnal	Diurnal	Diurnal	Diurnal	Diurnal	Diurnal	Diurnal	Diurnal	Diurnal	Diurnal	Diurnal	Diurnal	Diurnal	Diurnal	Diurnal	Diurnal	Diurnal	Diurnal	Diurnal	Diurnal	Diurnal	Diurnal	Diurnal	Diurnal	Diurnal
Cercopithecus ascanius	Diurnal	Diurnal	Diurnal	Diurnal	Diurnal	Diurnal	Diurnal	Diurnal	Diurnal	Diurnal	Diurnal	Diurnal	Diurnal	Diurnal	Diurnal	Diurnal	Diurnal	Diurnal	Diurnal	Diurnal	Diurnal	Diurnal	Diurnal	Diurnal	Diurnal
Cercopithecus campbelli	Diurnal	Diurnal	Diurnal	Diurnal	Diurnal	Diurnal	Diurnal	Diurnal	Diurnal	Diurnal	Diurnal	Diurnal	Diurnal	Diurnal	Diurnal	Diurnal	Diurnal	Diurnal	Diurnal	Diurnal	Diurnal	Diurnal	Diurnal	Diurnal	Diurnal
Cercopithecus cephus	Diurnal	Diurnal	Diurnal	Diurnal	Diurnal	Diurnal	Diurnal	Diurnal	Diurnal	Diurnal	Diurnal	Diurnal	Diurnal	Diurnal	Diurnal	Diurnal	Diurnal	Diurnal	Diurnal	Diurnal	Diurnal	Diurnal	Diurnal	Diurnal	Diurnal
Cercopithecus denti	Diurnal	Diurnal	Diurnal	Diurnal	Diurnal	Diurnal	Diurnal	Diurnal	Diurnal	Diurnal	Diurnal	Diurnal	Diurnal	Diurnal	Diurnal	Diurnal	Diurnal	Diurnal	Diurnal	Diurnal	Diurnal	Diurnal	Diurnal	Diurnal	Diurnal
Cercopithecus diana	Diurnal	Diurnal	Diurnal	Diurnal	Diurnal	Diurnal	Diurnal	Diurnal	Diurnal	Diurnal	Diurnal	Diurnal	Diurnal	Diurnal	Diurnal	Diurnal	Diurnal	Diurnal	Diurnal	Diurnal	Diurnal	Diurnal	Diurnal	Diurnal	Diurnal
Cercopithecus dryas	Diurnal	Diurnal	Diurnal	Diurnal	Diurnal	Diurnal	Diurnal	Diurnal	Diurnal	Diurnal	Diurnal	Diurnal	Diurnal	Diurnal	Diurnal	Diurnal	Diurnal	Diurnal	Diurnal	Diurnal	Diurnal	Diurnal	Diurnal	Diurnal	Diurnal
Cercopithecus erythrogaster	Diurnal	Diurnal	Diurnal	Diurnal	Diurnal	Diurnal	Diurnal	Diurnal	Diurnal	Diurnal	Diurnal	Diurnal	Diurnal	Diurnal	Diurnal	Diurnal	Diurnal	Diurnal	Diurnal	Diurnal	Diurnal	Diurnal	Diurnal	Diurnal	Diurnal
Cercopithecus erythrotis	Diurnal	Diurnal	Diurnal	Diurnal	Diurnal	Diurnal	Diurnal	Diurnal	Diurnal	Diurnal	Diurnal	Diurnal	Diurnal	Diurnal	Diurnal	Diurnal	Diurnal	Diurnal	Diurnal	Diurnal	Diurnal	Diurnal	Diurnal	Diurnal	Diurnal
Cercopithecus hamlyni	Diurnal	Diurnal	Diurnal	Diurnal	Diurnal	Diurnal	Diurnal	Diurnal	Diurnal	Diurnal	Diurnal	Diurnal	Diurnal	Diurnal	Diurnal	Diurnal	Diurnal	Diurnal	Diurnal	Diurnal	Diurnal	Diurnal	Diurnal	Diurnal	Diurnal
Cercopithecus lowei	Diurnal	Diurnal	Diurnal	Diurnal	Diurnal	Diurnal	Diurnal	Diurnal	Diurnal	Diurnal	Diurnal	Diurnal	Diurnal	Diurnal	Diurnal	Diurnal	Diurnal	Diurnal	Diurnal	Diurnal	Diurnal	Diurnal	Diurnal	Diurnal	Diurnal
Cercopithecus mitis	Diurnal	Diurnal	Diurnal	Diurnal	Diurnal	Diurnal	Diurnal	Diurnal	Diurnal	Diurnal	Diurnal	Diurnal	Diurnal	Diurnal	Diurnal	Diurnal	Diurnal	Diurnal	Diurnal	Diurnal	Diurnal	Diurnal	Diurnal	Diurnal	Diurnal
Cercopithecus mona	Diurnal	Diurnal	Diurnal	Diurnal	Diurnal	Diurnal	Diurnal	Diurnal	Diurnal	Diurnal	Diurnal	Diurnal	Diurnal	Diurnal	Diurnal	Diurnal	Diurnal	Diurnal	Diurnal	Diurnal	Diurnal	Diurnal	Diurnal	Diurnal	Diurnal
Cercopithecus neglectus	Diurnal	Diurnal	Diurnal	Diurnal	Diurnal	Diurnal	Diurnal	Diurnal	Diurnal	Diurnal	Diurnal	Diurnal	Diurnal	Diurnal	Diurnal	Diurnal	Diurnal	Diurnal	Diurnal	Diurnal	Diurnal	Diurnal	Diurnal	Diurnal	Diurnal
Cercopithecus nictitans	Diurnal	Diurnal	Diurnal	Diurnal	Diurnal	Diurnal	Diurnal	Diurnal	Diurnal	Diurnal	Diurnal	Diurnal	Diurnal	Diurnal	Diurnal	Diurnal	Diurnal	Diurnal	Diurnal	Diurnal	Diurnal	Diurnal	Diurnal	Diurnal	Diurnal
Cercopithecus petaurista	Diurnal	Diurnal	Diurnal	Diurnal	Diurnal	Diurnal	Diurnal	Diurnal	Diurnal	Diurnal	Diurnal	Diurnal	Diurnal	Diurnal	Diurnal	Diurnal	Diurnal	Diurnal	Diurnal	Diurnal	Diurnal	Diurnal	Diurnal	Diurnal	Diurnal
Cercopithecus roloway	Diurnal	Diurnal	Diurnal	Diurnal	Diurnal	Diurnal	Diurnal	Diurnal	Diurnal	Diurnal	Diurnal	Diurnal	Diurnal	Diurnal	Diurnal	Diurnal	Diurnal	Diurnal	Diurnal	Diurnal	Diurnal	Diurnal	Diurnal	Diurnal	Diurnal
Cercopithecus sclateri	Diurnal	Diurnal	Diurnal	Diurnal	Diurnal	Diurnal	Diurnal	Diurnal	Diurnal	Diurnal	Diurnal	Diurnal	Diurnal	Diurnal	Diurnal	Diurnal	Diurnal	Diurnal	Diurnal	Diurnal	Diurnal	Diurnal	Diurnal	Diurnal	Diurnal
Cerdocyon thous	Nocturnal	Nocturnal	Nocturnal	Nocturnal	Nocturnal	Nocturnal	Nocturnal	Nocturnal	Nocturnal	Nocturnal	Nocturnal	Nocturnal	Nocturnal	Nocturnal	Nocturnal	Nocturnal	Nocturnal	Nocturnal	Nocturnal	Nocturnal	Nocturnal	Nocturnal	Nocturnal	Nocturnal	Nocturnal
Cerradomys andersoni	Nocturnal	Nocturnal	Nocturnal	Nocturnal	Nocturnal	Nocturnal	Nocturnal	Nocturnal	Nocturnal	Nocturnal	Nocturnal	Nocturnal	Nocturnal	Nocturnal	Nocturnal	Nocturnal	Nocturnal	Nocturnal	Nocturnal	Nocturnal	Nocturnal	Nocturnal	Nocturnal	Nocturnal	Nocturnal
Cerradomys maracajuensis	Nocturnal	Nocturnal	Nocturnal	Nocturnal	Nocturnal	Nocturnal	Nocturnal	Nocturnal	Nocturnal	Nocturnal	Nocturnal	Nocturnal	Nocturnal	Nocturnal	Nocturnal	Nocturnal	Nocturnal	Nocturnal	Nocturnal	Nocturnal	Nocturnal	Nocturnal	Nocturnal	Nocturnal	Nocturnal
Cerradomys marinhus	Nocturnal	Nocturnal	Nocturnal	Nocturnal	Nocturnal	Nocturnal	Nocturnal	Nocturnal	Nocturnal	Nocturnal	Nocturnal	Nocturnal	Nocturnal	Nocturnal	Nocturnal	Nocturnal	Nocturnal	Nocturnal	Nocturnal	Nocturnal	Nocturnal	Nocturnal	Nocturnal	Nocturnal	Nocturnal
Cerradomys scotti	Nocturnal	Nocturnal	Nocturnal	Nocturnal	Nocturnal	Nocturnal	Nocturnal	Nocturnal	Nocturnal	Nocturnal	Nocturnal	Nocturnal	Nocturnal	Nocturnal	Nocturnal	Nocturnal	Nocturnal	Nocturnal	Nocturnal	Nocturnal	Nocturnal	Nocturnal	Nocturnal	Nocturnal	Nocturnal
Cerradomys subflavus	Nocturnal	Nocturnal	Nocturnal	Nocturnal	Nocturnal	Nocturnal	Nocturnal	Nocturnal	Nocturnal	Nocturnal	Nocturnal	Nocturnal	Nocturnal	Nocturnal	Nocturnal	Nocturnal	Nocturnal	Nocturnal	Nocturnal	Nocturnal	Nocturnal	Nocturnal	Nocturnal	Nocturnal	Nocturnal
Cervus albirostris	Cathemeral	Cathemeral	Cathemeral	Cathemeral	Cathemeral	Cathemeral	Cathemeral	Cathemeral	Cathemeral	Cathemeral	Cathemeral	Cathemeral	Cathemeral	Cathemeral	Cathemeral	Cathemeral	Cathemeral	Cathemeral	Cathemeral	Cathemeral	Cathemeral	Cathemeral	Cathemeral	Cathemeral	Cathemeral
Cervus canadensis	Cathemeral	Cathemeral	Cathemeral	Cathemeral	Cathemeral	Cathemeral	Cathemeral	Cathemeral	Cathemeral	Cathemeral	Cathemeral	Cathemeral	Cathemeral	Cathemeral	Cathemeral	Cathemeral	Cathemeral	Cathemeral	Cathemeral	Cathemeral	Cathemeral	Cathemeral	Cathemeral	Cathemeral	Cathemeral
Cervus elaphus	Cathemeral	Cathemeral	Cathemeral	Cathemeral	Cathemeral	Cathemeral	Cathemeral	Cathemeral	Cathemeral	Cathemeral	Cathemeral	Cathemeral	Cathemeral	Cathemeral	Cathemeral	Cathemeral	Cathemeral	Cathemeral	Cathemeral	Cathemeral	Cathemeral	Cathemeral	Cathemeral	Cathemeral	Cathemeral
Cervus nippon	Crepuscular	Crepuscular	Crepuscular	Crepuscular	Crepuscular	Crepuscular	Crepuscular	Crepuscular	Crepuscular	Crepuscular	Crepuscular	Crepuscular	Crepuscular	Crepuscular	Crepuscular	Crepuscular	Crepuscular	Crepuscular	Crepuscular	Crepuscular	Crepuscular	Crepuscular	Crepuscular	Crepuscular	Crepuscular
Chacodelphys formosa	Nocturnal	Nocturnal	Nocturnal	Nocturnal	Nocturnal	Nocturnal	Nocturnal	Nocturnal	Nocturnal	Nocturnal	Nocturnal	Nocturnal	Nocturnal	Nocturnal	Nocturnal	Nocturnal	Nocturnal	Nocturnal	Nocturnal	Nocturnal	Nocturnal	Nocturnal	Nocturnal	Nocturnal	Nocturnal
Chaerephon aloysiisabaudiae	Nocturnal	Nocturnal	Nocturnal	Nocturnal	Nocturnal	Nocturnal	Nocturnal	Nocturnal	Nocturnal	Nocturnal	Nocturnal	Nocturnal	Nocturnal	Nocturnal	Nocturnal	Nocturnal	Nocturnal	Nocturnal	Nocturnal	Nocturnal	Nocturnal	Nocturnal	Nocturnal	Nocturnal	Nocturnal
Chaerephon ansorgei	Nocturnal	Nocturnal	Nocturnal	Nocturnal	Nocturnal	Nocturnal	Nocturnal	Nocturnal	Nocturnal	Nocturnal	Nocturnal	Nocturnal	Nocturnal	Nocturnal	Nocturnal	Nocturnal	Nocturnal	Nocturnal	Nocturnal	Nocturnal	Nocturnal	Nocturnal	Nocturnal	Nocturnal	Nocturnal
Chaerephon bemmeleni	Nocturnal	Nocturnal	Nocturnal	Nocturnal	Nocturnal	Nocturnal	Nocturnal	Nocturnal	Nocturnal	Nocturnal	Nocturnal	Nocturnal	Nocturnal	Nocturnal	Nocturnal	Nocturnal	Nocturnal	Nocturnal	Nocturnal	Nocturnal	Nocturnal	Nocturnal	Nocturnal	Nocturnal	Nocturnal
Chaerephon bivittatus	Nocturnal	Nocturnal	Nocturnal	Nocturnal	Nocturnal	Nocturnal	Nocturnal	Nocturnal	Nocturnal	Nocturnal	Nocturnal	Nocturnal	Nocturnal	Nocturnal	Nocturnal	Nocturnal	Nocturnal	Nocturnal	Nocturnal	Nocturnal	Nocturnal	Nocturnal	Nocturnal	Nocturnal	Nocturnal
Chaerephon bregullae	Nocturnal	Nocturnal	Nocturnal	Nocturnal	Nocturnal	Nocturnal	Nocturnal	Nocturnal	Nocturnal	Nocturnal	Nocturnal	Nocturnal	Nocturnal	Nocturnal	Nocturnal	Nocturnal	Nocturnal	Nocturnal	Nocturnal	Nocturnal	Nocturnal	Nocturnal	Nocturnal	Nocturnal	Nocturnal
Chaerephon chapini	Nocturnal	Nocturnal	Nocturnal	Nocturnal	Nocturnal	Nocturnal	Nocturnal	Nocturnal	Nocturnal	Nocturnal	Nocturnal	Nocturnal	Nocturnal	Nocturnal	Nocturnal	Nocturnal	Nocturnal	Nocturnal	Nocturnal	Nocturnal	Nocturnal	Nocturnal	Nocturnal	Nocturnal	Nocturnal
Chaerephon gallagheri	Nocturnal	Nocturnal	Nocturnal	Nocturnal	Nocturnal	Nocturnal	Nocturnal	Nocturnal	Nocturnal	Nocturnal	Nocturnal	Nocturnal	Nocturnal	Nocturnal	Nocturnal	Nocturnal	Nocturnal	Nocturnal	Nocturnal	Nocturnal	Nocturnal	Nocturnal	Nocturnal	Nocturnal	Nocturnal
Chaerephon jobensis	Nocturnal	Nocturnal	Nocturnal	Nocturnal	Nocturnal	Nocturnal	Nocturnal	Nocturnal	Nocturnal	Nocturnal	Nocturnal	Nocturnal	Nocturnal	Nocturnal	Nocturnal	Nocturnal	Nocturnal	Nocturnal	Nocturnal	Nocturnal	Nocturnal	Nocturnal	Nocturnal	Nocturnal	Nocturnal
Chaerephon jobimena	Nocturnal	Nocturnal	Nocturnal	Nocturnal	Nocturnal	Nocturnal	Nocturnal	Nocturnal	Nocturnal	Nocturnal	Nocturnal	Nocturnal	Nocturnal	Nocturnal	Nocturnal	Nocturnal	Nocturnal	Nocturnal	Nocturnal	Nocturnal	Nocturnal	Nocturnal	Nocturnal	Nocturnal	Nocturnal
Chaerephon johorensis	Nocturnal	Nocturnal	Nocturnal	Nocturnal	Nocturnal	Nocturnal	Nocturnal	Nocturnal	Nocturnal	Nocturnal	Nocturnal	Nocturnal	Nocturnal	Nocturnal	Nocturnal	Nocturnal	Nocturnal	Nocturnal	Nocturnal	Nocturnal	Nocturnal	Nocturnal	Nocturnal	Nocturnal	Nocturnal
Chaerephon major	Nocturnal	Nocturnal	Nocturnal	Nocturnal	Nocturnal	Nocturnal	Nocturnal	Nocturnal	Nocturnal	Nocturnal	Nocturnal	Nocturnal	Nocturnal	Nocturnal	Nocturnal	Nocturnal	Nocturnal	Nocturnal	Nocturnal	Nocturnal	Nocturnal	Nocturnal	Nocturnal	Nocturnal	Nocturnal
Chaerephon nigeriae	Nocturnal	Nocturnal	Nocturnal	Nocturnal	Nocturnal	Nocturnal	Nocturnal	Nocturnal	Nocturnal	Nocturnal	Nocturnal	Nocturnal	Nocturnal	Nocturnal	Nocturnal	Nocturnal	Nocturnal	Nocturnal	Nocturnal	Nocturnal	Nocturnal	Nocturnal	Nocturnal	Nocturnal	Nocturnal
Chaerephon plicatus	Nocturnal	Nocturnal	Nocturnal	Nocturnal	Nocturnal	Nocturnal	Nocturnal	Nocturnal	Nocturnal	Nocturnal	Nocturnal	Nocturnal	Nocturnal	Nocturnal	Nocturnal	Nocturnal	Nocturnal	Nocturnal	Nocturnal	Nocturnal	Nocturnal	Nocturnal	Nocturnal	Nocturnal	Nocturnal
Chaerephon pumilus	Nocturnal	Nocturnal	Nocturnal	Nocturnal	Nocturnal	Nocturnal	Nocturnal	Nocturnal	Nocturnal	Nocturnal	Nocturnal	Nocturnal	Nocturnal	Nocturnal	Nocturnal	Nocturnal	Nocturnal	Nocturnal	Nocturnal	Nocturnal	Nocturnal	Nocturnal	Nocturnal	Nocturnal	Nocturnal
Chaerephon russatus	Nocturnal	Nocturnal	Nocturnal	Nocturnal	Nocturnal	Nocturnal	Nocturnal	Nocturnal	Nocturnal	Nocturnal	Nocturnal	Nocturnal	Nocturnal	Nocturnal	Nocturnal	Nocturnal	Nocturnal	Nocturnal	Nocturnal	Nocturnal	Nocturnal	Nocturnal	Nocturnal	Nocturnal	Nocturnal
Chaerephon solomonis	Nocturnal	Nocturnal	Nocturnal	Nocturnal	Nocturnal	Nocturnal	Nocturnal	Nocturnal	Nocturnal	Nocturnal	Nocturnal	Nocturnal	Nocturnal	Nocturnal	Nocturnal	Nocturnal	Nocturnal	Nocturnal	Nocturnal	Nocturnal	Nocturnal	Nocturnal	Nocturnal	Nocturnal	Nocturnal
Chaerephon tomensis	Nocturnal	Nocturnal	Nocturnal	Nocturnal	Nocturnal	Nocturnal	Nocturnal	Nocturnal	Nocturnal	Nocturnal	Nocturnal	Nocturnal	Nocturnal	Nocturnal	Nocturnal	Nocturnal	Nocturnal	Nocturnal	Nocturnal	Nocturnal	Nocturnal	Nocturnal	Nocturnal	Nocturnal	Nocturnal
Chaetocauda sichuanensis	Nocturnal	Nocturnal	Nocturnal	Nocturnal	Nocturnal	Nocturnal	Nocturnal	Nocturnal	Nocturnal	Nocturnal	Nocturnal	Nocturnal	Nocturnal	Nocturnal	Nocturnal	Nocturnal	Nocturnal	Nocturnal	Nocturnal	Nocturnal	Nocturnal	Nocturnal	Nocturnal	Nocturnal	Nocturnal
Chaetodipus arenarius	Nocturnal	Nocturnal	Nocturnal	Nocturnal	Nocturnal	Nocturnal	Nocturnal	Nocturnal	Nocturnal	Nocturnal	Nocturnal	Nocturnal	Nocturnal	Nocturnal	Nocturnal	Nocturnal	Nocturnal	Nocturnal	Nocturnal	Nocturnal	Nocturnal	Nocturnal	Nocturnal	Nocturnal	Nocturnal
Chaetodipus artus	Nocturnal	Nocturnal	Nocturnal	Nocturnal	Nocturnal	Nocturnal	Nocturnal	Nocturnal	Nocturnal	Nocturnal	Nocturnal	Nocturnal	Nocturnal	Nocturnal	Nocturnal	Nocturnal	Nocturnal	Nocturnal	Nocturnal	Nocturnal	Nocturnal	Nocturnal	Nocturnal	Nocturnal	Nocturnal
Chaetodipus baileyi	Nocturnal	Nocturnal	Nocturnal	Nocturnal	Nocturnal	Nocturnal	Nocturnal	Nocturnal	Nocturnal	Nocturnal	Nocturnal	Nocturnal	Nocturnal	Nocturnal	Nocturnal	Nocturnal	Nocturnal	Nocturnal	Nocturnal	Nocturnal	Nocturnal	Nocturnal	Nocturnal	Nocturnal	Nocturnal
Chaetodipus californicus	Nocturnal	Nocturnal	Nocturnal	Nocturnal	Nocturnal	Nocturnal	Nocturnal	Nocturnal	Nocturnal	Nocturnal	Nocturnal	Nocturnal	Nocturnal	Nocturnal	Nocturnal	Nocturnal	Nocturnal	Nocturnal	Nocturnal	Nocturnal	Nocturnal	Nocturnal	Nocturnal	Nocturnal	Nocturnal
Chaetodipus eremicus	Nocturnal	Nocturnal	Nocturnal	Nocturnal	Nocturnal	Nocturnal	Nocturnal	Nocturnal	Nocturnal	Nocturnal	Nocturnal	Nocturnal	Nocturnal	Nocturnal	Nocturnal	Nocturnal	Nocturnal	Nocturnal	Nocturnal	Nocturnal	Nocturnal	Nocturnal	Nocturnal	Nocturnal	Nocturnal
Chaetodipus fallax	Nocturnal	Nocturnal	Nocturnal	Nocturnal	Nocturnal	Nocturnal	Nocturnal	Nocturnal	Nocturnal	Nocturnal	Nocturnal	Nocturnal	Nocturnal	Nocturnal	Nocturnal	Nocturnal	Nocturnal	Nocturnal	Nocturnal	Nocturnal	Nocturnal	Nocturnal	Nocturnal	Nocturnal	Nocturnal
Chaetodipus formosus	Nocturnal	Nocturnal	Nocturnal	Nocturnal	Nocturnal	Nocturnal	Nocturnal	Nocturnal	Nocturnal	Nocturnal	Nocturnal	Nocturnal	Nocturnal	Nocturnal	Nocturnal	Nocturnal	Nocturnal	Nocturnal	Nocturnal	Nocturnal	Nocturnal	Nocturnal	Nocturnal	Nocturnal	Nocturnal
Chaetodipus goldmani	Nocturnal	Nocturnal	Nocturnal	Nocturnal	Nocturnal	Nocturnal	Nocturnal	Nocturnal	Nocturnal	Nocturnal	Nocturnal	Nocturnal	Nocturnal	Nocturnal	Nocturnal	Nocturnal	Nocturnal	Nocturnal	Nocturnal	Nocturnal	Nocturnal	Nocturnal	Nocturnal	Nocturnal	Nocturnal
Chaetodipus hispidus	Nocturnal	Nocturnal	Nocturnal	Nocturnal	Nocturnal	Nocturnal	Nocturnal	Nocturnal	Nocturnal	Nocturnal	Nocturnal	Nocturnal	Nocturnal	Nocturnal	Nocturnal	Nocturnal	Nocturnal	Nocturnal	Nocturnal	Nocturnal	Nocturnal	Nocturnal	Nocturnal	Nocturnal	Nocturnal
Chaetodipus intermedius	Nocturnal	Nocturnal	Nocturnal	Nocturnal	Nocturnal	Nocturnal	Nocturnal	Nocturnal	Nocturnal	Nocturnal	Nocturnal	Nocturnal	Nocturnal	Nocturnal	Nocturnal	Nocturnal	Nocturnal	Nocturnal	Nocturnal	Nocturnal	Nocturnal	Nocturnal	Nocturnal	Nocturnal	Nocturnal
Chaetodipus lineatus	Nocturnal	Nocturnal	Nocturnal	Nocturnal	Nocturnal	Nocturnal	Nocturnal	Nocturnal	Nocturnal	Nocturnal	Nocturnal	Nocturnal	Nocturnal	Nocturnal	Nocturnal	Nocturnal	Nocturnal	Nocturnal	Nocturnal	Nocturnal	Nocturnal	Nocturnal	Nocturnal	Nocturnal	Nocturnal
Chaetodipus nelsoni	Nocturnal	Nocturnal	Nocturnal	Nocturnal	Nocturnal	Nocturnal	Nocturnal	Nocturnal	Nocturnal	Nocturnal	Nocturnal	Nocturnal	Nocturnal	Nocturnal	Nocturnal	Nocturnal	Nocturnal	Nocturnal	Nocturnal	Nocturnal	Nocturnal	Nocturnal	Nocturnal	Nocturnal	Nocturnal
Chaetodipus penicillatus	Nocturnal	Nocturnal	Nocturnal	Nocturnal	Nocturnal	Nocturnal	Nocturnal	Nocturnal	Nocturnal	Nocturnal	Nocturnal	Nocturnal	Nocturnal	Nocturnal	Nocturnal	Nocturnal	Nocturnal	Nocturnal	Nocturnal	Nocturnal	Nocturnal	Nocturnal	Nocturnal	Nocturnal	Nocturnal
Chaetodipus pernix	Nocturnal	Nocturnal	Nocturnal	Nocturnal	Nocturnal	Nocturnal	Nocturnal	Nocturnal	Nocturnal	Nocturnal	Nocturnal	Nocturnal	Nocturnal	Nocturnal	Nocturnal	Nocturnal	Nocturnal	Nocturnal	Nocturnal	Nocturnal	Nocturnal	Nocturnal	Nocturnal	Nocturnal	Nocturnal
Chaetodipus rudinoris	Nocturnal	Nocturnal	Nocturnal	Nocturnal	Nocturnal	Nocturnal	Nocturnal	Nocturnal	Nocturnal	Nocturnal	Nocturnal	Nocturnal	Nocturnal	Nocturnal	Nocturnal	Nocturnal	Nocturnal	Nocturnal	Nocturnal	Nocturnal	Nocturnal	Nocturnal	Nocturnal	Nocturnal	Nocturnal
Chaetodipus spinatus	Nocturnal	Nocturnal	Nocturnal	Nocturnal	Nocturnal	Nocturnal	Nocturnal	Nocturnal	Nocturnal	Nocturnal	Nocturnal	Nocturnal	Nocturnal	Nocturnal	Nocturnal	Nocturnal	Nocturnal	Nocturnal	Nocturnal	Nocturnal	Nocturnal	Nocturnal	Nocturnal	Nocturnal	Nocturnal
Chaetomys subspinosus	Nocturnal	Nocturnal	Nocturnal	Nocturnal	Nocturnal	Nocturnal	Nocturnal	Nocturnal	Nocturnal	Nocturnal	Nocturnal	Nocturnal	Nocturnal	Nocturnal	Nocturnal	Nocturnal	Nocturnal	Nocturnal	Nocturnal	Nocturnal	Nocturnal	Nocturnal	Nocturnal	Nocturnal	Nocturnal
Chaetophractus vellerosus	Diurnal	Diurnal	Diurnal	Diurnal	Diurnal	Diurnal	Diurnal	Diurnal	Diurnal	Diurnal	Diurnal	Diurnal	Diurnal	Diurnal	Diurnal	Diurnal	Diurnal	Diurnal	Diurnal	Diurnal	Diurnal	Diurnal	Diurnal	Diurnal	Diurnal
Chaetophractus villosus	Nocturnal	Nocturnal	Nocturnal	Nocturnal	Nocturnal	Nocturnal	Nocturnal	Nocturnal	Nocturnal	Nocturnal	Nocturnal	Nocturnal	Nocturnal	Nocturnal	Nocturnal	Nocturnal	Nocturnal	Nocturnal	Nocturnal	Nocturnal	Nocturnal	Nocturnal	Nocturnal	Nocturnal	Nocturnal
Chalinolobus dwyeri	Nocturnal	Nocturnal	Nocturnal	Nocturnal	Nocturnal	Nocturnal	Nocturnal	Nocturnal	Nocturnal	Nocturnal	Nocturnal	Nocturnal	Nocturnal	Nocturnal	Nocturnal	Nocturnal	Nocturnal	Nocturnal	Nocturnal	Nocturnal	Nocturnal	Nocturnal	Nocturnal	Nocturnal	Nocturnal
Chalinolobus gouldii	Nocturnal	Nocturnal	Nocturnal	Nocturnal	Nocturnal	Nocturnal	Nocturnal	Nocturnal	Nocturnal	Nocturnal	Nocturnal	Nocturnal	Nocturnal	Nocturnal	Nocturnal	Nocturnal	Nocturnal	Nocturnal	Nocturnal	Nocturnal	Nocturnal	Nocturnal	Nocturnal	Nocturnal	Nocturnal
Chalinolobus morio	Nocturnal	Nocturnal	Nocturnal	Nocturnal	Nocturnal	Nocturnal	Nocturnal	Nocturnal	Nocturnal	Nocturnal	Nocturnal	Nocturnal	Nocturnal	Nocturnal	Nocturnal	Nocturnal	Nocturnal	Nocturnal	Nocturnal	Nocturnal	Nocturnal	Nocturnal	Nocturnal	Nocturnal	Nocturnal
Chalinolobus neocaledonicus	Nocturnal	Nocturnal	Nocturnal	Nocturnal	Nocturnal	Nocturnal	Nocturnal	Nocturnal	Nocturnal	Nocturnal	Nocturnal	Nocturnal	Nocturnal	Nocturnal	Nocturnal	Nocturnal	Nocturnal	Nocturnal	Nocturnal	Nocturnal	Nocturnal	Nocturnal	Nocturnal	Nocturnal	Nocturnal
Chalinolobus nigrogriseus	Nocturnal	Nocturnal	Nocturnal	Nocturnal	Nocturnal	Nocturnal	Nocturnal	Nocturnal	Nocturnal	Nocturnal	Nocturnal	Nocturnal	Nocturnal	Nocturnal	Nocturnal	Nocturnal	Nocturnal	Nocturnal	Nocturnal	Nocturnal	Nocturnal	Nocturnal	Nocturnal	Nocturnal	Nocturnal
Chalinolobus picatus	Nocturnal	Nocturnal	Nocturnal	Nocturnal	Nocturnal	Nocturnal	Nocturnal	Nocturnal	Nocturnal	Nocturnal	Nocturnal	Nocturnal	Nocturnal	Nocturnal	Nocturnal	Nocturnal	Nocturnal	Nocturnal	Nocturnal	Nocturnal	Nocturnal	Nocturnal	Nocturnal	Nocturnal	Nocturnal
Chalinolobus tuberculatus	Nocturnal	Nocturnal	Nocturnal	Nocturnal	Nocturnal	Nocturnal	Nocturnal	Nocturnal	Nocturnal	Nocturnal	Nocturnal	Nocturnal	Nocturnal	Nocturnal	Nocturnal	Nocturnal	Nocturnal	Nocturnal	Nocturnal	Nocturnal	Nocturnal	Nocturnal	Nocturnal	Nocturnal	Nocturnal
Cheirogaleus crossleyi	Nocturnal	Nocturnal	Nocturnal	Nocturnal	Nocturnal	Nocturnal	Nocturnal	Nocturnal	Nocturnal	Nocturnal	Nocturnal	Nocturnal	Nocturnal	Nocturnal	Nocturnal	Nocturnal	Nocturnal	Nocturnal	Nocturnal	Nocturnal	Nocturnal	Nocturnal	Nocturnal	Nocturnal	Nocturnal
Cheirogaleus major	Nocturnal	Nocturnal	Nocturnal	Nocturnal	Nocturnal	Nocturnal	Nocturnal	Nocturnal	Nocturnal	Nocturnal	Nocturnal	Nocturnal	Nocturnal	Nocturnal	Nocturnal	Nocturnal	Nocturnal	Nocturnal	Nocturnal	Nocturnal	Nocturnal	Nocturnal	Nocturnal	Nocturnal	Nocturnal
Cheirogaleus medius	Nocturnal	Nocturnal	Nocturnal	Nocturnal	Nocturnal	Nocturnal	Nocturnal	Nocturnal	Nocturnal	Nocturnal	Nocturnal	Nocturnal	Nocturnal	Nocturnal	Nocturnal	Nocturnal	Nocturnal	Nocturnal	Nocturnal	Nocturnal	Nocturnal	Nocturnal	Nocturnal	Nocturnal	Nocturnal
Cheirogaleus minusculus	Nocturnal	Nocturnal	Nocturnal	Nocturnal	Nocturnal	Nocturnal	Nocturnal	Nocturnal	Nocturnal	Nocturnal	Nocturnal	Nocturnal	Nocturnal	Nocturnal	Nocturnal	Nocturnal	Nocturnal	Nocturnal	Nocturnal	Nocturnal	Nocturnal	Nocturnal	Nocturnal	Nocturnal	Nocturnal
Cheirogaleus sibreei	Nocturnal	Nocturnal	Nocturnal	Nocturnal	Nocturnal	Nocturnal	Nocturnal	Nocturnal	Nocturnal	Nocturnal	Nocturnal	Nocturnal	Nocturnal	Nocturnal	Nocturnal	Nocturnal	Nocturnal	Nocturnal	Nocturnal	Nocturnal	Nocturnal	Nocturnal	Nocturnal	Nocturnal	Nocturnal
Cheiromeles parvidens	Nocturnal	Nocturnal	Nocturnal	Nocturnal	Nocturnal	Nocturnal	Nocturnal	Nocturnal	Nocturnal	Nocturnal	Nocturnal	Nocturnal	Nocturnal	Nocturnal	Nocturnal	Nocturnal	Nocturnal	Nocturnal	Nocturnal	Nocturnal	Nocturnal	Nocturnal	Nocturnal	Nocturnal	Nocturnal
Cheiromeles torquatus	Nocturnal	Nocturnal	Nocturnal	Nocturnal	Nocturnal	Nocturnal	Nocturnal	Nocturnal	Nocturnal	Nocturnal	Nocturnal	Nocturnal	Nocturnal	Nocturnal	Nocturnal	Nocturnal	Nocturnal	Nocturnal	Nocturnal	Nocturnal	Nocturnal	Nocturnal	Nocturnal	Nocturnal	Nocturnal
Chelemys delfini	Cathemeral	Cathemeral	Cathemeral	Cathemeral	Cathemeral	Cathemeral	Cathemeral	Cathemeral	Cathemeral	Cathemeral	Cathemeral	Cathemeral	Cathemeral	Cathemeral	Cathemeral	Cathemeral	Cathemeral	Cathemeral	Cathemeral	Cathemeral	Cathemeral	Cathemeral	Cathemeral	Cathemeral	Cathemeral
Chelemys macronyx	Nocturnal	Nocturnal	Nocturnal	Nocturnal	Nocturnal	Nocturnal	Nocturnal	Nocturnal	Nocturnal	Nocturnal	Nocturnal	Nocturnal	Nocturnal	Nocturnal	Nocturnal	Nocturnal	Nocturnal	Nocturnal	Nocturnal	Nocturnal	Nocturnal	Nocturnal	Nocturnal	Nocturnal	Nocturnal
Chelemys megalonyx	Cathemeral	Cathemeral	Cathemeral	Cathemeral	Cathemeral	Cathemeral	Cathemeral	Cathemeral	Cathemeral	Cathemeral	Cathemeral	Cathemeral	Cathemeral	Cathemeral	Cathemeral	Cathemeral	Cathemeral	Cathemeral	Cathemeral	Cathemeral	Cathemeral	Cathemeral	Cathemeral	Cathemeral	Cathemeral
Chibchanomys orcesi	Nocturnal	Nocturnal	Nocturnal	Nocturnal	Nocturnal	Nocturnal	Nocturnal	Nocturnal	Nocturnal	Nocturnal	Nocturnal	Nocturnal	Nocturnal	Nocturnal	Nocturnal	Nocturnal	Nocturnal	Nocturnal	Nocturnal	Nocturnal	Nocturnal	Nocturnal	Nocturnal	Nocturnal	Nocturnal
Chibchanomys trichotis	Nocturnal	Nocturnal	Nocturnal	Nocturnal	Nocturnal	Nocturnal	Nocturnal	Nocturnal	Nocturnal	Nocturnal	Nocturnal	Nocturnal	Nocturnal	Nocturnal	Nocturnal	Nocturnal	Nocturnal	Nocturnal	Nocturnal	Nocturnal	Nocturnal	Nocturnal	Nocturnal	Nocturnal	Nocturnal
Chilomys instans	Nocturnal	Nocturnal	Nocturnal	Nocturnal	Nocturnal	Nocturnal	Nocturnal	Nocturnal	Nocturnal	Nocturnal	Nocturnal	Nocturnal	Nocturnal	Nocturnal	Nocturnal	Nocturnal	Nocturnal	Nocturnal	Nocturnal	Nocturnal	Nocturnal	Nocturnal	Nocturnal	Nocturnal	Nocturnal
Chilonatalus micropus	Nocturnal	Nocturnal	Nocturnal	Nocturnal	Nocturnal	Nocturnal	Nocturnal	Nocturnal	Nocturnal	Nocturnal	Nocturnal	Nocturnal	Nocturnal	Nocturnal	Nocturnal	Nocturnal	Nocturnal	Nocturnal	Nocturnal	Nocturnal	Nocturnal	Nocturnal	Nocturnal	Nocturnal	Nocturnal
Chilonatalus tumidifrons	Nocturnal	Nocturnal	Nocturnal	Nocturnal	Nocturnal	Nocturnal	Nocturnal	Nocturnal	Nocturnal	Nocturnal	Nocturnal	Nocturnal	Nocturnal	Nocturnal	Nocturnal	Nocturnal	Nocturnal	Nocturnal	Nocturnal	Nocturnal	Nocturnal	Nocturnal	Nocturnal	Nocturnal	Nocturnal
Chimarrogale hantu	Diurnal	Diurnal	Diurnal	Diurnal	Diurnal	Diurnal	Diurnal	Diurnal	Diurnal	Diurnal	Diurnal	Diurnal	Diurnal	Diurnal	Diurnal	Diurnal	Diurnal	Diurnal	Diurnal	Diurnal	Diurnal	Diurnal	Diurnal	Diurnal	Diurnal
Chimarrogale himalayica	Nocturnal	Nocturnal	Nocturnal	Nocturnal	Nocturnal	Nocturnal	Nocturnal	Nocturnal	Nocturnal	Nocturnal	Nocturnal	Nocturnal	Nocturnal	Nocturnal	Nocturnal	Nocturnal	Nocturnal	Nocturnal	Nocturnal	Nocturnal	Nocturnal	Nocturnal	Nocturnal	Nocturnal	Nocturnal
Chimarrogale phaeura	Nocturnal	Nocturnal	Nocturnal	Nocturnal	Nocturnal	Nocturnal	Nocturnal	Nocturnal	Nocturnal	Nocturnal	Nocturnal	Nocturnal	Nocturnal	Nocturnal	Nocturnal	Nocturnal	Nocturnal	Nocturnal	Nocturnal	Nocturnal	Nocturnal	Nocturnal	Nocturnal	Nocturnal	Nocturnal
Chimarrogale platycephalus	Cathemeral	Cathemeral	Cathemeral	Cathemeral	Cathemeral	Cathemeral	Cathemeral	Cathemeral	Cathemeral	Cathemeral	Cathemeral	Cathemeral	Cathemeral	Cathemeral	Cathemeral	Cathemeral	Cathemeral	Cathemeral	Cathemeral	Cathemeral	Cathemeral	Cathemeral	Cathemeral	Cathemeral	Cathemeral
Chimarrogale styani	Nocturnal	Nocturnal	Nocturnal	Nocturnal	Nocturnal	Nocturnal	Nocturnal	Nocturnal	Nocturnal	Nocturnal	Nocturnal	Nocturnal	Nocturnal	Nocturnal	Nocturnal	Nocturnal	Nocturnal	Nocturnal	Nocturnal	Nocturnal	Nocturnal	Nocturnal	Nocturnal	Nocturnal	Nocturnal
Chimarrogale sumatrana	Cathemeral	Cathemeral	Cathemeral	Cathemeral	Cathemeral	Cathemeral	Cathemeral	Cathemeral	Cathemeral	Cathemeral	Cathemeral	Cathemeral	Cathemeral	Cathemeral	Cathemeral	Cathemeral	Cathemeral	Cathemeral	Cathemeral	Cathemeral	Cathemeral	Cathemeral	Cathemeral	Cathemeral	Cathemeral
Chinchilla chinchilla	Nocturnal	Nocturnal	Nocturnal	Nocturnal	Nocturnal	Nocturnal	Nocturnal	Nocturnal	Nocturnal	Nocturnal	Nocturnal	Nocturnal	Nocturnal	Nocturnal	Nocturnal	Nocturnal	Nocturnal	Nocturnal	Nocturnal	Nocturnal	Nocturnal	Nocturnal	Nocturnal	Nocturnal	Nocturnal
Chinchilla lanigera	Nocturnal	Nocturnal	Nocturnal	Nocturnal	Nocturnal	Nocturnal	Nocturnal	Nocturnal	Nocturnal	Nocturnal	Nocturnal	Nocturnal	Nocturnal	Nocturnal	Nocturnal	Nocturnal	Nocturnal	Nocturnal	Nocturnal	Nocturnal	Nocturnal	Nocturnal	Nocturnal	Nocturnal	Nocturnal
Chinchillula sahamae	Nocturnal	Nocturnal	Nocturnal	Nocturnal	Nocturnal	Nocturnal	Nocturnal	Nocturnal	Nocturnal	Nocturnal	Nocturnal	Nocturnal	Nocturnal	Nocturnal	Nocturnal	Nocturnal	Nocturnal	Nocturnal	Nocturnal	Nocturnal	Nocturnal	Nocturnal	Nocturnal	Nocturnal	Nocturnal
Chionomys gud	Cathemeral	Cathemeral	Cathemeral	Cathemeral	Cathemeral	Cathemeral	Cathemeral	Cathemeral	Cathemeral	Cathemeral	Cathemeral	Cathemeral	Cathemeral	Cathemeral	Cathemeral	Cathemeral	Cathemeral	Cathemeral	Cathemeral	Cathemeral	Cathemeral	Cathemeral	Cathemeral	Cathemeral	Cathemeral
Chionomys nivalis	Cathemeral	Cathemeral	Cathemeral	Cathemeral	Cathemeral	Cathemeral	Cathemeral	Cathemeral	Cathemeral	Cathemeral	Cathemeral	Cathemeral	Cathemeral	Cathemeral	Cathemeral	Cathemeral	Cathemeral	Cathemeral	Cathemeral	Cathemeral	Cathemeral	Cathemeral	Cathemeral	Cathemeral	Cathemeral
Chionomys roberti	Nocturnal	Nocturnal	Nocturnal	Nocturnal	Nocturnal	Nocturnal	Nocturnal	Nocturnal	Nocturnal	Nocturnal	Nocturnal	Nocturnal	Nocturnal	Nocturnal	Nocturnal	Nocturnal	Nocturnal	Nocturnal	Nocturnal	Nocturnal	Nocturnal	Nocturnal	Nocturnal	Nocturnal	Nocturnal
Chiroderma doriae	Nocturnal	Nocturnal	Nocturnal	Nocturnal	Nocturnal	Nocturnal	Nocturnal	Nocturnal	Nocturnal	Nocturnal	Nocturnal	Nocturnal	Nocturnal	Nocturnal	Nocturnal	Nocturnal	Nocturnal	Nocturnal	Nocturnal	Nocturnal	Nocturnal	Nocturnal	Nocturnal	Nocturnal	Nocturnal
Chiroderma improvisum	Nocturnal	Nocturnal	Nocturnal	Nocturnal	Nocturnal	Nocturnal	Nocturnal	Nocturnal	Nocturnal	Nocturnal	Nocturnal	Nocturnal	Nocturnal	Nocturnal	Nocturnal	Nocturnal	Nocturnal	Nocturnal	Nocturnal	Nocturnal	Nocturnal	Nocturnal	Nocturnal	Nocturnal	Nocturnal
Chiroderma salvini	Nocturnal	Nocturnal	Nocturnal	Nocturnal	Nocturnal	Nocturnal	Nocturnal	Nocturnal	Nocturnal	Nocturnal	Nocturnal	Nocturnal	Nocturnal	Nocturnal	Nocturnal	Nocturnal	Nocturnal	Nocturnal	Nocturnal	Nocturnal	Nocturnal	Nocturnal	Nocturnal	Nocturnal	Nocturnal
Chiroderma trinitatum	Nocturnal	Nocturnal	Nocturnal	Nocturnal	Nocturnal	Nocturnal	Nocturnal	Nocturnal	Nocturnal	Nocturnal	Nocturnal	Nocturnal	Nocturnal	Nocturnal	Nocturnal	Nocturnal	Nocturnal	Nocturnal	Nocturnal	Nocturnal	Nocturnal	Nocturnal	Nocturnal	Nocturnal	Nocturnal
Chiroderma villosum	Nocturnal	Nocturnal	Nocturnal	Nocturnal	Nocturnal	Nocturnal	Nocturnal	Nocturnal	Nocturnal	Nocturnal	Nocturnal	Nocturnal	Nocturnal	Nocturnal	Nocturnal	Nocturnal	Nocturnal	Nocturnal	Nocturnal	Nocturnal	Nocturnal	Nocturnal	Nocturnal	Nocturnal	Nocturnal
Chiromyscus chiropus	Nocturnal	Nocturnal	Nocturnal	Nocturnal	Nocturnal	Nocturnal	Nocturnal	Nocturnal	Nocturnal	Nocturnal	Nocturnal	Nocturnal	Nocturnal	Nocturnal	Nocturnal	Nocturnal	Nocturnal	Nocturnal	Nocturnal	Nocturnal	Nocturnal	Nocturnal	Nocturnal	Nocturnal	Nocturnal
Chironax melanocephalus	Nocturnal	Nocturnal	Nocturnal	Nocturnal	Nocturnal	Nocturnal	Nocturnal	Nocturnal	Nocturnal	Nocturnal	Nocturnal	Nocturnal	Nocturnal	Nocturnal	Nocturnal	Nocturnal	Nocturnal	Nocturnal	Nocturnal	Nocturnal	Nocturnal	Nocturnal	Nocturnal	Nocturnal	Nocturnal
Chironectes minimus	Nocturnal	Nocturnal	Nocturnal	Nocturnal	Nocturnal	Nocturnal	Nocturnal	Nocturnal	Nocturnal	Nocturnal	Nocturnal	Nocturnal	Nocturnal	Nocturnal	Nocturnal	Nocturnal	Nocturnal	Nocturnal	Nocturnal	Nocturnal	Nocturnal	Nocturnal	Nocturnal	Nocturnal	Nocturnal
Chiropodomys calamianensis	Nocturnal	Nocturnal	Nocturnal	Nocturnal	Nocturnal	Nocturnal	Nocturnal	Nocturnal	Nocturnal	Nocturnal	Nocturnal	Nocturnal	Nocturnal	Nocturnal	Nocturnal	Nocturnal	Nocturnal	Nocturnal	Nocturnal	Nocturnal	Nocturnal	Nocturnal	Nocturnal	Nocturnal	Nocturnal
Chiropodomys gliroides	Nocturnal	Nocturnal	Nocturnal	Nocturnal	Nocturnal	Nocturnal	Nocturnal	Nocturnal	Nocturnal	Nocturnal	Nocturnal	Nocturnal	Nocturnal	Nocturnal	Nocturnal	Nocturnal	Nocturnal	Nocturnal	Nocturnal	Nocturnal	Nocturnal	Nocturnal	Nocturnal	Nocturnal	Nocturnal
Chiropodomys karlkoopmani	Nocturnal	Nocturnal	Nocturnal	Nocturnal	Nocturnal	Nocturnal	Nocturnal	Nocturnal	Nocturnal	Nocturnal	Nocturnal	Nocturnal	Nocturnal	Nocturnal	Nocturnal	Nocturnal	Nocturnal	Nocturnal	Nocturnal	Nocturnal	Nocturnal	Nocturnal	Nocturnal	Nocturnal	Nocturnal
Chiropodomys major	Nocturnal	Nocturnal	Nocturnal	Nocturnal	Nocturnal	Nocturnal	Nocturnal	Nocturnal	Nocturnal	Nocturnal	Nocturnal	Nocturnal	Nocturnal	Nocturnal	Nocturnal	Nocturnal	Nocturnal	Nocturnal	Nocturnal	Nocturnal	Nocturnal	Nocturnal	Nocturnal	Nocturnal	Nocturnal
Chiropodomys muroides	Nocturnal	Nocturnal	Nocturnal	Nocturnal	Nocturnal	Nocturnal	Nocturnal	Nocturnal	Nocturnal	Nocturnal	Nocturnal	Nocturnal	Nocturnal	Nocturnal	Nocturnal	Nocturnal	Nocturnal	Nocturnal	Nocturnal	Nocturnal	Nocturnal	Nocturnal	Nocturnal	Nocturnal	Nocturnal
Chiropodomys pusillus	Nocturnal	Nocturnal	Nocturnal	Nocturnal	Nocturnal	Nocturnal	Nocturnal	Nocturnal	Nocturnal	Nocturnal	Nocturnal	Nocturnal	Nocturnal	Nocturnal	Nocturnal	Nocturnal	Nocturnal	Nocturnal	Nocturnal	Nocturnal	Nocturnal	Nocturnal	Nocturnal	Nocturnal	Nocturnal
Chiropotes albinasus	Diurnal	Diurnal	Diurnal	Diurnal	Diurnal	Diurnal	Diurnal	Diurnal	Diurnal	Diurnal	Diurnal	Diurnal	Diurnal	Diurnal	Diurnal	Diurnal	Diurnal	Diurnal	Diurnal	Diurnal	Diurnal	Diurnal	Diurnal	Diurnal	Diurnal
Chiropotes chiropotes	Diurnal	Diurnal	Diurnal	Diurnal	Diurnal	Diurnal	Diurnal	Diurnal	Diurnal	Diurnal	Diurnal	Diurnal	Diurnal	Diurnal	Diurnal	Diurnal	Diurnal	Diurnal	Diurnal	Diurnal	Diurnal	Diurnal	Diurnal	Diurnal	Diurnal
Chiropotes satanas	Diurnal	Diurnal	Diurnal	Diurnal	Diurnal	Diurnal	Diurnal	Diurnal	Diurnal	Diurnal	Diurnal	Diurnal	Diurnal	Diurnal	Diurnal	Diurnal	Diurnal	Diurnal	Diurnal	Diurnal	Diurnal	Diurnal	Diurnal	Diurnal	Diurnal
Chiropotes utahickae	Diurnal	Diurnal	Diurnal	Diurnal	Diurnal	Diurnal	Diurnal	Diurnal	Diurnal	Diurnal	Diurnal	Diurnal	Diurnal	Diurnal	Diurnal	Diurnal	Diurnal	Diurnal	Diurnal	Diurnal	Diurnal	Diurnal	Diurnal	Diurnal	Diurnal
Chiruromys forbesi	Nocturnal	Nocturnal	Nocturnal	Nocturnal	Nocturnal	Nocturnal	Nocturnal	Nocturnal	Nocturnal	Nocturnal	Nocturnal	Nocturnal	Nocturnal	Nocturnal	Nocturnal	Nocturnal	Nocturnal	Nocturnal	Nocturnal	Nocturnal	Nocturnal	Nocturnal	Nocturnal	Nocturnal	Nocturnal
Chiruromys lamia	Nocturnal	Nocturnal	Nocturnal	Nocturnal	Nocturnal	Nocturnal	Nocturnal	Nocturnal	Nocturnal	Nocturnal	Nocturnal	Nocturnal	Nocturnal	Nocturnal	Nocturnal	Nocturnal	Nocturnal	Nocturnal	Nocturnal	Nocturnal	Nocturnal	Nocturnal	Nocturnal	Nocturnal	Nocturnal
Chiruromys vates	Nocturnal	Nocturnal	Nocturnal	Nocturnal	Nocturnal	Nocturnal	Nocturnal	Nocturnal	Nocturnal	Nocturnal	Nocturnal	Nocturnal	Nocturnal	Nocturnal	Nocturnal	Nocturnal	Nocturnal	Nocturnal	Nocturnal	Nocturnal	Nocturnal	Nocturnal	Nocturnal	Nocturnal	Nocturnal
Chlorocebus aethiops	Diurnal	Diurnal	Diurnal	Diurnal	Diurnal	Diurnal	Diurnal	Diurnal	Diurnal	Diurnal	Diurnal	Diurnal	Diurnal	Diurnal	Diurnal	Diurnal	Diurnal	Diurnal	Diurnal	Diurnal	Diurnal	Diurnal	Diurnal	Diurnal	Diurnal
Chlorocebus cynosuros	Diurnal	Diurnal	Diurnal	Diurnal	Diurnal	Diurnal	Diurnal	Diurnal	Diurnal	Diurnal	Diurnal	Diurnal	Diurnal	Diurnal	Diurnal	Diurnal	Diurnal	Diurnal	Diurnal	Diurnal	Diurnal	Diurnal	Diurnal	Diurnal	Diurnal
Chlorocebus djamdjamensis	Diurnal	Diurnal	Diurnal	Diurnal	Diurnal	Diurnal	Diurnal	Diurnal	Diurnal	Diurnal	Diurnal	Diurnal	Diurnal	Diurnal	Diurnal	Diurnal	Diurnal	Diurnal	Diurnal	Diurnal	Diurnal	Diurnal	Diurnal	Diurnal	Diurnal
Chlorocebus pygerythrus	Diurnal	Diurnal	Diurnal	Diurnal	Diurnal	Diurnal	Diurnal	Diurnal	Diurnal	Diurnal	Diurnal	Diurnal	Diurnal	Diurnal	Diurnal	Diurnal	Diurnal	Diurnal	Diurnal	Diurnal	Diurnal	Diurnal	Diurnal	Diurnal	Diurnal
Chlorocebus sabaeus	Diurnal	Diurnal	Diurnal	Diurnal	Diurnal	Diurnal	Diurnal	Diurnal	Diurnal	Diurnal	Diurnal	Diurnal	Diurnal	Diurnal	Diurnal	Diurnal	Diurnal	Diurnal	Diurnal	Diurnal	Diurnal	Diurnal	Diurnal	Diurnal	Diurnal
Chlorocebus tantalus	Diurnal	Diurnal	Diurnal	Diurnal	Diurnal	Diurnal	Diurnal	Diurnal	Diurnal	Diurnal	Diurnal	Diurnal	Diurnal	Diurnal	Diurnal	Diurnal	Diurnal	Diurnal	Diurnal	Diurnal	Diurnal	Diurnal	Diurnal	Diurnal	Diurnal
Chodsigoa caovansunga	Nocturnal	Nocturnal	Nocturnal	Nocturnal	Nocturnal	Nocturnal	Nocturnal	Nocturnal	Nocturnal	Nocturnal	Nocturnal	Nocturnal	Nocturnal	Nocturnal	Nocturnal	Nocturnal	Nocturnal	Nocturnal	Nocturnal	Nocturnal	Nocturnal	Nocturnal	Nocturnal	Nocturnal	Nocturnal
Chodsigoa hypsibia	Nocturnal	Nocturnal	Nocturnal	Nocturnal	Nocturnal	Nocturnal	Nocturnal	Nocturnal	Nocturnal	Nocturnal	Nocturnal	Nocturnal	Nocturnal	Nocturnal	Nocturnal	Nocturnal	Nocturnal	Nocturnal	Nocturnal	Nocturnal	Nocturnal	Nocturnal	Nocturnal	Nocturnal	Nocturnal
Chodsigoa lamula	Nocturnal	Nocturnal	Nocturnal	Nocturnal	Nocturnal	Nocturnal	Nocturnal	Nocturnal	Nocturnal	Nocturnal	Nocturnal	Nocturnal	Nocturnal	Nocturnal	Nocturnal	Nocturnal	Nocturnal	Nocturnal	Nocturnal	Nocturnal	Nocturnal	Nocturnal	Nocturnal	Nocturnal	Nocturnal
Chodsigoa parca	Nocturnal	Nocturnal	Nocturnal	Nocturnal	Nocturnal	Nocturnal	Nocturnal	Nocturnal	Nocturnal	Nocturnal	Nocturnal	Nocturnal	Nocturnal	Nocturnal	Nocturnal	Nocturnal	Nocturnal	Nocturnal	Nocturnal	Nocturnal	Nocturnal	Nocturnal	Nocturnal	Nocturnal	Nocturnal
Chodsigoa parva	Cathemeral	Cathemeral	Cathemeral	Cathemeral	Cathemeral	Cathemeral	Cathemeral	Cathemeral	Cathemeral	Cathemeral	Cathemeral	Cathemeral	Cathemeral	Cathemeral	Cathemeral	Cathemeral	Cathemeral	Cathemeral	Cathemeral	Cathemeral	Cathemeral	Cathemeral	Cathemeral	Cathemeral	Cathemeral
Chodsigoa salenskii	Nocturnal	Nocturnal	Nocturnal	Nocturnal	Nocturnal	Nocturnal	Nocturnal	Nocturnal	Nocturnal	Nocturnal	Nocturnal	Nocturnal	Nocturnal	Nocturnal	Nocturnal	Nocturnal	Nocturnal	Nocturnal	Nocturnal	Nocturnal	Nocturnal	Nocturnal	Nocturnal	Nocturnal	Nocturnal
Chodsigoa smithii	Nocturnal	Nocturnal	Nocturnal	Nocturnal	Nocturnal	Nocturnal	Nocturnal	Nocturnal	Nocturnal	Nocturnal	Nocturnal	Nocturnal	Nocturnal	Nocturnal	Nocturnal	Nocturnal	Nocturnal	Nocturnal	Nocturnal	Nocturnal	Nocturnal	Nocturnal	Nocturnal	Nocturnal	Nocturnal
Chodsigoa sodalis	Nocturnal	Nocturnal	Nocturnal	Nocturnal	Nocturnal	Nocturnal	Nocturnal	Nocturnal	Nocturnal	Nocturnal	Nocturnal	Nocturnal	Nocturnal	Nocturnal	Nocturnal	Nocturnal	Nocturnal	Nocturnal	Nocturnal	Nocturnal	Nocturnal	Nocturnal	Nocturnal	Nocturnal	Nocturnal
Choeroniscus godmani	Nocturnal	Nocturnal	Nocturnal	Nocturnal	Nocturnal	Nocturnal	Nocturnal	Nocturnal	Nocturnal	Nocturnal	Nocturnal	Nocturnal	Nocturnal	Nocturnal	Nocturnal	Nocturnal	Nocturnal	Nocturnal	Nocturnal	Nocturnal	Nocturnal	Nocturnal	Nocturnal	Nocturnal	Nocturnal
Choeroniscus minor	Nocturnal	Nocturnal	Nocturnal	Nocturnal	Nocturnal	Nocturnal	Nocturnal	Nocturnal	Nocturnal	Nocturnal	Nocturnal	Nocturnal	Nocturnal	Nocturnal	Nocturnal	Nocturnal	Nocturnal	Nocturnal	Nocturnal	Nocturnal	Nocturnal	Nocturnal	Nocturnal	Nocturnal	Nocturnal
Choeroniscus periosus	Nocturnal	Nocturnal	Nocturnal	Nocturnal	Nocturnal	Nocturnal	Nocturnal	Nocturnal	Nocturnal	Nocturnal	Nocturnal	Nocturnal	Nocturnal	Nocturnal	Nocturnal	Nocturnal	Nocturnal	Nocturnal	Nocturnal	Nocturnal	Nocturnal	Nocturnal	Nocturnal	Nocturnal	Nocturnal
Choeronycteris mexicana	Nocturnal	Nocturnal	Nocturnal	Nocturnal	Nocturnal	Nocturnal	Nocturnal	Nocturnal	Nocturnal	Nocturnal	Nocturnal	Nocturnal	Nocturnal	Nocturnal	Nocturnal	Nocturnal	Nocturnal	Nocturnal	Nocturnal	Nocturnal	Nocturnal	Nocturnal	Nocturnal	Nocturnal	Nocturnal
Choeropsis liberiensis	Nocturnal	Nocturnal	Nocturnal	Nocturnal	Nocturnal	Nocturnal	Nocturnal	Nocturnal	Nocturnal	Nocturnal	Nocturnal	Nocturnal	Nocturnal	Nocturnal	Nocturnal	Nocturnal	Nocturnal	Nocturnal	Nocturnal	Nocturnal	Nocturnal	Nocturnal	Nocturnal	Nocturnal	Nocturnal
Choloepus didactylus	Nocturnal	Nocturnal	Nocturnal	Nocturnal	Nocturnal	Nocturnal	Nocturnal	Nocturnal	Nocturnal	Nocturnal	Nocturnal	Nocturnal	Nocturnal	Nocturnal	Nocturnal	Nocturnal	Nocturnal	Nocturnal	Nocturnal	Nocturnal	Nocturnal	Nocturnal	Nocturnal	Nocturnal	Nocturnal
Choloepus hoffmanni	Nocturnal	Nocturnal	Nocturnal	Nocturnal	Nocturnal	Nocturnal	Nocturnal	Nocturnal	Nocturnal	Nocturnal	Nocturnal	Nocturnal	Nocturnal	Nocturnal	Nocturnal	Nocturnal	Nocturnal	Nocturnal	Nocturnal	Nocturnal	Nocturnal	Nocturnal	Nocturnal	Nocturnal	Nocturnal
Chrotogale owstoni	Nocturnal	Nocturnal	Nocturnal	Nocturnal	Nocturnal	Nocturnal	Nocturnal	Nocturnal	Nocturnal	Nocturnal	Nocturnal	Nocturnal	Nocturnal	Nocturnal	Nocturnal	Nocturnal	Nocturnal	Nocturnal	Nocturnal	Nocturnal	Nocturnal	Nocturnal	Nocturnal	Nocturnal	Nocturnal
Chrotomys gonzalesi	Diurnal	Diurnal	Diurnal	Diurnal	Diurnal	Diurnal	Diurnal	Diurnal	Diurnal	Diurnal	Diurnal	Diurnal	Diurnal	Diurnal	Diurnal	Diurnal	Diurnal	Diurnal	Diurnal	Diurnal	Diurnal	Diurnal	Diurnal	Diurnal	Diurnal
Chrotomys mindorensis	Cathemeral	Cathemeral	Cathemeral	Cathemeral	Cathemeral	Cathemeral	Cathemeral	Cathemeral	Cathemeral	Cathemeral	Cathemeral	Cathemeral	Cathemeral	Cathemeral	Cathemeral	Cathemeral	Cathemeral	Cathemeral	Cathemeral	Cathemeral	Cathemeral	Cathemeral	Cathemeral	Cathemeral	Cathemeral
Chrotomys sibuyanensis	Diurnal	Diurnal	Diurnal	Diurnal	Diurnal	Diurnal	Diurnal	Diurnal	Diurnal	Diurnal	Diurnal	Diurnal	Diurnal	Diurnal	Diurnal	Diurnal	Diurnal	Diurnal	Diurnal	Diurnal	Diurnal	Diurnal	Diurnal	Diurnal	Diurnal
Chrotomys silaceus	Diurnal	Diurnal	Diurnal	Diurnal	Diurnal	Diurnal	Diurnal	Diurnal	Diurnal	Diurnal	Diurnal	Diurnal	Diurnal	Diurnal	Diurnal	Diurnal	Diurnal	Diurnal	Diurnal	Diurnal	Diurnal	Diurnal	Diurnal	Diurnal	Diurnal
Chrotomys whiteheadi	Cathemeral	Cathemeral	Cathemeral	Cathemeral	Cathemeral	Cathemeral	Cathemeral	Cathemeral	Cathemeral	Cathemeral	Cathemeral	Cathemeral	Cathemeral	Cathemeral	Cathemeral	Cathemeral	Cathemeral	Cathemeral	Cathemeral	Cathemeral	Cathemeral	Cathemeral	Cathemeral	Cathemeral	Cathemeral
Chrotopterus auritus	Nocturnal	Nocturnal	Nocturnal	Nocturnal	Nocturnal	Nocturnal	Nocturnal	Nocturnal	Nocturnal	Nocturnal	Nocturnal	Nocturnal	Nocturnal	Nocturnal	Nocturnal	Nocturnal	Nocturnal	Nocturnal	Nocturnal	Nocturnal	Nocturnal	Nocturnal	Nocturnal	Nocturnal	Nocturnal
Chrysocyon brachyurus	Nocturnal	Nocturnal	Nocturnal	Nocturnal	Nocturnal	Nocturnal	Nocturnal	Nocturnal	Nocturnal	Nocturnal	Nocturnal	Nocturnal	Nocturnal	Nocturnal	Nocturnal	Nocturnal	Nocturnal	Nocturnal	Nocturnal	Nocturnal	Nocturnal	Nocturnal	Nocturnal	Nocturnal	Nocturnal
Cistugo lesueuri	Nocturnal	Nocturnal	Nocturnal	Nocturnal	Nocturnal	Nocturnal	Nocturnal	Nocturnal	Nocturnal	Nocturnal	Nocturnal	Nocturnal	Nocturnal	Nocturnal	Nocturnal	Nocturnal	Nocturnal	Nocturnal	Nocturnal	Nocturnal	Nocturnal	Nocturnal	Nocturnal	Nocturnal	Nocturnal
Cistugo seabrae	Nocturnal	Nocturnal	Nocturnal	Nocturnal	Nocturnal	Nocturnal	Nocturnal	Nocturnal	Nocturnal	Nocturnal	Nocturnal	Nocturnal	Nocturnal	Nocturnal	Nocturnal	Nocturnal	Nocturnal	Nocturnal	Nocturnal	Nocturnal	Nocturnal	Nocturnal	Nocturnal	Nocturnal	Nocturnal
Civettictis civetta	Nocturnal	Nocturnal	Nocturnal	Nocturnal	Nocturnal	Nocturnal	Nocturnal	Nocturnal	Nocturnal	Nocturnal	Nocturnal	Nocturnal	Nocturnal	Nocturnal	Nocturnal	Nocturnal	Nocturnal	Nocturnal	Nocturnal	Nocturnal	Nocturnal	Nocturnal	Nocturnal	Nocturnal	Nocturnal
Cloeotis percivali	Nocturnal	Nocturnal	Nocturnal	Nocturnal	Nocturnal	Nocturnal	Nocturnal	Nocturnal	Nocturnal	Nocturnal	Nocturnal	Nocturnal	Nocturnal	Nocturnal	Nocturnal	Nocturnal	Nocturnal	Nocturnal	Nocturnal	Nocturnal	Nocturnal	Nocturnal	Nocturnal	Nocturnal	Nocturnal
Clyomys laticeps	Diurnal	Diurnal	Diurnal	Diurnal	Diurnal	Diurnal	Diurnal	Diurnal	Diurnal	Diurnal	Diurnal	Diurnal	Diurnal	Diurnal	Diurnal	Diurnal	Diurnal	Diurnal	Diurnal	Diurnal	Diurnal	Diurnal	Diurnal	Diurnal	Diurnal
Coccymys albidens	Nocturnal	Nocturnal	Nocturnal	Nocturnal	Nocturnal	Nocturnal	Nocturnal	Nocturnal	Nocturnal	Nocturnal	Nocturnal	Nocturnal	Nocturnal	Nocturnal	Nocturnal	Nocturnal	Nocturnal	Nocturnal	Nocturnal	Nocturnal	Nocturnal	Nocturnal	Nocturnal	Nocturnal	Nocturnal
Coccymys ruemmleri	Nocturnal	Nocturnal	Nocturnal	Nocturnal	Nocturnal	Nocturnal	Nocturnal	Nocturnal	Nocturnal	Nocturnal	Nocturnal	Nocturnal	Nocturnal	Nocturnal	Nocturnal	Nocturnal	Nocturnal	Nocturnal	Nocturnal	Nocturnal	Nocturnal	Nocturnal	Nocturnal	Nocturnal	Nocturnal
Coelops frithii	Nocturnal	Nocturnal	Nocturnal	Nocturnal	Nocturnal	Nocturnal	Nocturnal	Nocturnal	Nocturnal	Nocturnal	Nocturnal	Nocturnal	Nocturnal	Nocturnal	Nocturnal	Nocturnal	Nocturnal	Nocturnal	Nocturnal	Nocturnal	Nocturnal	Nocturnal	Nocturnal	Nocturnal	Nocturnal
Coelops robinsoni	Nocturnal	Nocturnal	Nocturnal	Nocturnal	Nocturnal	Nocturnal	Nocturnal	Nocturnal	Nocturnal	Nocturnal	Nocturnal	Nocturnal	Nocturnal	Nocturnal	Nocturnal	Nocturnal	Nocturnal	Nocturnal	Nocturnal	Nocturnal	Nocturnal	Nocturnal	Nocturnal	Nocturnal	Nocturnal
Coendou baturitensis	Nocturnal	Nocturnal	Nocturnal	Nocturnal	Nocturnal	Diurnal	Nocturnal	Diurnal	Diurnal	Nocturnal	Nocturnal	Nocturnal	Nocturnal	Nocturnal	Nocturnal	Nocturnal	Nocturnal	Diurnal	Nocturnal	Nocturnal	Nocturnal	Nocturnal	Nocturnal	Nocturnal	Nocturnal
Coendou bicolor	Nocturnal	Nocturnal	Nocturnal	Nocturnal	Nocturnal	Nocturnal	Nocturnal	Nocturnal	Nocturnal	Nocturnal	Nocturnal	Nocturnal	Nocturnal	Nocturnal	Nocturnal	Nocturnal	Nocturnal	Nocturnal	Nocturnal	Nocturnal	Nocturnal	Nocturnal	Nocturnal	Nocturnal	Nocturnal
Coendou ichillus	Nocturnal	Nocturnal	Nocturnal	Nocturnal	Nocturnal	Nocturnal	Nocturnal	Nocturnal	Nocturnal	Nocturnal	Nocturnal	Nocturnal	Nocturnal	Nocturnal	Nocturnal	Nocturnal	Nocturnal	Nocturnal	Nocturnal	Nocturnal	Nocturnal	Nocturnal	Nocturnal	Nocturnal	Nocturnal
Coendou insidiosus	Nocturnal	Nocturnal	Nocturnal	Nocturnal	Nocturnal	Nocturnal	Nocturnal	Nocturnal	Nocturnal	Nocturnal	Nocturnal	Nocturnal	Nocturnal	Nocturnal	Nocturnal	Nocturnal	Nocturnal	Nocturnal	Nocturnal	Nocturnal	Nocturnal	Nocturnal	Nocturnal	Nocturnal	Nocturnal
Coendou melanurus	Nocturnal	Nocturnal	Nocturnal	Nocturnal	Nocturnal	Diurnal	Nocturnal	Diurnal	Diurnal	Nocturnal	Nocturnal	Nocturnal	Nocturnal	Nocturnal	Nocturnal	Nocturnal	Nocturnal	Nocturnal	Nocturnal	Nocturnal	Nocturnal	Nocturnal	Nocturnal	Nocturnal	Nocturnal
Coendou mexicanus	Nocturnal	Nocturnal	Nocturnal	Nocturnal	Nocturnal	Nocturnal	Nocturnal	Nocturnal	Nocturnal	Nocturnal	Nocturnal	Nocturnal	Nocturnal	Nocturnal	Nocturnal	Nocturnal	Nocturnal	Nocturnal	Nocturnal	Nocturnal	Nocturnal	Nocturnal	Nocturnal	Nocturnal	Nocturnal
Coendou nycthemera	Nocturnal	Nocturnal	Nocturnal	Nocturnal	Nocturnal	Diurnal	Nocturnal	Diurnal	Diurnal	Nocturnal	Nocturnal	Nocturnal	Nocturnal	Nocturnal	Nocturnal	Nocturnal	Nocturnal	Cathemeral	Nocturnal	Nocturnal	Nocturnal	Nocturnal	Nocturnal	Nocturnal	Nocturnal
Coendou prehensilis	Nocturnal	Nocturnal	Nocturnal	Nocturnal	Nocturnal	Nocturnal	Nocturnal	Nocturnal	Nocturnal	Nocturnal	Nocturnal	Nocturnal	Nocturnal	Nocturnal	Nocturnal	Nocturnal	Nocturnal	Nocturnal	Nocturnal	Nocturnal	Nocturnal	Nocturnal	Nocturnal	Nocturnal	Nocturnal
Coendou pruinosus	Nocturnal	Nocturnal	Nocturnal	Nocturnal	Nocturnal	Diurnal	Nocturnal	Nocturnal	Diurnal	Nocturnal	Nocturnal	Nocturnal	Nocturnal	Nocturnal	Nocturnal	Nocturnal	Nocturnal	Cathemeral	Nocturnal	Nocturnal	Nocturnal	Nocturnal	Nocturnal	Nocturnal	Nocturnal
Coendou quichua	Nocturnal	Nocturnal	Nocturnal	Nocturnal	Nocturnal	Nocturnal	Nocturnal	Nocturnal	Nocturnal	Nocturnal	Nocturnal	Nocturnal	Nocturnal	Nocturnal	Nocturnal	Nocturnal	Nocturnal	Nocturnal	Nocturnal	Nocturnal	Nocturnal	Nocturnal	Nocturnal	Nocturnal	Nocturnal
Coendou roosmalenorum	Nocturnal	Nocturnal	Nocturnal	Nocturnal	Nocturnal	Nocturnal	Nocturnal	Nocturnal	Nocturnal	Nocturnal	Nocturnal	Nocturnal	Nocturnal	Nocturnal	Nocturnal	Nocturnal	Nocturnal	Nocturnal	Nocturnal	Nocturnal	Nocturnal	Nocturnal	Nocturnal	Nocturnal	Nocturnal
Coendou rufescens	Nocturnal	Nocturnal	Nocturnal	Nocturnal	Nocturnal	Nocturnal	Nocturnal	Nocturnal	Nocturnal	Nocturnal	Nocturnal	Nocturnal	Nocturnal	Nocturnal	Nocturnal	Cathemeral	Nocturnal	Nocturnal	Nocturnal	Nocturnal	Nocturnal	Nocturnal	Nocturnal	Nocturnal	Nocturnal
Coendou spinosus	Nocturnal	Nocturnal	Nocturnal	Nocturnal	Nocturnal	Nocturnal	Nocturnal	Nocturnal	Nocturnal	Nocturnal	Nocturnal	Nocturnal	Nocturnal	Nocturnal	Nocturnal	Nocturnal	Nocturnal	Nocturnal	Nocturnal	Nocturnal	Nocturnal	Nocturnal	Nocturnal	Nocturnal	Nocturnal
Coendou vestitus	Nocturnal	Nocturnal	Nocturnal	Nocturnal	Nocturnal	Nocturnal	Nocturnal	Nocturnal	Nocturnal	Nocturnal	Nocturnal	Nocturnal	Nocturnal	Nocturnal	Nocturnal	Nocturnal	Nocturnal	Nocturnal	Nocturnal	Nocturnal	Nocturnal	Nocturnal	Nocturnal	Nocturnal	Nocturnal
Coleura afra	Crepuscular	Crepuscular	Crepuscular	Crepuscular	Crepuscular	Crepuscular	Crepuscular	Crepuscular	Crepuscular	Crepuscular	Crepuscular	Crepuscular	Crepuscular	Crepuscular	Crepuscular	Crepuscular	Crepuscular	Crepuscular	Crepuscular	Crepuscular	Crepuscular	Crepuscular	Crepuscular	Crepuscular	Crepuscular
Coleura seychellensis	Nocturnal	Nocturnal	Nocturnal	Nocturnal	Nocturnal	Nocturnal	Nocturnal	Nocturnal	Nocturnal	Nocturnal	Nocturnal	Nocturnal	Nocturnal	Nocturnal	Nocturnal	Nocturnal	Nocturnal	Nocturnal	Nocturnal	Nocturnal	Nocturnal	Nocturnal	Nocturnal	Nocturnal	Nocturnal
Colobus angolensis	Diurnal	Diurnal	Diurnal	Diurnal	Diurnal	Diurnal	Diurnal	Diurnal	Diurnal	Diurnal	Diurnal	Diurnal	Diurnal	Diurnal	Diurnal	Diurnal	Diurnal	Diurnal	Diurnal	Diurnal	Diurnal	Diurnal	Diurnal	Diurnal	Diurnal
Colobus guereza	Diurnal	Diurnal	Diurnal	Diurnal	Diurnal	Diurnal	Diurnal	Diurnal	Diurnal	Diurnal	Diurnal	Diurnal	Diurnal	Diurnal	Diurnal	Diurnal	Diurnal	Diurnal	Diurnal	Diurnal	Diurnal	Diurnal	Diurnal	Diurnal	Diurnal
Colobus polykomos	Diurnal	Diurnal	Diurnal	Diurnal	Diurnal	Diurnal	Diurnal	Diurnal	Diurnal	Diurnal	Diurnal	Diurnal	Diurnal	Diurnal	Diurnal	Diurnal	Diurnal	Diurnal	Diurnal	Diurnal	Diurnal	Diurnal	Diurnal	Diurnal	Diurnal
Colobus satanas	Diurnal	Diurnal	Diurnal	Diurnal	Diurnal	Diurnal	Diurnal	Diurnal	Diurnal	Diurnal	Diurnal	Diurnal	Diurnal	Diurnal	Diurnal	Diurnal	Diurnal	Diurnal	Diurnal	Diurnal	Diurnal	Diurnal	Diurnal	Diurnal	Diurnal
Colobus vellerosus	Diurnal	Diurnal	Diurnal	Diurnal	Diurnal	Diurnal	Diurnal	Diurnal	Diurnal	Diurnal	Diurnal	Diurnal	Diurnal	Diurnal	Diurnal	Diurnal	Diurnal	Diurnal	Diurnal	Diurnal	Diurnal	Diurnal	Diurnal	Diurnal	Diurnal
Colomys goslingi	Nocturnal	Nocturnal	Nocturnal	Nocturnal	Nocturnal	Nocturnal	Nocturnal	Nocturnal	Nocturnal	Nocturnal	Nocturnal	Nocturnal	Nocturnal	Nocturnal	Nocturnal	Nocturnal	Nocturnal	Nocturnal	Nocturnal	Nocturnal	Nocturnal	Nocturnal	Nocturnal	Nocturnal	Nocturnal
Condylura cristata	Cathemeral	Cathemeral	Cathemeral	Cathemeral	Cathemeral	Cathemeral	Cathemeral	Cathemeral	Cathemeral	Cathemeral	Cathemeral	Cathemeral	Cathemeral	Cathemeral	Cathemeral	Cathemeral	Cathemeral	Cathemeral	Cathemeral	Cathemeral	Cathemeral	Cathemeral	Cathemeral	Cathemeral	Cathemeral
Conepatus chinga	Nocturnal	Nocturnal	Nocturnal	Nocturnal	Nocturnal	Nocturnal	Nocturnal	Nocturnal	Nocturnal	Nocturnal	Nocturnal	Nocturnal	Nocturnal	Nocturnal	Nocturnal	Nocturnal	Nocturnal	Nocturnal	Nocturnal	Nocturnal	Nocturnal	Nocturnal	Nocturnal	Nocturnal	Nocturnal
Conepatus humboldtii	Nocturnal	Nocturnal	Nocturnal	Nocturnal	Nocturnal	Nocturnal	Nocturnal	Nocturnal	Nocturnal	Nocturnal	Nocturnal	Nocturnal	Nocturnal	Nocturnal	Nocturnal	Nocturnal	Nocturnal	Nocturnal	Nocturnal	Nocturnal	Nocturnal	Nocturnal	Nocturnal	Nocturnal	Nocturnal
Conepatus leuconotus	Nocturnal	Nocturnal	Nocturnal	Nocturnal	Nocturnal	Nocturnal	Nocturnal	Nocturnal	Nocturnal	Nocturnal	Nocturnal	Nocturnal	Nocturnal	Nocturnal	Nocturnal	Nocturnal	Nocturnal	Nocturnal	Nocturnal	Nocturnal	Nocturnal	Nocturnal	Nocturnal	Nocturnal	Nocturnal
Conepatus semistriatus	Nocturnal	Nocturnal	Nocturnal	Nocturnal	Nocturnal	Nocturnal	Nocturnal	Nocturnal	Nocturnal	Nocturnal	Nocturnal	Nocturnal	Nocturnal	Nocturnal	Nocturnal	Nocturnal	Nocturnal	Nocturnal	Nocturnal	Nocturnal	Nocturnal	Nocturnal	Nocturnal	Nocturnal	Nocturnal
Congosorex phillipsorum	Nocturnal	Nocturnal	Nocturnal	Nocturnal	Nocturnal	Nocturnal	Nocturnal	Nocturnal	Nocturnal	Nocturnal	Nocturnal	Nocturnal	Nocturnal	Nocturnal	Nocturnal	Nocturnal	Nocturnal	Nocturnal	Nocturnal	Nocturnal	Nocturnal	Nocturnal	Nocturnal	Nocturnal	Nocturnal
Congosorex polli	Cathemeral	Cathemeral	Cathemeral	Cathemeral	Cathemeral	Cathemeral	Cathemeral	Cathemeral	Cathemeral	Cathemeral	Cathemeral	Cathemeral	Cathemeral	Cathemeral	Cathemeral	Cathemeral	Cathemeral	Cathemeral	Cathemeral	Cathemeral	Cathemeral	Cathemeral	Cathemeral	Cathemeral	Cathemeral
Congosorex verheyeni	Cathemeral	Nocturnal	Diurnal	Diurnal	Cathemeral	Nocturnal	Cathemeral	Nocturnal	Nocturnal	Diurnal	Nocturnal	Cathemeral	Nocturnal	Diurnal	Diurnal	Diurnal	Diurnal	Cathemeral	Diurnal	Diurnal	Cathemeral	Nocturnal	Nocturnal	Nocturnal	Cathemeral
Conilurus penicillatus	Nocturnal	Nocturnal	Nocturnal	Nocturnal	Nocturnal	Nocturnal	Nocturnal	Nocturnal	Nocturnal	Nocturnal	Nocturnal	Nocturnal	Nocturnal	Nocturnal	Nocturnal	Nocturnal	Nocturnal	Nocturnal	Nocturnal	Nocturnal	Nocturnal	Nocturnal	Nocturnal	Nocturnal	Nocturnal
Connochaetes gnou	Cathemeral	Cathemeral	Cathemeral	Cathemeral	Cathemeral	Cathemeral	Cathemeral	Cathemeral	Cathemeral	Cathemeral	Cathemeral	Cathemeral	Cathemeral	Cathemeral	Cathemeral	Cathemeral	Cathemeral	Cathemeral	Cathemeral	Cathemeral	Cathemeral	Cathemeral	Cathemeral	Cathemeral	Cathemeral
Connochaetes taurinus	Cathemeral	Cathemeral	Cathemeral	Cathemeral	Cathemeral	Cathemeral	Cathemeral	Cathemeral	Cathemeral	Cathemeral	Cathemeral	Cathemeral	Cathemeral	Cathemeral	Cathemeral	Cathemeral	Cathemeral	Cathemeral	Cathemeral	Cathemeral	Cathemeral	Cathemeral	Cathemeral	Cathemeral	Cathemeral
Cormura brevirostris	Crepuscular	Crepuscular	Crepuscular	Crepuscular	Crepuscular	Crepuscular	Crepuscular	Crepuscular	Crepuscular	Crepuscular	Crepuscular	Crepuscular	Crepuscular	Crepuscular	Crepuscular	Crepuscular	Crepuscular	Crepuscular	Crepuscular	Crepuscular	Crepuscular	Crepuscular	Crepuscular	Crepuscular	Crepuscular
Corynorhinus mexicanus	Nocturnal	Nocturnal	Nocturnal	Nocturnal	Nocturnal	Nocturnal	Nocturnal	Nocturnal	Nocturnal	Nocturnal	Nocturnal	Nocturnal	Nocturnal	Nocturnal	Nocturnal	Nocturnal	Nocturnal	Nocturnal	Nocturnal	Nocturnal	Nocturnal	Nocturnal	Nocturnal	Nocturnal	Nocturnal
Corynorhinus rafinesquii	Nocturnal	Nocturnal	Nocturnal	Nocturnal	Nocturnal	Nocturnal	Nocturnal	Nocturnal	Nocturnal	Nocturnal	Nocturnal	Nocturnal	Nocturnal	Nocturnal	Nocturnal	Nocturnal	Nocturnal	Nocturnal	Nocturnal	Nocturnal	Nocturnal	Nocturnal	Nocturnal	Nocturnal	Nocturnal
Corynorhinus townsendii	Nocturnal	Nocturnal	Nocturnal	Nocturnal	Nocturnal	Nocturnal	Nocturnal	Nocturnal	Nocturnal	Nocturnal	Nocturnal	Nocturnal	Nocturnal	Nocturnal	Nocturnal	Nocturnal	Nocturnal	Nocturnal	Nocturnal	Nocturnal	Nocturnal	Nocturnal	Nocturnal	Nocturnal	Nocturnal
Craseonycteris thonglongyai	Crepuscular	Crepuscular	Crepuscular	Crepuscular	Crepuscular	Crepuscular	Crepuscular	Crepuscular	Crepuscular	Crepuscular	Crepuscular	Crepuscular	Crepuscular	Crepuscular	Crepuscular	Crepuscular	Crepuscular	Crepuscular	Crepuscular	Crepuscular	Crepuscular	Crepuscular	Crepuscular	Crepuscular	Crepuscular
Crateromys australis	Nocturnal	Nocturnal	Nocturnal	Nocturnal	Nocturnal	Nocturnal	Nocturnal	Nocturnal	Nocturnal	Nocturnal	Nocturnal	Nocturnal	Nocturnal	Nocturnal	Nocturnal	Nocturnal	Nocturnal	Nocturnal	Nocturnal	Nocturnal	Nocturnal	Nocturnal	Nocturnal	Nocturnal	Nocturnal
Crateromys heaneyi	Nocturnal	Nocturnal	Nocturnal	Nocturnal	Nocturnal	Nocturnal	Nocturnal	Nocturnal	Nocturnal	Nocturnal	Nocturnal	Nocturnal	Nocturnal	Nocturnal	Nocturnal	Nocturnal	Nocturnal	Nocturnal	Nocturnal	Nocturnal	Nocturnal	Nocturnal	Nocturnal	Nocturnal	Nocturnal
Crateromys paulus	Nocturnal	Nocturnal	Nocturnal	Nocturnal	Nocturnal	Nocturnal	Nocturnal	Nocturnal	Nocturnal	Nocturnal	Nocturnal	Nocturnal	Nocturnal	Nocturnal	Nocturnal	Nocturnal	Nocturnal	Nocturnal	Nocturnal	Nocturnal	Nocturnal	Nocturnal	Nocturnal	Nocturnal	Nocturnal
Crateromys schadenbergi	Nocturnal	Nocturnal	Nocturnal	Nocturnal	Nocturnal	Nocturnal	Nocturnal	Nocturnal	Nocturnal	Nocturnal	Nocturnal	Nocturnal	Nocturnal	Nocturnal	Nocturnal	Nocturnal	Nocturnal	Nocturnal	Nocturnal	Nocturnal	Nocturnal	Nocturnal	Nocturnal	Nocturnal	Nocturnal
Cremnomys cutchicus	Nocturnal	Nocturnal	Nocturnal	Nocturnal	Nocturnal	Nocturnal	Nocturnal	Nocturnal	Nocturnal	Nocturnal	Nocturnal	Nocturnal	Nocturnal	Nocturnal	Nocturnal	Nocturnal	Nocturnal	Nocturnal	Nocturnal	Nocturnal	Nocturnal	Nocturnal	Nocturnal	Nocturnal	Nocturnal
Cremnomys elvira	Nocturnal	Nocturnal	Nocturnal	Nocturnal	Nocturnal	Nocturnal	Nocturnal	Nocturnal	Nocturnal	Nocturnal	Nocturnal	Nocturnal	Nocturnal	Nocturnal	Nocturnal	Nocturnal	Nocturnal	Nocturnal	Nocturnal	Nocturnal	Nocturnal	Nocturnal	Nocturnal	Nocturnal	Nocturnal
Cricetomys emini	Nocturnal	Nocturnal	Nocturnal	Nocturnal	Nocturnal	Nocturnal	Nocturnal	Nocturnal	Nocturnal	Nocturnal	Nocturnal	Nocturnal	Nocturnal	Nocturnal	Nocturnal	Nocturnal	Nocturnal	Nocturnal	Nocturnal	Nocturnal	Nocturnal	Nocturnal	Nocturnal	Nocturnal	Nocturnal
Cricetomys gambianus	Nocturnal	Nocturnal	Nocturnal	Nocturnal	Nocturnal	Nocturnal	Nocturnal	Nocturnal	Nocturnal	Nocturnal	Nocturnal	Nocturnal	Nocturnal	Nocturnal	Nocturnal	Nocturnal	Nocturnal	Nocturnal	Nocturnal	Nocturnal	Nocturnal	Nocturnal	Nocturnal	Nocturnal	Nocturnal
Cricetulus alticola	Nocturnal	Nocturnal	Nocturnal	Nocturnal	Nocturnal	Nocturnal	Nocturnal	Nocturnal	Nocturnal	Nocturnal	Nocturnal	Nocturnal	Nocturnal	Nocturnal	Nocturnal	Nocturnal	Nocturnal	Nocturnal	Nocturnal	Nocturnal	Nocturnal	Nocturnal	Nocturnal	Nocturnal	Nocturnal
Cricetulus barabensis	Nocturnal	Nocturnal	Nocturnal	Nocturnal	Nocturnal	Nocturnal	Nocturnal	Nocturnal	Nocturnal	Nocturnal	Nocturnal	Nocturnal	Nocturnal	Nocturnal	Nocturnal	Nocturnal	Nocturnal	Nocturnal	Nocturnal	Nocturnal	Nocturnal	Nocturnal	Nocturnal	Nocturnal	Nocturnal
Cricetulus kamensis	Cathemeral	Cathemeral	Cathemeral	Cathemeral	Cathemeral	Cathemeral	Cathemeral	Cathemeral	Cathemeral	Cathemeral	Cathemeral	Cathemeral	Cathemeral	Cathemeral	Cathemeral	Cathemeral	Cathemeral	Cathemeral	Cathemeral	Cathemeral	Cathemeral	Cathemeral	Cathemeral	Cathemeral	Cathemeral
Cricetulus lama	Cathemeral	Cathemeral	Cathemeral	Cathemeral	Cathemeral	Cathemeral	Cathemeral	Cathemeral	Cathemeral	Cathemeral	Cathemeral	Cathemeral	Cathemeral	Cathemeral	Cathemeral	Cathemeral	Cathemeral	Cathemeral	Cathemeral	Cathemeral	Cathemeral	Cathemeral	Cathemeral	Cathemeral	Cathemeral
Cricetulus longicaudatus	Nocturnal	Nocturnal	Nocturnal	Nocturnal	Nocturnal	Nocturnal	Nocturnal	Nocturnal	Nocturnal	Nocturnal	Nocturnal	Nocturnal	Nocturnal	Nocturnal	Nocturnal	Nocturnal	Nocturnal	Nocturnal	Nocturnal	Nocturnal	Nocturnal	Nocturnal	Nocturnal	Nocturnal	Nocturnal
Cricetulus migratorius	Nocturnal	Nocturnal	Nocturnal	Nocturnal	Nocturnal	Nocturnal	Nocturnal	Nocturnal	Nocturnal	Nocturnal	Nocturnal	Nocturnal	Nocturnal	Nocturnal	Nocturnal	Nocturnal	Nocturnal	Nocturnal	Nocturnal	Nocturnal	Nocturnal	Nocturnal	Nocturnal	Nocturnal	Nocturnal
Cricetulus sokolovi	Nocturnal	Nocturnal	Nocturnal	Nocturnal	Nocturnal	Nocturnal	Nocturnal	Nocturnal	Nocturnal	Nocturnal	Nocturnal	Nocturnal	Nocturnal	Nocturnal	Nocturnal	Nocturnal	Nocturnal	Nocturnal	Nocturnal	Nocturnal	Nocturnal	Nocturnal	Nocturnal	Nocturnal	Nocturnal
Cricetulus tibetanus	Cathemeral	Cathemeral	Cathemeral	Cathemeral	Cathemeral	Cathemeral	Cathemeral	Cathemeral	Cathemeral	Cathemeral	Cathemeral	Cathemeral	Cathemeral	Cathemeral	Cathemeral	Cathemeral	Cathemeral	Cathemeral	Cathemeral	Cathemeral	Cathemeral	Cathemeral	Cathemeral	Cathemeral	Cathemeral
Cricetus cricetus	Nocturnal	Nocturnal	Nocturnal	Nocturnal	Nocturnal	Nocturnal	Nocturnal	Nocturnal	Nocturnal	Nocturnal	Nocturnal	Nocturnal	Nocturnal	Nocturnal	Nocturnal	Nocturnal	Nocturnal	Nocturnal	Nocturnal	Nocturnal	Nocturnal	Nocturnal	Nocturnal	Nocturnal	Nocturnal
Crocidura aleksandrisi	Nocturnal	Nocturnal	Nocturnal	Nocturnal	Nocturnal	Nocturnal	Nocturnal	Nocturnal	Nocturnal	Nocturnal	Nocturnal	Nocturnal	Nocturnal	Nocturnal	Nocturnal	Nocturnal	Nocturnal	Nocturnal	Nocturnal	Nocturnal	Nocturnal	Nocturnal	Nocturnal	Nocturnal	Nocturnal
Crocidura allex	Nocturnal	Nocturnal	Nocturnal	Nocturnal	Nocturnal	Nocturnal	Nocturnal	Nocturnal	Nocturnal	Nocturnal	Nocturnal	Nocturnal	Nocturnal	Nocturnal	Nocturnal	Nocturnal	Nocturnal	Nocturnal	Nocturnal	Nocturnal	Nocturnal	Nocturnal	Nocturnal	Nocturnal	Nocturnal
Crocidura andamanensis	Nocturnal	Nocturnal	Nocturnal	Nocturnal	Nocturnal	Nocturnal	Nocturnal	Nocturnal	Nocturnal	Nocturnal	Nocturnal	Nocturnal	Nocturnal	Nocturnal	Nocturnal	Nocturnal	Nocturnal	Nocturnal	Nocturnal	Nocturnal	Nocturnal	Nocturnal	Nocturnal	Nocturnal	Nocturnal
Crocidura ansellorum	Nocturnal	Nocturnal	Nocturnal	Nocturnal	Nocturnal	Nocturnal	Nocturnal	Nocturnal	Nocturnal	Nocturnal	Nocturnal	Nocturnal	Nocturnal	Nocturnal	Nocturnal	Nocturnal	Nocturnal	Nocturnal	Nocturnal	Nocturnal	Nocturnal	Nocturnal	Nocturnal	Nocturnal	Nocturnal
Crocidura arabica	Nocturnal	Nocturnal	Nocturnal	Nocturnal	Nocturnal	Nocturnal	Nocturnal	Nocturnal	Nocturnal	Nocturnal	Nocturnal	Nocturnal	Nocturnal	Nocturnal	Nocturnal	Nocturnal	Nocturnal	Nocturnal	Nocturnal	Nocturnal	Nocturnal	Nocturnal	Nocturnal	Nocturnal	Nocturnal
Crocidura arispa	Nocturnal	Nocturnal	Nocturnal	Nocturnal	Nocturnal	Nocturnal	Nocturnal	Nocturnal	Nocturnal	Nocturnal	Nocturnal	Nocturnal	Nocturnal	Nocturnal	Nocturnal	Nocturnal	Nocturnal	Nocturnal	Nocturnal	Nocturnal	Nocturnal	Nocturnal	Nocturnal	Nocturnal	Nocturnal
Crocidura armenica	Nocturnal	Nocturnal	Nocturnal	Nocturnal	Nocturnal	Nocturnal	Nocturnal	Nocturnal	Nocturnal	Nocturnal	Nocturnal	Nocturnal	Nocturnal	Nocturnal	Nocturnal	Nocturnal	Nocturnal	Nocturnal	Nocturnal	Nocturnal	Nocturnal	Nocturnal	Nocturnal	Nocturnal	Nocturnal
Crocidura attenuata	Nocturnal	Nocturnal	Nocturnal	Nocturnal	Nocturnal	Nocturnal	Nocturnal	Nocturnal	Nocturnal	Nocturnal	Nocturnal	Nocturnal	Nocturnal	Nocturnal	Nocturnal	Nocturnal	Nocturnal	Nocturnal	Nocturnal	Nocturnal	Nocturnal	Nocturnal	Nocturnal	Nocturnal	Nocturnal
Crocidura attila	Nocturnal	Nocturnal	Nocturnal	Nocturnal	Nocturnal	Nocturnal	Nocturnal	Nocturnal	Nocturnal	Nocturnal	Nocturnal	Nocturnal	Nocturnal	Nocturnal	Nocturnal	Nocturnal	Nocturnal	Nocturnal	Nocturnal	Nocturnal	Nocturnal	Nocturnal	Nocturnal	Nocturnal	Nocturnal
Crocidura baileyi	Nocturnal	Nocturnal	Nocturnal	Nocturnal	Nocturnal	Nocturnal	Nocturnal	Nocturnal	Nocturnal	Nocturnal	Nocturnal	Nocturnal	Nocturnal	Nocturnal	Nocturnal	Nocturnal	Nocturnal	Nocturnal	Nocturnal	Nocturnal	Nocturnal	Nocturnal	Nocturnal	Nocturnal	Nocturnal
Crocidura baluensis	Nocturnal	Nocturnal	Nocturnal	Nocturnal	Nocturnal	Nocturnal	Nocturnal	Nocturnal	Nocturnal	Nocturnal	Nocturnal	Nocturnal	Nocturnal	Nocturnal	Nocturnal	Nocturnal	Nocturnal	Nocturnal	Nocturnal	Nocturnal	Nocturnal	Nocturnal	Nocturnal	Nocturnal	Nocturnal
Crocidura batesi	Nocturnal	Nocturnal	Nocturnal	Nocturnal	Nocturnal	Nocturnal	Nocturnal	Nocturnal	Nocturnal	Nocturnal	Nocturnal	Nocturnal	Nocturnal	Nocturnal	Nocturnal	Nocturnal	Nocturnal	Nocturnal	Nocturnal	Nocturnal	Nocturnal	Nocturnal	Nocturnal	Nocturnal	Nocturnal
Crocidura beatus	Cathemeral	Cathemeral	Cathemeral	Cathemeral	Cathemeral	Cathemeral	Cathemeral	Cathemeral	Cathemeral	Cathemeral	Cathemeral	Cathemeral	Cathemeral	Cathemeral	Cathemeral	Cathemeral	Cathemeral	Cathemeral	Cathemeral	Cathemeral	Cathemeral	Cathemeral	Cathemeral	Cathemeral	Cathemeral
Crocidura beccarii	Nocturnal	Nocturnal	Nocturnal	Nocturnal	Nocturnal	Nocturnal	Nocturnal	Nocturnal	Nocturnal	Nocturnal	Nocturnal	Nocturnal	Nocturnal	Nocturnal	Nocturnal	Nocturnal	Nocturnal	Nocturnal	Nocturnal	Nocturnal	Nocturnal	Nocturnal	Nocturnal	Nocturnal	Nocturnal
Crocidura bottegi	Nocturnal	Nocturnal	Nocturnal	Nocturnal	Nocturnal	Nocturnal	Nocturnal	Nocturnal	Nocturnal	Nocturnal	Nocturnal	Nocturnal	Nocturnal	Nocturnal	Nocturnal	Nocturnal	Nocturnal	Nocturnal	Nocturnal	Nocturnal	Nocturnal	Nocturnal	Nocturnal	Nocturnal	Nocturnal
Crocidura bottegoides	Nocturnal	Nocturnal	Nocturnal	Nocturnal	Nocturnal	Nocturnal	Nocturnal	Nocturnal	Nocturnal	Nocturnal	Nocturnal	Nocturnal	Nocturnal	Nocturnal	Nocturnal	Nocturnal	Nocturnal	Nocturnal	Nocturnal	Nocturnal	Nocturnal	Nocturnal	Nocturnal	Nocturnal	Nocturnal
Crocidura brunnea	Nocturnal	Nocturnal	Nocturnal	Nocturnal	Nocturnal	Nocturnal	Nocturnal	Nocturnal	Nocturnal	Nocturnal	Nocturnal	Nocturnal	Nocturnal	Nocturnal	Nocturnal	Nocturnal	Nocturnal	Nocturnal	Nocturnal	Nocturnal	Nocturnal	Nocturnal	Nocturnal	Nocturnal	Nocturnal
Crocidura buettikoferi	Nocturnal	Nocturnal	Nocturnal	Nocturnal	Nocturnal	Nocturnal	Nocturnal	Nocturnal	Nocturnal	Nocturnal	Nocturnal	Nocturnal	Nocturnal	Nocturnal	Nocturnal	Nocturnal	Nocturnal	Nocturnal	Nocturnal	Nocturnal	Nocturnal	Nocturnal	Nocturnal	Nocturnal	Nocturnal
Crocidura caliginea	Nocturnal	Nocturnal	Nocturnal	Nocturnal	Nocturnal	Nocturnal	Nocturnal	Nocturnal	Nocturnal	Nocturnal	Nocturnal	Nocturnal	Nocturnal	Nocturnal	Nocturnal	Nocturnal	Nocturnal	Nocturnal	Nocturnal	Nocturnal	Nocturnal	Nocturnal	Nocturnal	Nocturnal	Nocturnal
Crocidura canariensis	Nocturnal	Nocturnal	Nocturnal	Nocturnal	Nocturnal	Nocturnal	Nocturnal	Nocturnal	Nocturnal	Nocturnal	Nocturnal	Nocturnal	Nocturnal	Nocturnal	Nocturnal	Nocturnal	Nocturnal	Nocturnal	Nocturnal	Nocturnal	Nocturnal	Nocturnal	Nocturnal	Nocturnal	Nocturnal
Crocidura caspica	Nocturnal	Nocturnal	Nocturnal	Nocturnal	Nocturnal	Nocturnal	Nocturnal	Nocturnal	Nocturnal	Nocturnal	Nocturnal	Nocturnal	Nocturnal	Nocturnal	Nocturnal	Nocturnal	Nocturnal	Nocturnal	Nocturnal	Nocturnal	Nocturnal	Nocturnal	Nocturnal	Nocturnal	Nocturnal
Crocidura cinderella	Nocturnal	Nocturnal	Nocturnal	Nocturnal	Nocturnal	Nocturnal	Nocturnal	Nocturnal	Nocturnal	Nocturnal	Nocturnal	Nocturnal	Nocturnal	Nocturnal	Nocturnal	Nocturnal	Nocturnal	Nocturnal	Nocturnal	Nocturnal	Nocturnal	Nocturnal	Nocturnal	Nocturnal	Nocturnal
Crocidura congobelgica	Nocturnal	Nocturnal	Nocturnal	Nocturnal	Nocturnal	Nocturnal	Nocturnal	Nocturnal	Nocturnal	Nocturnal	Nocturnal	Nocturnal	Nocturnal	Nocturnal	Nocturnal	Nocturnal	Nocturnal	Nocturnal	Nocturnal	Nocturnal	Nocturnal	Nocturnal	Nocturnal	Nocturnal	Nocturnal
Crocidura crenata	Nocturnal	Nocturnal	Nocturnal	Nocturnal	Nocturnal	Nocturnal	Nocturnal	Nocturnal	Nocturnal	Nocturnal	Nocturnal	Nocturnal	Nocturnal	Nocturnal	Nocturnal	Nocturnal	Nocturnal	Nocturnal	Nocturnal	Nocturnal	Nocturnal	Nocturnal	Nocturnal	Nocturnal	Nocturnal
Crocidura crossei	Nocturnal	Nocturnal	Nocturnal	Nocturnal	Nocturnal	Nocturnal	Nocturnal	Nocturnal	Nocturnal	Nocturnal	Nocturnal	Nocturnal	Nocturnal	Nocturnal	Nocturnal	Nocturnal	Nocturnal	Nocturnal	Nocturnal	Nocturnal	Nocturnal	Nocturnal	Nocturnal	Nocturnal	Nocturnal
Crocidura cyanea	Nocturnal	Nocturnal	Nocturnal	Nocturnal	Nocturnal	Nocturnal	Nocturnal	Nocturnal	Nocturnal	Nocturnal	Nocturnal	Nocturnal	Nocturnal	Nocturnal	Nocturnal	Nocturnal	Nocturnal	Nocturnal	Nocturnal	Nocturnal	Nocturnal	Nocturnal	Nocturnal	Nocturnal	Nocturnal
Crocidura denti	Nocturnal	Nocturnal	Nocturnal	Nocturnal	Nocturnal	Nocturnal	Nocturnal	Nocturnal	Nocturnal	Nocturnal	Nocturnal	Nocturnal	Nocturnal	Nocturnal	Nocturnal	Nocturnal	Nocturnal	Nocturnal	Nocturnal	Nocturnal	Nocturnal	Nocturnal	Nocturnal	Nocturnal	Nocturnal
Crocidura desperata	Nocturnal	Nocturnal	Nocturnal	Nocturnal	Nocturnal	Nocturnal	Nocturnal	Nocturnal	Nocturnal	Nocturnal	Nocturnal	Nocturnal	Nocturnal	Nocturnal	Nocturnal	Nocturnal	Nocturnal	Nocturnal	Nocturnal	Nocturnal	Nocturnal	Nocturnal	Nocturnal	Nocturnal	Nocturnal
Crocidura dhofarensis	Nocturnal	Nocturnal	Nocturnal	Nocturnal	Nocturnal	Nocturnal	Nocturnal	Nocturnal	Nocturnal	Nocturnal	Nocturnal	Nocturnal	Nocturnal	Nocturnal	Nocturnal	Nocturnal	Nocturnal	Nocturnal	Nocturnal	Nocturnal	Nocturnal	Nocturnal	Nocturnal	Nocturnal	Nocturnal
Crocidura dolichura	Nocturnal	Nocturnal	Nocturnal	Nocturnal	Nocturnal	Nocturnal	Nocturnal	Nocturnal	Nocturnal	Nocturnal	Nocturnal	Nocturnal	Nocturnal	Nocturnal	Nocturnal	Nocturnal	Nocturnal	Nocturnal	Nocturnal	Nocturnal	Nocturnal	Nocturnal	Nocturnal	Nocturnal	Nocturnal
Crocidura douceti	Nocturnal	Nocturnal	Nocturnal	Nocturnal	Nocturnal	Nocturnal	Nocturnal	Nocturnal	Nocturnal	Nocturnal	Nocturnal	Nocturnal	Nocturnal	Nocturnal	Nocturnal	Nocturnal	Nocturnal	Nocturnal	Nocturnal	Nocturnal	Nocturnal	Nocturnal	Nocturnal	Nocturnal	Nocturnal
Crocidura dsinezumi	Nocturnal	Nocturnal	Nocturnal	Nocturnal	Nocturnal	Nocturnal	Nocturnal	Nocturnal	Nocturnal	Nocturnal	Nocturnal	Nocturnal	Nocturnal	Nocturnal	Nocturnal	Nocturnal	Nocturnal	Nocturnal	Nocturnal	Nocturnal	Nocturnal	Nocturnal	Nocturnal	Nocturnal	Nocturnal
Crocidura eisentrauti	Cathemeral	Cathemeral	Cathemeral	Cathemeral	Cathemeral	Cathemeral	Cathemeral	Cathemeral	Cathemeral	Cathemeral	Cathemeral	Cathemeral	Cathemeral	Cathemeral	Cathemeral	Cathemeral	Cathemeral	Cathemeral	Cathemeral	Cathemeral	Cathemeral	Cathemeral	Cathemeral	Cathemeral	Cathemeral
Crocidura elgonius	Nocturnal	Nocturnal	Nocturnal	Nocturnal	Nocturnal	Nocturnal	Nocturnal	Nocturnal	Nocturnal	Nocturnal	Nocturnal	Nocturnal	Nocturnal	Nocturnal	Nocturnal	Nocturnal	Nocturnal	Nocturnal	Nocturnal	Nocturnal	Nocturnal	Nocturnal	Nocturnal	Nocturnal	Nocturnal
Crocidura elongata	Nocturnal	Nocturnal	Nocturnal	Nocturnal	Nocturnal	Nocturnal	Nocturnal	Nocturnal	Nocturnal	Nocturnal	Nocturnal	Nocturnal	Nocturnal	Nocturnal	Nocturnal	Nocturnal	Nocturnal	Nocturnal	Nocturnal	Nocturnal	Nocturnal	Nocturnal	Nocturnal	Nocturnal	Nocturnal
Crocidura erica	Nocturnal	Nocturnal	Nocturnal	Nocturnal	Nocturnal	Nocturnal	Nocturnal	Nocturnal	Nocturnal	Nocturnal	Nocturnal	Nocturnal	Nocturnal	Nocturnal	Nocturnal	Nocturnal	Nocturnal	Nocturnal	Nocturnal	Nocturnal	Nocturnal	Nocturnal	Nocturnal	Nocturnal	Nocturnal
Crocidura fischeri	Nocturnal	Nocturnal	Nocturnal	Nocturnal	Nocturnal	Nocturnal	Nocturnal	Nocturnal	Nocturnal	Nocturnal	Nocturnal	Nocturnal	Nocturnal	Nocturnal	Nocturnal	Nocturnal	Nocturnal	Nocturnal	Nocturnal	Nocturnal	Nocturnal	Nocturnal	Nocturnal	Nocturnal	Nocturnal
Crocidura flavescens	Nocturnal	Nocturnal	Nocturnal	Nocturnal	Nocturnal	Nocturnal	Nocturnal	Nocturnal	Nocturnal	Nocturnal	Nocturnal	Nocturnal	Nocturnal	Nocturnal	Nocturnal	Nocturnal	Nocturnal	Nocturnal	Nocturnal	Nocturnal	Nocturnal	Nocturnal	Nocturnal	Nocturnal	Nocturnal
Crocidura floweri	Nocturnal	Nocturnal	Nocturnal	Nocturnal	Nocturnal	Nocturnal	Nocturnal	Nocturnal	Nocturnal	Nocturnal	Nocturnal	Nocturnal	Nocturnal	Nocturnal	Nocturnal	Nocturnal	Nocturnal	Nocturnal	Nocturnal	Nocturnal	Nocturnal	Nocturnal	Nocturnal	Nocturnal	Nocturnal
Crocidura foxi	Nocturnal	Nocturnal	Nocturnal	Nocturnal	Nocturnal	Nocturnal	Nocturnal	Nocturnal	Nocturnal	Nocturnal	Nocturnal	Nocturnal	Nocturnal	Nocturnal	Nocturnal	Nocturnal	Nocturnal	Nocturnal	Nocturnal	Nocturnal	Nocturnal	Nocturnal	Nocturnal	Nocturnal	Nocturnal
Crocidura fuliginosa	Nocturnal	Nocturnal	Nocturnal	Nocturnal	Nocturnal	Nocturnal	Nocturnal	Nocturnal	Nocturnal	Nocturnal	Nocturnal	Nocturnal	Nocturnal	Nocturnal	Nocturnal	Nocturnal	Nocturnal	Nocturnal	Nocturnal	Nocturnal	Nocturnal	Nocturnal	Nocturnal	Nocturnal	Nocturnal
Crocidura fulvastra	Nocturnal	Nocturnal	Nocturnal	Nocturnal	Nocturnal	Nocturnal	Nocturnal	Nocturnal	Nocturnal	Nocturnal	Nocturnal	Nocturnal	Nocturnal	Nocturnal	Nocturnal	Nocturnal	Nocturnal	Nocturnal	Nocturnal	Nocturnal	Nocturnal	Nocturnal	Nocturnal	Nocturnal	Nocturnal
Crocidura fumosa	Nocturnal	Nocturnal	Nocturnal	Nocturnal	Nocturnal	Nocturnal	Nocturnal	Nocturnal	Nocturnal	Nocturnal	Nocturnal	Nocturnal	Nocturnal	Nocturnal	Nocturnal	Nocturnal	Nocturnal	Nocturnal	Nocturnal	Nocturnal	Nocturnal	Nocturnal	Nocturnal	Nocturnal	Nocturnal
Crocidura fuscomurina	Nocturnal	Nocturnal	Nocturnal	Nocturnal	Nocturnal	Nocturnal	Nocturnal	Nocturnal	Nocturnal	Nocturnal	Nocturnal	Nocturnal	Nocturnal	Nocturnal	Nocturnal	Nocturnal	Nocturnal	Nocturnal	Nocturnal	Nocturnal	Nocturnal	Nocturnal	Nocturnal	Nocturnal	Nocturnal
Crocidura glassi	Nocturnal	Nocturnal	Nocturnal	Nocturnal	Nocturnal	Nocturnal	Nocturnal	Nocturnal	Nocturnal	Nocturnal	Nocturnal	Nocturnal	Nocturnal	Nocturnal	Nocturnal	Nocturnal	Nocturnal	Nocturnal	Nocturnal	Nocturnal	Nocturnal	Nocturnal	Nocturnal	Nocturnal	Nocturnal
Crocidura gmelini	Nocturnal	Nocturnal	Nocturnal	Nocturnal	Nocturnal	Nocturnal	Nocturnal	Nocturnal	Nocturnal	Nocturnal	Nocturnal	Nocturnal	Nocturnal	Nocturnal	Nocturnal	Nocturnal	Nocturnal	Nocturnal	Nocturnal	Nocturnal	Nocturnal	Nocturnal	Nocturnal	Nocturnal	Nocturnal
Crocidura goliath	Nocturnal	Nocturnal	Nocturnal	Nocturnal	Nocturnal	Nocturnal	Nocturnal	Nocturnal	Nocturnal	Nocturnal	Nocturnal	Nocturnal	Nocturnal	Nocturnal	Nocturnal	Nocturnal	Nocturnal	Nocturnal	Nocturnal	Nocturnal	Nocturnal	Nocturnal	Nocturnal	Nocturnal	Nocturnal
Crocidura gracilipes	Nocturnal	Nocturnal	Nocturnal	Nocturnal	Nocturnal	Nocturnal	Nocturnal	Nocturnal	Nocturnal	Nocturnal	Nocturnal	Nocturnal	Nocturnal	Nocturnal	Nocturnal	Nocturnal	Nocturnal	Nocturnal	Nocturnal	Nocturnal	Nocturnal	Nocturnal	Nocturnal	Nocturnal	Nocturnal
Crocidura grandiceps	Nocturnal	Nocturnal	Nocturnal	Nocturnal	Nocturnal	Nocturnal	Nocturnal	Nocturnal	Nocturnal	Nocturnal	Nocturnal	Nocturnal	Nocturnal	Nocturnal	Nocturnal	Nocturnal	Nocturnal	Nocturnal	Nocturnal	Nocturnal	Nocturnal	Nocturnal	Nocturnal	Nocturnal	Nocturnal
Crocidura grandis	Nocturnal	Nocturnal	Nocturnal	Nocturnal	Nocturnal	Nocturnal	Nocturnal	Nocturnal	Nocturnal	Nocturnal	Nocturnal	Nocturnal	Nocturnal	Nocturnal	Nocturnal	Nocturnal	Nocturnal	Nocturnal	Nocturnal	Nocturnal	Nocturnal	Nocturnal	Nocturnal	Nocturnal	Nocturnal
Crocidura grassei	Nocturnal	Nocturnal	Nocturnal	Nocturnal	Nocturnal	Nocturnal	Nocturnal	Nocturnal	Nocturnal	Nocturnal	Nocturnal	Nocturnal	Nocturnal	Nocturnal	Nocturnal	Nocturnal	Nocturnal	Nocturnal	Nocturnal	Nocturnal	Nocturnal	Nocturnal	Nocturnal	Nocturnal	Nocturnal
Crocidura grayi	Cathemeral	Cathemeral	Cathemeral	Cathemeral	Cathemeral	Cathemeral	Cathemeral	Cathemeral	Cathemeral	Cathemeral	Cathemeral	Cathemeral	Cathemeral	Cathemeral	Cathemeral	Cathemeral	Cathemeral	Cathemeral	Cathemeral	Cathemeral	Cathemeral	Cathemeral	Cathemeral	Cathemeral	Cathemeral
Crocidura greenwoodi	Nocturnal	Nocturnal	Nocturnal	Nocturnal	Nocturnal	Nocturnal	Nocturnal	Nocturnal	Nocturnal	Nocturnal	Nocturnal	Nocturnal	Nocturnal	Nocturnal	Nocturnal	Nocturnal	Nocturnal	Nocturnal	Nocturnal	Nocturnal	Nocturnal	Nocturnal	Nocturnal	Nocturnal	Nocturnal
Crocidura harenna	Nocturnal	Nocturnal	Nocturnal	Nocturnal	Nocturnal	Nocturnal	Nocturnal	Nocturnal	Nocturnal	Nocturnal	Nocturnal	Nocturnal	Nocturnal	Nocturnal	Nocturnal	Nocturnal	Nocturnal	Nocturnal	Nocturnal	Nocturnal	Nocturnal	Nocturnal	Nocturnal	Nocturnal	Nocturnal
Crocidura hikmiya	Nocturnal	Nocturnal	Nocturnal	Nocturnal	Nocturnal	Nocturnal	Nocturnal	Nocturnal	Nocturnal	Nocturnal	Nocturnal	Nocturnal	Nocturnal	Nocturnal	Nocturnal	Nocturnal	Nocturnal	Nocturnal	Nocturnal	Nocturnal	Nocturnal	Nocturnal	Nocturnal	Nocturnal	Nocturnal
Crocidura hildegardeae	Nocturnal	Nocturnal	Nocturnal	Nocturnal	Nocturnal	Nocturnal	Nocturnal	Nocturnal	Nocturnal	Nocturnal	Nocturnal	Nocturnal	Nocturnal	Nocturnal	Nocturnal	Nocturnal	Nocturnal	Nocturnal	Nocturnal	Nocturnal	Nocturnal	Nocturnal	Nocturnal	Nocturnal	Nocturnal
Crocidura hilliana	Nocturnal	Nocturnal	Nocturnal	Nocturnal	Nocturnal	Nocturnal	Nocturnal	Nocturnal	Nocturnal	Nocturnal	Nocturnal	Nocturnal	Nocturnal	Nocturnal	Nocturnal	Nocturnal	Nocturnal	Nocturnal	Nocturnal	Nocturnal	Nocturnal	Nocturnal	Nocturnal	Nocturnal	Nocturnal
Crocidura hispida	Nocturnal	Nocturnal	Nocturnal	Nocturnal	Nocturnal	Nocturnal	Nocturnal	Nocturnal	Nocturnal	Nocturnal	Nocturnal	Nocturnal	Nocturnal	Nocturnal	Nocturnal	Nocturnal	Nocturnal	Nocturnal	Nocturnal	Nocturnal	Nocturnal	Nocturnal	Nocturnal	Nocturnal	Nocturnal
Crocidura horsfieldii	Nocturnal	Nocturnal	Nocturnal	Nocturnal	Nocturnal	Nocturnal	Nocturnal	Nocturnal	Nocturnal	Nocturnal	Nocturnal	Nocturnal	Nocturnal	Nocturnal	Nocturnal	Nocturnal	Nocturnal	Nocturnal	Nocturnal	Nocturnal	Nocturnal	Nocturnal	Nocturnal	Nocturnal	Nocturnal
Crocidura hutanis	Nocturnal	Nocturnal	Nocturnal	Nocturnal	Nocturnal	Nocturnal	Nocturnal	Nocturnal	Nocturnal	Nocturnal	Nocturnal	Nocturnal	Nocturnal	Nocturnal	Nocturnal	Nocturnal	Nocturnal	Nocturnal	Nocturnal	Nocturnal	Nocturnal	Nocturnal	Nocturnal	Nocturnal	Nocturnal
Crocidura indochinensis	Nocturnal	Nocturnal	Nocturnal	Nocturnal	Nocturnal	Nocturnal	Nocturnal	Nocturnal	Nocturnal	Nocturnal	Nocturnal	Nocturnal	Nocturnal	Nocturnal	Nocturnal	Nocturnal	Nocturnal	Nocturnal	Nocturnal	Nocturnal	Nocturnal	Nocturnal	Nocturnal	Nocturnal	Nocturnal
Crocidura jacksoni	Nocturnal	Nocturnal	Nocturnal	Nocturnal	Nocturnal	Nocturnal	Nocturnal	Nocturnal	Nocturnal	Nocturnal	Nocturnal	Nocturnal	Nocturnal	Nocturnal	Nocturnal	Nocturnal	Nocturnal	Nocturnal	Nocturnal	Nocturnal	Nocturnal	Nocturnal	Nocturnal	Nocturnal	Nocturnal
Crocidura jenkinsi	Nocturnal	Nocturnal	Nocturnal	Nocturnal	Nocturnal	Nocturnal	Nocturnal	Nocturnal	Nocturnal	Nocturnal	Nocturnal	Nocturnal	Nocturnal	Nocturnal	Nocturnal	Nocturnal	Nocturnal	Nocturnal	Nocturnal	Nocturnal	Nocturnal	Nocturnal	Nocturnal	Nocturnal	Nocturnal
Crocidura jouvenetae	Nocturnal	Nocturnal	Nocturnal	Nocturnal	Nocturnal	Nocturnal	Nocturnal	Nocturnal	Nocturnal	Nocturnal	Nocturnal	Nocturnal	Nocturnal	Nocturnal	Nocturnal	Nocturnal	Nocturnal	Nocturnal	Nocturnal	Nocturnal	Nocturnal	Nocturnal	Nocturnal	Nocturnal	Nocturnal
Crocidura katinka	Nocturnal	Nocturnal	Nocturnal	Nocturnal	Nocturnal	Nocturnal	Nocturnal	Nocturnal	Nocturnal	Nocturnal	Nocturnal	Nocturnal	Nocturnal	Nocturnal	Nocturnal	Nocturnal	Nocturnal	Nocturnal	Nocturnal	Nocturnal	Nocturnal	Nocturnal	Nocturnal	Nocturnal	Nocturnal
Crocidura kivuana	Nocturnal	Nocturnal	Nocturnal	Nocturnal	Nocturnal	Nocturnal	Nocturnal	Nocturnal	Nocturnal	Nocturnal	Nocturnal	Nocturnal	Nocturnal	Nocturnal	Nocturnal	Nocturnal	Nocturnal	Nocturnal	Nocturnal	Nocturnal	Nocturnal	Nocturnal	Nocturnal	Nocturnal	Nocturnal
Crocidura lamottei	Nocturnal	Nocturnal	Nocturnal	Nocturnal	Nocturnal	Nocturnal	Nocturnal	Nocturnal	Nocturnal	Nocturnal	Nocturnal	Nocturnal	Nocturnal	Nocturnal	Nocturnal	Nocturnal	Nocturnal	Nocturnal	Nocturnal	Nocturnal	Nocturnal	Nocturnal	Nocturnal	Nocturnal	Nocturnal
Crocidura lanosa	Nocturnal	Nocturnal	Nocturnal	Nocturnal	Nocturnal	Nocturnal	Nocturnal	Nocturnal	Nocturnal	Nocturnal	Nocturnal	Nocturnal	Nocturnal	Nocturnal	Nocturnal	Nocturnal	Nocturnal	Nocturnal	Nocturnal	Nocturnal	Nocturnal	Nocturnal	Nocturnal	Nocturnal	Nocturnal
Crocidura lasiura	Cathemeral	Cathemeral	Cathemeral	Cathemeral	Cathemeral	Cathemeral	Cathemeral	Cathemeral	Cathemeral	Cathemeral	Cathemeral	Cathemeral	Cathemeral	Cathemeral	Cathemeral	Cathemeral	Cathemeral	Cathemeral	Cathemeral	Cathemeral	Cathemeral	Cathemeral	Cathemeral	Cathemeral	Cathemeral
Crocidura latona	Nocturnal	Nocturnal	Nocturnal	Nocturnal	Nocturnal	Nocturnal	Nocturnal	Nocturnal	Nocturnal	Nocturnal	Nocturnal	Nocturnal	Nocturnal	Nocturnal	Nocturnal	Nocturnal	Nocturnal	Nocturnal	Nocturnal	Nocturnal	Nocturnal	Nocturnal	Nocturnal	Nocturnal	Nocturnal
Crocidura lea	Nocturnal	Nocturnal	Nocturnal	Nocturnal	Nocturnal	Nocturnal	Nocturnal	Nocturnal	Nocturnal	Nocturnal	Nocturnal	Nocturnal	Nocturnal	Nocturnal	Nocturnal	Nocturnal	Nocturnal	Nocturnal	Nocturnal	Nocturnal	Nocturnal	Nocturnal	Nocturnal	Nocturnal	Nocturnal
Crocidura lepidura	Nocturnal	Nocturnal	Nocturnal	Nocturnal	Nocturnal	Nocturnal	Nocturnal	Nocturnal	Nocturnal	Nocturnal	Nocturnal	Nocturnal	Nocturnal	Nocturnal	Nocturnal	Nocturnal	Nocturnal	Nocturnal	Nocturnal	Nocturnal	Nocturnal	Nocturnal	Nocturnal	Nocturnal	Nocturnal
Crocidura leucodon	Cathemeral	Cathemeral	Cathemeral	Cathemeral	Cathemeral	Cathemeral	Cathemeral	Cathemeral	Cathemeral	Cathemeral	Cathemeral	Cathemeral	Cathemeral	Cathemeral	Cathemeral	Cathemeral	Cathemeral	Cathemeral	Cathemeral	Cathemeral	Cathemeral	Cathemeral	Cathemeral	Cathemeral	Cathemeral
Crocidura levicula	Diurnal	Diurnal	Diurnal	Diurnal	Diurnal	Diurnal	Diurnal	Diurnal	Diurnal	Diurnal	Diurnal	Diurnal	Diurnal	Diurnal	Diurnal	Diurnal	Diurnal	Diurnal	Diurnal	Diurnal	Diurnal	Diurnal	Diurnal	Diurnal	Diurnal
Crocidura littoralis	Nocturnal	Nocturnal	Nocturnal	Nocturnal	Nocturnal	Nocturnal	Nocturnal	Nocturnal	Nocturnal	Nocturnal	Nocturnal	Nocturnal	Nocturnal	Nocturnal	Nocturnal	Nocturnal	Nocturnal	Nocturnal	Nocturnal	Nocturnal	Nocturnal	Nocturnal	Nocturnal	Nocturnal	Nocturnal
Crocidura longipes	Nocturnal	Nocturnal	Nocturnal	Nocturnal	Nocturnal	Nocturnal	Nocturnal	Nocturnal	Nocturnal	Nocturnal	Nocturnal	Nocturnal	Nocturnal	Nocturnal	Nocturnal	Nocturnal	Nocturnal	Nocturnal	Nocturnal	Nocturnal	Nocturnal	Nocturnal	Nocturnal	Nocturnal	Nocturnal
Crocidura lucina	Nocturnal	Nocturnal	Nocturnal	Nocturnal	Nocturnal	Nocturnal	Nocturnal	Nocturnal	Nocturnal	Nocturnal	Nocturnal	Nocturnal	Nocturnal	Nocturnal	Nocturnal	Nocturnal	Nocturnal	Nocturnal	Nocturnal	Nocturnal	Nocturnal	Nocturnal	Nocturnal	Nocturnal	Nocturnal
Crocidura ludia	Nocturnal	Nocturnal	Nocturnal	Nocturnal	Nocturnal	Nocturnal	Nocturnal	Nocturnal	Nocturnal	Nocturnal	Nocturnal	Nocturnal	Nocturnal	Nocturnal	Nocturnal	Nocturnal	Nocturnal	Nocturnal	Nocturnal	Nocturnal	Nocturnal	Nocturnal	Nocturnal	Nocturnal	Nocturnal
Crocidura luna	Nocturnal	Nocturnal	Nocturnal	Nocturnal	Nocturnal	Nocturnal	Nocturnal	Nocturnal	Nocturnal	Nocturnal	Nocturnal	Nocturnal	Nocturnal	Nocturnal	Nocturnal	Nocturnal	Nocturnal	Nocturnal	Nocturnal	Nocturnal	Nocturnal	Nocturnal	Nocturnal	Nocturnal	Nocturnal
Crocidura lusitania	Nocturnal	Nocturnal	Nocturnal	Nocturnal	Nocturnal	Nocturnal	Nocturnal	Nocturnal	Nocturnal	Nocturnal	Nocturnal	Nocturnal	Nocturnal	Nocturnal	Nocturnal	Nocturnal	Nocturnal	Nocturnal	Nocturnal	Nocturnal	Nocturnal	Nocturnal	Nocturnal	Nocturnal	Nocturnal
Crocidura macarthuri	Nocturnal	Nocturnal	Nocturnal	Nocturnal	Nocturnal	Nocturnal	Nocturnal	Nocturnal	Nocturnal	Nocturnal	Nocturnal	Nocturnal	Nocturnal	Nocturnal	Nocturnal	Nocturnal	Nocturnal	Nocturnal	Nocturnal	Nocturnal	Nocturnal	Nocturnal	Nocturnal	Nocturnal	Nocturnal
Crocidura macmillani	Nocturnal	Nocturnal	Nocturnal	Nocturnal	Nocturnal	Nocturnal	Nocturnal	Nocturnal	Nocturnal	Nocturnal	Nocturnal	Nocturnal	Nocturnal	Nocturnal	Nocturnal	Nocturnal	Nocturnal	Nocturnal	Nocturnal	Nocturnal	Nocturnal	Nocturnal	Nocturnal	Nocturnal	Nocturnal
Crocidura macowi	Nocturnal	Nocturnal	Nocturnal	Nocturnal	Nocturnal	Nocturnal	Nocturnal	Nocturnal	Nocturnal	Nocturnal	Nocturnal	Nocturnal	Nocturnal	Nocturnal	Nocturnal	Nocturnal	Nocturnal	Nocturnal	Nocturnal	Nocturnal	Nocturnal	Nocturnal	Nocturnal	Nocturnal	Nocturnal
Crocidura malayana	Nocturnal	Nocturnal	Nocturnal	Nocturnal	Nocturnal	Nocturnal	Nocturnal	Nocturnal	Nocturnal	Nocturnal	Nocturnal	Nocturnal	Nocturnal	Nocturnal	Nocturnal	Nocturnal	Nocturnal	Nocturnal	Nocturnal	Nocturnal	Nocturnal	Nocturnal	Nocturnal	Nocturnal	Nocturnal
Crocidura manengubae	Nocturnal	Nocturnal	Nocturnal	Nocturnal	Nocturnal	Nocturnal	Nocturnal	Nocturnal	Nocturnal	Nocturnal	Nocturnal	Nocturnal	Nocturnal	Nocturnal	Nocturnal	Nocturnal	Nocturnal	Nocturnal	Nocturnal	Nocturnal	Nocturnal	Nocturnal	Nocturnal	Nocturnal	Nocturnal
Crocidura maquassiensis	Nocturnal	Nocturnal	Nocturnal	Nocturnal	Nocturnal	Nocturnal	Nocturnal	Nocturnal	Nocturnal	Nocturnal	Nocturnal	Nocturnal	Nocturnal	Nocturnal	Nocturnal	Nocturnal	Nocturnal	Nocturnal	Nocturnal	Nocturnal	Nocturnal	Nocturnal	Nocturnal	Nocturnal	Nocturnal
Crocidura mariquensis	Nocturnal	Nocturnal	Nocturnal	Nocturnal	Nocturnal	Nocturnal	Nocturnal	Nocturnal	Nocturnal	Nocturnal	Nocturnal	Nocturnal	Nocturnal	Nocturnal	Nocturnal	Nocturnal	Nocturnal	Nocturnal	Nocturnal	Nocturnal	Nocturnal	Nocturnal	Nocturnal	Nocturnal	Nocturnal
Crocidura maurisca	Nocturnal	Nocturnal	Nocturnal	Nocturnal	Nocturnal	Nocturnal	Nocturnal	Nocturnal	Nocturnal	Nocturnal	Nocturnal	Nocturnal	Nocturnal	Nocturnal	Nocturnal	Nocturnal	Nocturnal	Nocturnal	Nocturnal	Nocturnal	Nocturnal	Nocturnal	Nocturnal	Nocturnal	Nocturnal
Crocidura maxi	Nocturnal	Nocturnal	Nocturnal	Nocturnal	Nocturnal	Nocturnal	Nocturnal	Nocturnal	Nocturnal	Nocturnal	Nocturnal	Nocturnal	Nocturnal	Nocturnal	Nocturnal	Nocturnal	Nocturnal	Nocturnal	Nocturnal	Nocturnal	Nocturnal	Nocturnal	Nocturnal	Nocturnal	Nocturnal
Crocidura mindorus	Nocturnal	Nocturnal	Nocturnal	Nocturnal	Nocturnal	Nocturnal	Nocturnal	Nocturnal	Nocturnal	Nocturnal	Nocturnal	Nocturnal	Nocturnal	Nocturnal	Nocturnal	Nocturnal	Nocturnal	Nocturnal	Nocturnal	Nocturnal	Nocturnal	Nocturnal	Nocturnal	Nocturnal	Nocturnal
Crocidura miya	Nocturnal	Nocturnal	Nocturnal	Nocturnal	Nocturnal	Nocturnal	Nocturnal	Nocturnal	Nocturnal	Nocturnal	Nocturnal	Nocturnal	Nocturnal	Nocturnal	Nocturnal	Nocturnal	Nocturnal	Nocturnal	Nocturnal	Nocturnal	Nocturnal	Nocturnal	Nocturnal	Nocturnal	Nocturnal
Crocidura monax	Nocturnal	Nocturnal	Nocturnal	Nocturnal	Nocturnal	Nocturnal	Nocturnal	Nocturnal	Nocturnal	Nocturnal	Nocturnal	Nocturnal	Nocturnal	Nocturnal	Nocturnal	Nocturnal	Nocturnal	Nocturnal	Nocturnal	Nocturnal	Nocturnal	Nocturnal	Nocturnal	Nocturnal	Nocturnal
Crocidura monticola	Nocturnal	Nocturnal	Nocturnal	Nocturnal	Nocturnal	Nocturnal	Nocturnal	Nocturnal	Nocturnal	Nocturnal	Nocturnal	Nocturnal	Nocturnal	Nocturnal	Nocturnal	Nocturnal	Nocturnal	Nocturnal	Nocturnal	Nocturnal	Nocturnal	Nocturnal	Nocturnal	Nocturnal	Nocturnal
Crocidura montis	Nocturnal	Nocturnal	Nocturnal	Nocturnal	Nocturnal	Nocturnal	Nocturnal	Nocturnal	Nocturnal	Nocturnal	Nocturnal	Nocturnal	Nocturnal	Nocturnal	Nocturnal	Nocturnal	Nocturnal	Nocturnal	Nocturnal	Nocturnal	Nocturnal	Nocturnal	Nocturnal	Nocturnal	Nocturnal
Crocidura muricauda	Nocturnal	Nocturnal	Nocturnal	Nocturnal	Nocturnal	Nocturnal	Nocturnal	Nocturnal	Nocturnal	Nocturnal	Nocturnal	Nocturnal	Nocturnal	Nocturnal	Nocturnal	Nocturnal	Nocturnal	Nocturnal	Nocturnal	Nocturnal	Nocturnal	Nocturnal	Nocturnal	Nocturnal	Nocturnal
Crocidura musseri	Nocturnal	Nocturnal	Nocturnal	Nocturnal	Nocturnal	Nocturnal	Nocturnal	Nocturnal	Nocturnal	Nocturnal	Nocturnal	Nocturnal	Nocturnal	Nocturnal	Nocturnal	Nocturnal	Nocturnal	Nocturnal	Nocturnal	Nocturnal	Nocturnal	Nocturnal	Nocturnal	Nocturnal	Nocturnal
Crocidura mutesae	Nocturnal	Nocturnal	Nocturnal	Nocturnal	Nocturnal	Nocturnal	Nocturnal	Nocturnal	Nocturnal	Nocturnal	Nocturnal	Nocturnal	Nocturnal	Nocturnal	Nocturnal	Nocturnal	Nocturnal	Nocturnal	Nocturnal	Nocturnal	Nocturnal	Nocturnal	Nocturnal	Nocturnal	Nocturnal
Crocidura nana	Nocturnal	Nocturnal	Nocturnal	Nocturnal	Nocturnal	Nocturnal	Nocturnal	Nocturnal	Nocturnal	Nocturnal	Nocturnal	Nocturnal	Nocturnal	Nocturnal	Nocturnal	Nocturnal	Nocturnal	Nocturnal	Nocturnal	Nocturnal	Nocturnal	Nocturnal	Nocturnal	Nocturnal	Nocturnal
Crocidura nanilla	Nocturnal	Nocturnal	Nocturnal	Nocturnal	Nocturnal	Nocturnal	Nocturnal	Nocturnal	Nocturnal	Nocturnal	Nocturnal	Nocturnal	Nocturnal	Nocturnal	Nocturnal	Nocturnal	Nocturnal	Nocturnal	Nocturnal	Nocturnal	Nocturnal	Nocturnal	Nocturnal	Nocturnal	Nocturnal
Crocidura negligens	Nocturnal	Nocturnal	Nocturnal	Nocturnal	Nocturnal	Nocturnal	Nocturnal	Nocturnal	Nocturnal	Nocturnal	Nocturnal	Nocturnal	Nocturnal	Nocturnal	Nocturnal	Nocturnal	Nocturnal	Nocturnal	Nocturnal	Nocturnal	Nocturnal	Nocturnal	Nocturnal	Nocturnal	Nocturnal
Crocidura negrina	Nocturnal	Nocturnal	Nocturnal	Nocturnal	Nocturnal	Nocturnal	Nocturnal	Nocturnal	Nocturnal	Nocturnal	Nocturnal	Nocturnal	Nocturnal	Nocturnal	Nocturnal	Nocturnal	Nocturnal	Nocturnal	Nocturnal	Nocturnal	Nocturnal	Nocturnal	Nocturnal	Nocturnal	Nocturnal
Crocidura nicobarica	Nocturnal	Nocturnal	Nocturnal	Nocturnal	Nocturnal	Nocturnal	Nocturnal	Nocturnal	Nocturnal	Nocturnal	Nocturnal	Nocturnal	Nocturnal	Nocturnal	Nocturnal	Nocturnal	Nocturnal	Nocturnal	Nocturnal	Nocturnal	Nocturnal	Nocturnal	Nocturnal	Nocturnal	Nocturnal
Crocidura nigeriae	Nocturnal	Nocturnal	Nocturnal	Nocturnal	Nocturnal	Nocturnal	Nocturnal	Nocturnal	Nocturnal	Nocturnal	Nocturnal	Nocturnal	Nocturnal	Nocturnal	Nocturnal	Nocturnal	Nocturnal	Nocturnal	Nocturnal	Nocturnal	Nocturnal	Nocturnal	Nocturnal	Nocturnal	Nocturnal
Crocidura nigricans	Nocturnal	Nocturnal	Nocturnal	Nocturnal	Nocturnal	Nocturnal	Nocturnal	Nocturnal	Nocturnal	Nocturnal	Nocturnal	Nocturnal	Nocturnal	Nocturnal	Nocturnal	Nocturnal	Nocturnal	Nocturnal	Nocturnal	Nocturnal	Nocturnal	Nocturnal	Nocturnal	Nocturnal	Nocturnal
Crocidura nigripes	Nocturnal	Nocturnal	Nocturnal	Nocturnal	Nocturnal	Nocturnal	Nocturnal	Nocturnal	Nocturnal	Nocturnal	Nocturnal	Nocturnal	Nocturnal	Nocturnal	Nocturnal	Nocturnal	Nocturnal	Nocturnal	Nocturnal	Nocturnal	Nocturnal	Nocturnal	Nocturnal	Nocturnal	Nocturnal
Crocidura nigrofusca	Nocturnal	Nocturnal	Nocturnal	Nocturnal	Nocturnal	Nocturnal	Nocturnal	Nocturnal	Nocturnal	Nocturnal	Nocturnal	Nocturnal	Nocturnal	Nocturnal	Nocturnal	Nocturnal	Nocturnal	Nocturnal	Nocturnal	Nocturnal	Nocturnal	Nocturnal	Nocturnal	Nocturnal	Nocturnal
Crocidura nimbae	Nocturnal	Nocturnal	Nocturnal	Nocturnal	Nocturnal	Nocturnal	Nocturnal	Nocturnal	Nocturnal	Nocturnal	Nocturnal	Nocturnal	Nocturnal	Nocturnal	Nocturnal	Nocturnal	Nocturnal	Nocturnal	Nocturnal	Nocturnal	Nocturnal	Nocturnal	Nocturnal	Nocturnal	Nocturnal
Crocidura niobe	Nocturnal	Nocturnal	Nocturnal	Nocturnal	Nocturnal	Nocturnal	Nocturnal	Nocturnal	Nocturnal	Nocturnal	Nocturnal	Nocturnal	Nocturnal	Nocturnal	Nocturnal	Nocturnal	Nocturnal	Nocturnal	Nocturnal	Nocturnal	Nocturnal	Nocturnal	Nocturnal	Nocturnal	Nocturnal
Crocidura obscurior	Nocturnal	Nocturnal	Nocturnal	Nocturnal	Nocturnal	Nocturnal	Nocturnal	Nocturnal	Nocturnal	Nocturnal	Nocturnal	Nocturnal	Nocturnal	Nocturnal	Nocturnal	Nocturnal	Nocturnal	Nocturnal	Nocturnal	Nocturnal	Nocturnal	Nocturnal	Nocturnal	Nocturnal	Nocturnal
Crocidura olivieri	Nocturnal	Nocturnal	Nocturnal	Nocturnal	Nocturnal	Nocturnal	Nocturnal	Nocturnal	Nocturnal	Nocturnal	Nocturnal	Nocturnal	Nocturnal	Nocturnal	Nocturnal	Nocturnal	Nocturnal	Nocturnal	Nocturnal	Nocturnal	Nocturnal	Nocturnal	Nocturnal	Nocturnal	Nocturnal
Crocidura orientalis	Nocturnal	Nocturnal	Nocturnal	Nocturnal	Nocturnal	Nocturnal	Nocturnal	Nocturnal	Nocturnal	Nocturnal	Nocturnal	Nocturnal	Nocturnal	Nocturnal	Nocturnal	Nocturnal	Nocturnal	Nocturnal	Nocturnal	Nocturnal	Nocturnal	Nocturnal	Nocturnal	Nocturnal	Nocturnal
Crocidura orii	Nocturnal	Nocturnal	Nocturnal	Nocturnal	Nocturnal	Nocturnal	Nocturnal	Nocturnal	Nocturnal	Nocturnal	Nocturnal	Nocturnal	Nocturnal	Nocturnal	Nocturnal	Nocturnal	Nocturnal	Nocturnal	Nocturnal	Nocturnal	Nocturnal	Nocturnal	Nocturnal	Nocturnal	Nocturnal
Crocidura pachyura	Nocturnal	Nocturnal	Nocturnal	Nocturnal	Nocturnal	Nocturnal	Nocturnal	Nocturnal	Nocturnal	Nocturnal	Nocturnal	Nocturnal	Nocturnal	Nocturnal	Nocturnal	Nocturnal	Nocturnal	Nocturnal	Nocturnal	Nocturnal	Nocturnal	Nocturnal	Nocturnal	Nocturnal	Nocturnal
Crocidura palawanensis	Nocturnal	Nocturnal	Nocturnal	Nocturnal	Nocturnal	Nocturnal	Nocturnal	Nocturnal	Nocturnal	Nocturnal	Nocturnal	Nocturnal	Nocturnal	Nocturnal	Nocturnal	Nocturnal	Nocturnal	Nocturnal	Nocturnal	Nocturnal	Nocturnal	Nocturnal	Nocturnal	Nocturnal	Nocturnal
Crocidura paradoxura	Nocturnal	Nocturnal	Nocturnal	Nocturnal	Nocturnal	Nocturnal	Nocturnal	Nocturnal	Nocturnal	Nocturnal	Nocturnal	Nocturnal	Nocturnal	Nocturnal	Nocturnal	Nocturnal	Nocturnal	Nocturnal	Nocturnal	Nocturnal	Nocturnal	Nocturnal	Nocturnal	Nocturnal	Nocturnal
Crocidura parvipes	Nocturnal	Nocturnal	Nocturnal	Nocturnal	Nocturnal	Nocturnal	Nocturnal	Nocturnal	Nocturnal	Nocturnal	Nocturnal	Nocturnal	Nocturnal	Nocturnal	Nocturnal	Nocturnal	Nocturnal	Nocturnal	Nocturnal	Nocturnal	Nocturnal	Nocturnal	Nocturnal	Nocturnal	Nocturnal
Crocidura pasha	Nocturnal	Nocturnal	Nocturnal	Nocturnal	Nocturnal	Nocturnal	Nocturnal	Nocturnal	Nocturnal	Nocturnal	Nocturnal	Nocturnal	Nocturnal	Nocturnal	Nocturnal	Nocturnal	Nocturnal	Nocturnal	Nocturnal	Nocturnal	Nocturnal	Nocturnal	Nocturnal	Nocturnal	Nocturnal
Crocidura pergrisea	Nocturnal	Nocturnal	Nocturnal	Nocturnal	Nocturnal	Nocturnal	Nocturnal	Nocturnal	Nocturnal	Nocturnal	Nocturnal	Nocturnal	Nocturnal	Nocturnal	Nocturnal	Nocturnal	Nocturnal	Nocturnal	Nocturnal	Nocturnal	Nocturnal	Nocturnal	Nocturnal	Nocturnal	Nocturnal
Crocidura phaeura	Nocturnal	Nocturnal	Nocturnal	Nocturnal	Nocturnal	Nocturnal	Nocturnal	Nocturnal	Nocturnal	Nocturnal	Nocturnal	Nocturnal	Nocturnal	Nocturnal	Nocturnal	Nocturnal	Nocturnal	Nocturnal	Nocturnal	Nocturnal	Nocturnal	Nocturnal	Nocturnal	Nocturnal	Nocturnal
Crocidura phanluongi	Nocturnal	Nocturnal	Nocturnal	Nocturnal	Nocturnal	Nocturnal	Nocturnal	Nocturnal	Nocturnal	Nocturnal	Nocturnal	Nocturnal	Nocturnal	Nocturnal	Nocturnal	Nocturnal	Nocturnal	Nocturnal	Nocturnal	Nocturnal	Nocturnal	Nocturnal	Nocturnal	Nocturnal	Nocturnal
Crocidura phuquocensis	Nocturnal	Nocturnal	Nocturnal	Nocturnal	Nocturnal	Nocturnal	Nocturnal	Nocturnal	Nocturnal	Nocturnal	Nocturnal	Nocturnal	Nocturnal	Nocturnal	Nocturnal	Nocturnal	Nocturnal	Nocturnal	Nocturnal	Nocturnal	Nocturnal	Nocturnal	Nocturnal	Nocturnal	Nocturnal
Crocidura picea	Nocturnal	Nocturnal	Nocturnal	Nocturnal	Nocturnal	Nocturnal	Nocturnal	Nocturnal	Nocturnal	Nocturnal	Nocturnal	Nocturnal	Nocturnal	Nocturnal	Nocturnal	Nocturnal	Nocturnal	Nocturnal	Nocturnal	Nocturnal	Nocturnal	Nocturnal	Nocturnal	Nocturnal	Nocturnal
Crocidura pitmani	Nocturnal	Nocturnal	Nocturnal	Nocturnal	Nocturnal	Nocturnal	Nocturnal	Nocturnal	Nocturnal	Nocturnal	Nocturnal	Nocturnal	Nocturnal	Nocturnal	Nocturnal	Nocturnal	Nocturnal	Nocturnal	Nocturnal	Nocturnal	Nocturnal	Nocturnal	Nocturnal	Nocturnal	Nocturnal
Crocidura planiceps	Nocturnal	Nocturnal	Nocturnal	Nocturnal	Nocturnal	Nocturnal	Nocturnal	Nocturnal	Nocturnal	Nocturnal	Nocturnal	Nocturnal	Nocturnal	Nocturnal	Nocturnal	Nocturnal	Nocturnal	Nocturnal	Nocturnal	Nocturnal	Nocturnal	Nocturnal	Nocturnal	Nocturnal	Nocturnal
Crocidura poensis	Nocturnal	Nocturnal	Nocturnal	Nocturnal	Nocturnal	Nocturnal	Nocturnal	Nocturnal	Nocturnal	Nocturnal	Nocturnal	Nocturnal	Nocturnal	Nocturnal	Nocturnal	Nocturnal	Nocturnal	Nocturnal	Nocturnal	Nocturnal	Nocturnal	Nocturnal	Nocturnal	Nocturnal	Nocturnal
Crocidura polia	Nocturnal	Nocturnal	Nocturnal	Nocturnal	Nocturnal	Nocturnal	Nocturnal	Nocturnal	Nocturnal	Nocturnal	Nocturnal	Nocturnal	Nocturnal	Nocturnal	Nocturnal	Nocturnal	Nocturnal	Nocturnal	Nocturnal	Nocturnal	Nocturnal	Nocturnal	Nocturnal	Nocturnal	Nocturnal
Crocidura pullata	Nocturnal	Nocturnal	Nocturnal	Nocturnal	Nocturnal	Nocturnal	Nocturnal	Nocturnal	Nocturnal	Nocturnal	Nocturnal	Nocturnal	Nocturnal	Nocturnal	Nocturnal	Nocturnal	Nocturnal	Nocturnal	Nocturnal	Nocturnal	Nocturnal	Nocturnal	Nocturnal	Nocturnal	Nocturnal
Crocidura raineyi	Nocturnal	Nocturnal	Nocturnal	Nocturnal	Nocturnal	Nocturnal	Nocturnal	Nocturnal	Nocturnal	Nocturnal	Nocturnal	Nocturnal	Nocturnal	Nocturnal	Nocturnal	Nocturnal	Nocturnal	Nocturnal	Nocturnal	Nocturnal	Nocturnal	Nocturnal	Nocturnal	Nocturnal	Nocturnal
Crocidura ramona	Nocturnal	Nocturnal	Nocturnal	Nocturnal	Nocturnal	Nocturnal	Nocturnal	Nocturnal	Nocturnal	Nocturnal	Nocturnal	Nocturnal	Nocturnal	Nocturnal	Nocturnal	Nocturnal	Nocturnal	Nocturnal	Nocturnal	Nocturnal	Nocturnal	Nocturnal	Nocturnal	Nocturnal	Nocturnal
Crocidura rapax	Nocturnal	Nocturnal	Nocturnal	Nocturnal	Nocturnal	Nocturnal	Nocturnal	Nocturnal	Nocturnal	Nocturnal	Nocturnal	Nocturnal	Nocturnal	Nocturnal	Nocturnal	Nocturnal	Nocturnal	Nocturnal	Nocturnal	Nocturnal	Nocturnal	Nocturnal	Nocturnal	Nocturnal	Nocturnal
Crocidura religiosa	Nocturnal	Nocturnal	Nocturnal	Nocturnal	Nocturnal	Nocturnal	Nocturnal	Nocturnal	Nocturnal	Nocturnal	Nocturnal	Nocturnal	Nocturnal	Nocturnal	Nocturnal	Nocturnal	Nocturnal	Nocturnal	Nocturnal	Nocturnal	Nocturnal	Nocturnal	Nocturnal	Nocturnal	Nocturnal
Crocidura rhoditis	Nocturnal	Nocturnal	Nocturnal	Nocturnal	Nocturnal	Nocturnal	Nocturnal	Nocturnal	Nocturnal	Nocturnal	Nocturnal	Nocturnal	Nocturnal	Nocturnal	Nocturnal	Nocturnal	Nocturnal	Nocturnal	Nocturnal	Nocturnal	Nocturnal	Nocturnal	Nocturnal	Nocturnal	Nocturnal
Crocidura roosevelti	Nocturnal	Nocturnal	Nocturnal	Nocturnal	Nocturnal	Nocturnal	Nocturnal	Nocturnal	Nocturnal	Nocturnal	Nocturnal	Nocturnal	Nocturnal	Nocturnal	Nocturnal	Nocturnal	Nocturnal	Nocturnal	Nocturnal	Nocturnal	Nocturnal	Nocturnal	Nocturnal	Nocturnal	Nocturnal
Crocidura russula	Cathemeral	Cathemeral	Cathemeral	Cathemeral	Cathemeral	Cathemeral	Cathemeral	Cathemeral	Cathemeral	Cathemeral	Cathemeral	Cathemeral	Cathemeral	Cathemeral	Cathemeral	Cathemeral	Cathemeral	Cathemeral	Cathemeral	Cathemeral	Cathemeral	Cathemeral	Cathemeral	Cathemeral	Cathemeral
Crocidura selina	Nocturnal	Nocturnal	Nocturnal	Nocturnal	Nocturnal	Nocturnal	Nocturnal	Nocturnal	Nocturnal	Nocturnal	Nocturnal	Nocturnal	Nocturnal	Nocturnal	Nocturnal	Nocturnal	Nocturnal	Nocturnal	Nocturnal	Nocturnal	Nocturnal	Nocturnal	Nocturnal	Nocturnal	Nocturnal
Crocidura serezkyensis	Nocturnal	Nocturnal	Nocturnal	Nocturnal	Nocturnal	Nocturnal	Nocturnal	Nocturnal	Nocturnal	Nocturnal	Nocturnal	Nocturnal	Nocturnal	Nocturnal	Nocturnal	Nocturnal	Nocturnal	Nocturnal	Nocturnal	Nocturnal	Nocturnal	Nocturnal	Nocturnal	Nocturnal	Nocturnal
Crocidura shantungensis	Cathemeral	Cathemeral	Cathemeral	Cathemeral	Cathemeral	Cathemeral	Cathemeral	Cathemeral	Cathemeral	Cathemeral	Cathemeral	Cathemeral	Cathemeral	Cathemeral	Cathemeral	Cathemeral	Cathemeral	Cathemeral	Cathemeral	Cathemeral	Cathemeral	Cathemeral	Cathemeral	Cathemeral	Cathemeral
Crocidura sibirica	Nocturnal	Nocturnal	Nocturnal	Nocturnal	Nocturnal	Nocturnal	Nocturnal	Nocturnal	Nocturnal	Nocturnal	Nocturnal	Nocturnal	Nocturnal	Nocturnal	Nocturnal	Nocturnal	Nocturnal	Nocturnal	Nocturnal	Nocturnal	Nocturnal	Nocturnal	Nocturnal	Nocturnal	Nocturnal
Crocidura sicula	Cathemeral	Cathemeral	Cathemeral	Cathemeral	Cathemeral	Cathemeral	Cathemeral	Cathemeral	Cathemeral	Cathemeral	Cathemeral	Cathemeral	Cathemeral	Cathemeral	Cathemeral	Cathemeral	Cathemeral	Cathemeral	Cathemeral	Cathemeral	Cathemeral	Cathemeral	Cathemeral	Cathemeral	Cathemeral
Crocidura silacea	Nocturnal	Nocturnal	Nocturnal	Nocturnal	Nocturnal	Nocturnal	Nocturnal	Nocturnal	Nocturnal	Nocturnal	Nocturnal	Nocturnal	Nocturnal	Nocturnal	Nocturnal	Nocturnal	Nocturnal	Nocturnal	Nocturnal	Nocturnal	Nocturnal	Nocturnal	Nocturnal	Nocturnal	Nocturnal
Crocidura smithii	Nocturnal	Nocturnal	Nocturnal	Nocturnal	Nocturnal	Nocturnal	Nocturnal	Nocturnal	Nocturnal	Nocturnal	Nocturnal	Nocturnal	Nocturnal	Nocturnal	Nocturnal	Nocturnal	Nocturnal	Nocturnal	Nocturnal	Nocturnal	Nocturnal	Nocturnal	Nocturnal	Nocturnal	Nocturnal
Crocidura sokolovi	Nocturnal	Nocturnal	Nocturnal	Nocturnal	Nocturnal	Nocturnal	Nocturnal	Nocturnal	Nocturnal	Nocturnal	Nocturnal	Nocturnal	Nocturnal	Nocturnal	Nocturnal	Nocturnal	Nocturnal	Nocturnal	Nocturnal	Nocturnal	Nocturnal	Nocturnal	Nocturnal	Nocturnal	Nocturnal
Crocidura somalica	Nocturnal	Nocturnal	Nocturnal	Nocturnal	Nocturnal	Nocturnal	Nocturnal	Nocturnal	Nocturnal	Nocturnal	Nocturnal	Nocturnal	Nocturnal	Nocturnal	Nocturnal	Nocturnal	Nocturnal	Nocturnal	Nocturnal	Nocturnal	Nocturnal	Nocturnal	Nocturnal	Nocturnal	Nocturnal
Crocidura stenocephala	Nocturnal	Nocturnal	Nocturnal	Nocturnal	Nocturnal	Nocturnal	Nocturnal	Nocturnal	Nocturnal	Nocturnal	Nocturnal	Nocturnal	Nocturnal	Nocturnal	Nocturnal	Nocturnal	Nocturnal	Nocturnal	Nocturnal	Nocturnal	Nocturnal	Nocturnal	Nocturnal	Nocturnal	Nocturnal
Crocidura suaveolens	Nocturnal	Nocturnal	Nocturnal	Nocturnal	Nocturnal	Nocturnal	Nocturnal	Nocturnal	Nocturnal	Nocturnal	Nocturnal	Nocturnal	Nocturnal	Nocturnal	Nocturnal	Nocturnal	Nocturnal	Nocturnal	Nocturnal	Nocturnal	Nocturnal	Nocturnal	Nocturnal	Nocturnal	Nocturnal
Crocidura susiana	Nocturnal	Nocturnal	Nocturnal	Nocturnal	Nocturnal	Nocturnal	Nocturnal	Nocturnal	Nocturnal	Nocturnal	Nocturnal	Nocturnal	Nocturnal	Nocturnal	Nocturnal	Nocturnal	Nocturnal	Nocturnal	Nocturnal	Nocturnal	Nocturnal	Nocturnal	Nocturnal	Nocturnal	Nocturnal
Crocidura tanakae	Nocturnal	Nocturnal	Nocturnal	Nocturnal	Nocturnal	Nocturnal	Nocturnal	Nocturnal	Nocturnal	Nocturnal	Nocturnal	Nocturnal	Nocturnal	Nocturnal	Nocturnal	Nocturnal	Nocturnal	Nocturnal	Nocturnal	Nocturnal	Nocturnal	Nocturnal	Nocturnal	Nocturnal	Nocturnal
Crocidura tansaniana	Nocturnal	Nocturnal	Nocturnal	Nocturnal	Nocturnal	Nocturnal	Nocturnal	Nocturnal	Nocturnal	Nocturnal	Nocturnal	Nocturnal	Nocturnal	Nocturnal	Nocturnal	Nocturnal	Nocturnal	Nocturnal	Nocturnal	Nocturnal	Nocturnal	Nocturnal	Nocturnal	Nocturnal	Nocturnal
Crocidura tarella	Nocturnal	Nocturnal	Nocturnal	Nocturnal	Nocturnal	Nocturnal	Nocturnal	Nocturnal	Nocturnal	Nocturnal	Nocturnal	Nocturnal	Nocturnal	Nocturnal	Nocturnal	Nocturnal	Nocturnal	Nocturnal	Nocturnal	Nocturnal	Nocturnal	Nocturnal	Nocturnal	Nocturnal	Nocturnal
Crocidura tarfayensis	Nocturnal	Nocturnal	Nocturnal	Nocturnal	Nocturnal	Nocturnal	Nocturnal	Nocturnal	Nocturnal	Nocturnal	Nocturnal	Nocturnal	Nocturnal	Nocturnal	Nocturnal	Nocturnal	Nocturnal	Nocturnal	Nocturnal	Nocturnal	Nocturnal	Nocturnal	Nocturnal	Nocturnal	Nocturnal
Crocidura telfordi	Cathemeral	Cathemeral	Cathemeral	Cathemeral	Cathemeral	Cathemeral	Cathemeral	Cathemeral	Cathemeral	Cathemeral	Cathemeral	Cathemeral	Cathemeral	Cathemeral	Cathemeral	Cathemeral	Cathemeral	Cathemeral	Cathemeral	Cathemeral	Cathemeral	Cathemeral	Cathemeral	Cathemeral	Cathemeral
Crocidura tenuis	Nocturnal	Nocturnal	Nocturnal	Nocturnal	Nocturnal	Nocturnal	Nocturnal	Nocturnal	Nocturnal	Nocturnal	Nocturnal	Nocturnal	Nocturnal	Nocturnal	Nocturnal	Nocturnal	Nocturnal	Nocturnal	Nocturnal	Nocturnal	Nocturnal	Nocturnal	Nocturnal	Nocturnal	Nocturnal
Crocidura thalia	Nocturnal	Nocturnal	Nocturnal	Nocturnal	Nocturnal	Nocturnal	Nocturnal	Nocturnal	Nocturnal	Nocturnal	Nocturnal	Nocturnal	Nocturnal	Nocturnal	Nocturnal	Nocturnal	Nocturnal	Nocturnal	Nocturnal	Nocturnal	Nocturnal	Nocturnal	Nocturnal	Nocturnal	Nocturnal
Crocidura theresae	Nocturnal	Nocturnal	Nocturnal	Nocturnal	Nocturnal	Nocturnal	Nocturnal	Nocturnal	Nocturnal	Nocturnal	Nocturnal	Nocturnal	Nocturnal	Nocturnal	Nocturnal	Nocturnal	Nocturnal	Nocturnal	Nocturnal	Nocturnal	Nocturnal	Nocturnal	Nocturnal	Nocturnal	Nocturnal
Crocidura thomensis	Nocturnal	Nocturnal	Nocturnal	Nocturnal	Nocturnal	Nocturnal	Nocturnal	Nocturnal	Nocturnal	Nocturnal	Nocturnal	Nocturnal	Nocturnal	Nocturnal	Nocturnal	Nocturnal	Nocturnal	Nocturnal	Nocturnal	Nocturnal	Nocturnal	Nocturnal	Nocturnal	Nocturnal	Nocturnal
Crocidura trichura	Cathemeral	Cathemeral	Cathemeral	Cathemeral	Cathemeral	Cathemeral	Cathemeral	Cathemeral	Cathemeral	Cathemeral	Cathemeral	Cathemeral	Cathemeral	Cathemeral	Cathemeral	Cathemeral	Cathemeral	Cathemeral	Cathemeral	Cathemeral	Cathemeral	Cathemeral	Cathemeral	Cathemeral	Cathemeral
Crocidura turba	Nocturnal	Nocturnal	Nocturnal	Nocturnal	Nocturnal	Nocturnal	Nocturnal	Nocturnal	Nocturnal	Nocturnal	Nocturnal	Nocturnal	Nocturnal	Nocturnal	Nocturnal	Nocturnal	Nocturnal	Nocturnal	Nocturnal	Nocturnal	Nocturnal	Nocturnal	Nocturnal	Nocturnal	Nocturnal
Crocidura ultima	Nocturnal	Nocturnal	Nocturnal	Nocturnal	Nocturnal	Nocturnal	Nocturnal	Nocturnal	Nocturnal	Nocturnal	Nocturnal	Nocturnal	Nocturnal	Nocturnal	Nocturnal	Nocturnal	Nocturnal	Nocturnal	Nocturnal	Nocturnal	Nocturnal	Nocturnal	Nocturnal	Nocturnal	Nocturnal
Crocidura usambarae	Nocturnal	Nocturnal	Nocturnal	Nocturnal	Nocturnal	Nocturnal	Nocturnal	Nocturnal	Nocturnal	Nocturnal	Nocturnal	Nocturnal	Nocturnal	Nocturnal	Nocturnal	Nocturnal	Nocturnal	Nocturnal	Nocturnal	Nocturnal	Nocturnal	Nocturnal	Nocturnal	Nocturnal	Nocturnal
Crocidura viaria	Nocturnal	Nocturnal	Nocturnal	Nocturnal	Nocturnal	Nocturnal	Nocturnal	Nocturnal	Nocturnal	Nocturnal	Nocturnal	Nocturnal	Nocturnal	Nocturnal	Nocturnal	Nocturnal	Nocturnal	Nocturnal	Nocturnal	Nocturnal	Nocturnal	Nocturnal	Nocturnal	Nocturnal	Nocturnal
Crocidura virgata	Nocturnal	Nocturnal	Nocturnal	Nocturnal	Nocturnal	Nocturnal	Nocturnal	Nocturnal	Nocturnal	Nocturnal	Nocturnal	Nocturnal	Nocturnal	Nocturnal	Nocturnal	Nocturnal	Nocturnal	Nocturnal	Nocturnal	Nocturnal	Nocturnal	Nocturnal	Nocturnal	Nocturnal	Nocturnal
Crocidura voi	Nocturnal	Nocturnal	Nocturnal	Nocturnal	Nocturnal	Nocturnal	Nocturnal	Nocturnal	Nocturnal	Nocturnal	Nocturnal	Nocturnal	Nocturnal	Nocturnal	Nocturnal	Nocturnal	Nocturnal	Nocturnal	Nocturnal	Nocturnal	Nocturnal	Nocturnal	Nocturnal	Nocturnal	Nocturnal
Crocidura vorax	Nocturnal	Nocturnal	Nocturnal	Nocturnal	Nocturnal	Nocturnal	Nocturnal	Nocturnal	Nocturnal	Nocturnal	Nocturnal	Nocturnal	Nocturnal	Nocturnal	Nocturnal	Nocturnal	Nocturnal	Nocturnal	Nocturnal	Nocturnal	Nocturnal	Nocturnal	Nocturnal	Nocturnal	Nocturnal
Crocidura vosmaeri	Nocturnal	Nocturnal	Nocturnal	Nocturnal	Nocturnal	Nocturnal	Nocturnal	Nocturnal	Nocturnal	Nocturnal	Nocturnal	Nocturnal	Nocturnal	Nocturnal	Nocturnal	Nocturnal	Nocturnal	Nocturnal	Nocturnal	Nocturnal	Nocturnal	Nocturnal	Nocturnal	Nocturnal	Nocturnal
Crocidura watasei	Nocturnal	Nocturnal	Nocturnal	Nocturnal	Nocturnal	Nocturnal	Nocturnal	Nocturnal	Nocturnal	Nocturnal	Nocturnal	Nocturnal	Nocturnal	Nocturnal	Nocturnal	Nocturnal	Nocturnal	Nocturnal	Nocturnal	Nocturnal	Nocturnal	Nocturnal	Nocturnal	Nocturnal	Nocturnal
Crocidura whitakeri	Nocturnal	Nocturnal	Nocturnal	Nocturnal	Nocturnal	Nocturnal	Nocturnal	Nocturnal	Nocturnal	Nocturnal	Nocturnal	Nocturnal	Nocturnal	Nocturnal	Nocturnal	Nocturnal	Nocturnal	Nocturnal	Nocturnal	Nocturnal	Nocturnal	Nocturnal	Nocturnal	Nocturnal	Nocturnal
Crocidura wimmeri	Nocturnal	Nocturnal	Nocturnal	Nocturnal	Nocturnal	Nocturnal	Nocturnal	Nocturnal	Nocturnal	Nocturnal	Nocturnal	Nocturnal	Nocturnal	Nocturnal	Nocturnal	Nocturnal	Nocturnal	Nocturnal	Nocturnal	Nocturnal	Nocturnal	Nocturnal	Nocturnal	Nocturnal	Nocturnal
Crocidura wuchihensis	Nocturnal	Nocturnal	Nocturnal	Nocturnal	Nocturnal	Nocturnal	Nocturnal	Nocturnal	Nocturnal	Nocturnal	Nocturnal	Nocturnal	Nocturnal	Nocturnal	Nocturnal	Nocturnal	Nocturnal	Nocturnal	Nocturnal	Nocturnal	Nocturnal	Nocturnal	Nocturnal	Nocturnal	Nocturnal
Crocidura xantippe	Nocturnal	Nocturnal	Nocturnal	Nocturnal	Nocturnal	Nocturnal	Nocturnal	Nocturnal	Nocturnal	Nocturnal	Nocturnal	Nocturnal	Nocturnal	Nocturnal	Nocturnal	Nocturnal	Nocturnal	Nocturnal	Nocturnal	Nocturnal	Nocturnal	Nocturnal	Nocturnal	Nocturnal	Nocturnal
Crocidura yankariensis	Nocturnal	Nocturnal	Nocturnal	Nocturnal	Nocturnal	Nocturnal	Nocturnal	Nocturnal	Nocturnal	Nocturnal	Nocturnal	Nocturnal	Nocturnal	Nocturnal	Nocturnal	Nocturnal	Nocturnal	Nocturnal	Nocturnal	Nocturnal	Nocturnal	Nocturnal	Nocturnal	Nocturnal	Nocturnal
Crocidura zaitsevi	Nocturnal	Nocturnal	Nocturnal	Nocturnal	Nocturnal	Nocturnal	Nocturnal	Nocturnal	Nocturnal	Nocturnal	Nocturnal	Nocturnal	Nocturnal	Nocturnal	Nocturnal	Nocturnal	Nocturnal	Nocturnal	Nocturnal	Nocturnal	Nocturnal	Nocturnal	Nocturnal	Nocturnal	Nocturnal
Crocidura zaphiri	Nocturnal	Nocturnal	Nocturnal	Nocturnal	Nocturnal	Nocturnal	Nocturnal	Nocturnal	Nocturnal	Nocturnal	Nocturnal	Nocturnal	Nocturnal	Nocturnal	Nocturnal	Nocturnal	Nocturnal	Nocturnal	Nocturnal	Nocturnal	Nocturnal	Nocturnal	Nocturnal	Nocturnal	Nocturnal
Crocidura zarudnyi	Nocturnal	Nocturnal	Nocturnal	Nocturnal	Nocturnal	Nocturnal	Nocturnal	Nocturnal	Nocturnal	Nocturnal	Nocturnal	Nocturnal	Nocturnal	Nocturnal	Nocturnal	Nocturnal	Nocturnal	Nocturnal	Nocturnal	Nocturnal	Nocturnal	Nocturnal	Nocturnal	Nocturnal	Nocturnal
Crocidura zimmeri	Nocturnal	Nocturnal	Nocturnal	Nocturnal	Nocturnal	Nocturnal	Nocturnal	Nocturnal	Nocturnal	Nocturnal	Nocturnal	Nocturnal	Nocturnal	Nocturnal	Nocturnal	Nocturnal	Nocturnal	Nocturnal	Nocturnal	Nocturnal	Nocturnal	Nocturnal	Nocturnal	Nocturnal	Nocturnal
Crocidura zimmermanni	Nocturnal	Nocturnal	Nocturnal	Nocturnal	Nocturnal	Nocturnal	Nocturnal	Nocturnal	Nocturnal	Nocturnal	Nocturnal	Nocturnal	Nocturnal	Nocturnal	Nocturnal	Nocturnal	Nocturnal	Nocturnal	Nocturnal	Nocturnal	Nocturnal	Nocturnal	Nocturnal	Nocturnal	Nocturnal
Crocuta crocuta	Nocturnal	Nocturnal	Nocturnal	Nocturnal	Nocturnal	Nocturnal	Nocturnal	Nocturnal	Nocturnal	Nocturnal	Nocturnal	Nocturnal	Nocturnal	Nocturnal	Nocturnal	Nocturnal	Nocturnal	Nocturnal	Nocturnal	Nocturnal	Nocturnal	Nocturnal	Nocturnal	Nocturnal	Nocturnal
Crossarchus alexandri	Diurnal	Diurnal	Diurnal	Diurnal	Diurnal	Diurnal	Diurnal	Diurnal	Diurnal	Diurnal	Diurnal	Diurnal	Diurnal	Diurnal	Diurnal	Diurnal	Diurnal	Diurnal	Diurnal	Diurnal	Diurnal	Diurnal	Diurnal	Diurnal	Diurnal
Crossarchus ansorgei	Diurnal	Diurnal	Diurnal	Diurnal	Diurnal	Diurnal	Diurnal	Diurnal	Diurnal	Diurnal	Diurnal	Diurnal	Diurnal	Diurnal	Diurnal	Diurnal	Diurnal	Diurnal	Diurnal	Diurnal	Diurnal	Diurnal	Diurnal	Diurnal	Diurnal
Crossarchus obscurus	Diurnal	Diurnal	Diurnal	Diurnal	Diurnal	Diurnal	Diurnal	Diurnal	Diurnal	Diurnal	Diurnal	Diurnal	Diurnal	Diurnal	Diurnal	Diurnal	Diurnal	Diurnal	Diurnal	Diurnal	Diurnal	Diurnal	Diurnal	Diurnal	Diurnal
Crossarchus platycephalus	Diurnal	Diurnal	Diurnal	Diurnal	Diurnal	Diurnal	Diurnal	Diurnal	Diurnal	Diurnal	Diurnal	Diurnal	Diurnal	Diurnal	Diurnal	Diurnal	Diurnal	Diurnal	Diurnal	Diurnal	Diurnal	Diurnal	Diurnal	Diurnal	Diurnal
Crossomys moncktoni	Diurnal	Diurnal	Diurnal	Diurnal	Diurnal	Diurnal	Diurnal	Diurnal	Diurnal	Diurnal	Diurnal	Diurnal	Diurnal	Diurnal	Diurnal	Diurnal	Diurnal	Diurnal	Diurnal	Diurnal	Diurnal	Diurnal	Diurnal	Diurnal	Diurnal
Crunomys celebensis	Diurnal	Diurnal	Diurnal	Diurnal	Diurnal	Diurnal	Diurnal	Diurnal	Diurnal	Diurnal	Diurnal	Diurnal	Diurnal	Diurnal	Diurnal	Diurnal	Diurnal	Diurnal	Diurnal	Diurnal	Diurnal	Diurnal	Diurnal	Diurnal	Diurnal
Crunomys fallax	Nocturnal	Nocturnal	Nocturnal	Nocturnal	Nocturnal	Nocturnal	Nocturnal	Nocturnal	Nocturnal	Nocturnal	Nocturnal	Nocturnal	Nocturnal	Nocturnal	Nocturnal	Nocturnal	Nocturnal	Nocturnal	Nocturnal	Nocturnal	Nocturnal	Nocturnal	Nocturnal	Nocturnal	Nocturnal
Crunomys melanius	Diurnal	Diurnal	Diurnal	Diurnal	Diurnal	Diurnal	Diurnal	Diurnal	Diurnal	Diurnal	Diurnal	Diurnal	Diurnal	Diurnal	Diurnal	Diurnal	Diurnal	Diurnal	Diurnal	Diurnal	Diurnal	Diurnal	Diurnal	Diurnal	Diurnal
Crunomys suncoides	Diurnal	Diurnal	Diurnal	Diurnal	Diurnal	Diurnal	Diurnal	Diurnal	Diurnal	Diurnal	Diurnal	Diurnal	Diurnal	Diurnal	Diurnal	Diurnal	Diurnal	Diurnal	Diurnal	Diurnal	Diurnal	Diurnal	Diurnal	Diurnal	Diurnal
Cryptonanus agricolai	Nocturnal	Nocturnal	Nocturnal	Nocturnal	Nocturnal	Nocturnal	Nocturnal	Nocturnal	Nocturnal	Nocturnal	Nocturnal	Nocturnal	Nocturnal	Nocturnal	Nocturnal	Nocturnal	Nocturnal	Nocturnal	Nocturnal	Nocturnal	Nocturnal	Nocturnal	Nocturnal	Nocturnal	Nocturnal
Cryptonanus chacoensis	Nocturnal	Nocturnal	Nocturnal	Nocturnal	Nocturnal	Nocturnal	Nocturnal	Nocturnal	Nocturnal	Nocturnal	Nocturnal	Nocturnal	Nocturnal	Nocturnal	Nocturnal	Nocturnal	Nocturnal	Nocturnal	Nocturnal	Nocturnal	Nocturnal	Nocturnal	Nocturnal	Nocturnal	Nocturnal
Cryptonanus guahybae	Nocturnal	Nocturnal	Nocturnal	Nocturnal	Nocturnal	Nocturnal	Nocturnal	Nocturnal	Nocturnal	Nocturnal	Nocturnal	Nocturnal	Nocturnal	Nocturnal	Nocturnal	Nocturnal	Nocturnal	Nocturnal	Nocturnal	Nocturnal	Nocturnal	Nocturnal	Nocturnal	Nocturnal	Nocturnal
Cryptonanus unduaviensis	Nocturnal	Nocturnal	Nocturnal	Nocturnal	Nocturnal	Nocturnal	Nocturnal	Nocturnal	Nocturnal	Nocturnal	Nocturnal	Nocturnal	Nocturnal	Nocturnal	Nocturnal	Nocturnal	Nocturnal	Nocturnal	Nocturnal	Nocturnal	Nocturnal	Nocturnal	Nocturnal	Nocturnal	Nocturnal
Cryptoprocta ferox	Cathemeral	Cathemeral	Cathemeral	Cathemeral	Cathemeral	Cathemeral	Cathemeral	Cathemeral	Cathemeral	Cathemeral	Cathemeral	Cathemeral	Cathemeral	Cathemeral	Cathemeral	Cathemeral	Cathemeral	Cathemeral	Cathemeral	Cathemeral	Cathemeral	Cathemeral	Cathemeral	Cathemeral	Cathemeral
Cryptotis alticola	Cathemeral	Cathemeral	Cathemeral	Cathemeral	Cathemeral	Cathemeral	Cathemeral	Cathemeral	Cathemeral	Cathemeral	Cathemeral	Cathemeral	Cathemeral	Cathemeral	Cathemeral	Cathemeral	Cathemeral	Cathemeral	Cathemeral	Cathemeral	Cathemeral	Cathemeral	Cathemeral	Cathemeral	Cathemeral
Cryptotis endersi	Cathemeral	Cathemeral	Cathemeral	Cathemeral	Cathemeral	Cathemeral	Cathemeral	Cathemeral	Cathemeral	Cathemeral	Cathemeral	Cathemeral	Cathemeral	Cathemeral	Cathemeral	Cathemeral	Cathemeral	Cathemeral	Cathemeral	Cathemeral	Cathemeral	Cathemeral	Cathemeral	Cathemeral	Cathemeral
Cryptotis equatoris	Cathemeral	Cathemeral	Cathemeral	Cathemeral	Cathemeral	Cathemeral	Cathemeral	Cathemeral	Cathemeral	Cathemeral	Cathemeral	Cathemeral	Cathemeral	Cathemeral	Cathemeral	Cathemeral	Cathemeral	Cathemeral	Cathemeral	Cathemeral	Cathemeral	Cathemeral	Cathemeral	Cathemeral	Cathemeral
Cryptotis goldmani	Cathemeral	Cathemeral	Cathemeral	Cathemeral	Cathemeral	Cathemeral	Cathemeral	Cathemeral	Cathemeral	Cathemeral	Cathemeral	Cathemeral	Cathemeral	Cathemeral	Cathemeral	Cathemeral	Cathemeral	Cathemeral	Cathemeral	Cathemeral	Cathemeral	Cathemeral	Cathemeral	Cathemeral	Cathemeral
Cryptotis goodwini	Nocturnal	Nocturnal	Nocturnal	Nocturnal	Nocturnal	Nocturnal	Nocturnal	Nocturnal	Nocturnal	Nocturnal	Nocturnal	Nocturnal	Nocturnal	Nocturnal	Nocturnal	Nocturnal	Nocturnal	Nocturnal	Nocturnal	Nocturnal	Nocturnal	Nocturnal	Nocturnal	Nocturnal	Nocturnal
Cryptotis gracilis	Nocturnal	Nocturnal	Nocturnal	Nocturnal	Nocturnal	Nocturnal	Nocturnal	Nocturnal	Nocturnal	Nocturnal	Nocturnal	Nocturnal	Nocturnal	Nocturnal	Nocturnal	Nocturnal	Nocturnal	Nocturnal	Nocturnal	Nocturnal	Nocturnal	Nocturnal	Nocturnal	Nocturnal	Nocturnal
Cryptotis griseoventris	Nocturnal	Nocturnal	Nocturnal	Nocturnal	Nocturnal	Nocturnal	Nocturnal	Nocturnal	Nocturnal	Nocturnal	Nocturnal	Nocturnal	Nocturnal	Nocturnal	Nocturnal	Nocturnal	Nocturnal	Nocturnal	Nocturnal	Nocturnal	Nocturnal	Nocturnal	Nocturnal	Nocturnal	Nocturnal
Cryptotis magna	Nocturnal	Nocturnal	Nocturnal	Nocturnal	Nocturnal	Nocturnal	Nocturnal	Nocturnal	Nocturnal	Nocturnal	Nocturnal	Nocturnal	Nocturnal	Nocturnal	Nocturnal	Nocturnal	Nocturnal	Nocturnal	Nocturnal	Nocturnal	Nocturnal	Nocturnal	Nocturnal	Nocturnal	Nocturnal
Cryptotis mayensis	Nocturnal	Nocturnal	Nocturnal	Nocturnal	Nocturnal	Nocturnal	Nocturnal	Nocturnal	Nocturnal	Nocturnal	Nocturnal	Nocturnal	Nocturnal	Nocturnal	Nocturnal	Nocturnal	Nocturnal	Nocturnal	Nocturnal	Nocturnal	Nocturnal	Nocturnal	Nocturnal	Nocturnal	Nocturnal
Cryptotis medellinia	Cathemeral	Cathemeral	Cathemeral	Cathemeral	Cathemeral	Cathemeral	Cathemeral	Cathemeral	Cathemeral	Cathemeral	Cathemeral	Cathemeral	Cathemeral	Cathemeral	Cathemeral	Cathemeral	Cathemeral	Cathemeral	Cathemeral	Cathemeral	Cathemeral	Cathemeral	Cathemeral	Cathemeral	Cathemeral
Cryptotis mera	Cathemeral	Cathemeral	Cathemeral	Cathemeral	Cathemeral	Cathemeral	Cathemeral	Cathemeral	Cathemeral	Cathemeral	Cathemeral	Cathemeral	Cathemeral	Cathemeral	Cathemeral	Cathemeral	Cathemeral	Cathemeral	Cathemeral	Cathemeral	Cathemeral	Cathemeral	Cathemeral	Cathemeral	Cathemeral
Cryptotis meridensis	Diurnal	Diurnal	Diurnal	Diurnal	Diurnal	Diurnal	Diurnal	Diurnal	Diurnal	Diurnal	Diurnal	Diurnal	Diurnal	Diurnal	Diurnal	Diurnal	Diurnal	Diurnal	Diurnal	Diurnal	Diurnal	Diurnal	Diurnal	Diurnal	Diurnal
Cryptotis merriami	Nocturnal	Nocturnal	Nocturnal	Nocturnal	Nocturnal	Nocturnal	Nocturnal	Nocturnal	Nocturnal	Nocturnal	Nocturnal	Nocturnal	Nocturnal	Nocturnal	Nocturnal	Nocturnal	Nocturnal	Nocturnal	Nocturnal	Nocturnal	Nocturnal	Nocturnal	Nocturnal	Nocturnal	Nocturnal
Cryptotis mexicana	Nocturnal	Nocturnal	Nocturnal	Nocturnal	Nocturnal	Nocturnal	Nocturnal	Nocturnal	Nocturnal	Nocturnal	Nocturnal	Nocturnal	Nocturnal	Nocturnal	Nocturnal	Nocturnal	Nocturnal	Nocturnal	Nocturnal	Nocturnal	Nocturnal	Nocturnal	Nocturnal	Nocturnal	Nocturnal
Cryptotis montivaga	Cathemeral	Cathemeral	Cathemeral	Cathemeral	Cathemeral	Cathemeral	Cathemeral	Cathemeral	Cathemeral	Cathemeral	Cathemeral	Cathemeral	Cathemeral	Cathemeral	Cathemeral	Cathemeral	Cathemeral	Cathemeral	Cathemeral	Cathemeral	Cathemeral	Cathemeral	Cathemeral	Cathemeral	Cathemeral
Cryptotis nelsoni	Cathemeral	Cathemeral	Cathemeral	Cathemeral	Cathemeral	Cathemeral	Cathemeral	Cathemeral	Cathemeral	Cathemeral	Cathemeral	Cathemeral	Cathemeral	Cathemeral	Cathemeral	Cathemeral	Cathemeral	Cathemeral	Cathemeral	Cathemeral	Cathemeral	Cathemeral	Cathemeral	Cathemeral	Cathemeral
Cryptotis obscura	Nocturnal	Nocturnal	Nocturnal	Nocturnal	Nocturnal	Nocturnal	Nocturnal	Nocturnal	Nocturnal	Nocturnal	Nocturnal	Nocturnal	Nocturnal	Nocturnal	Nocturnal	Nocturnal	Nocturnal	Nocturnal	Nocturnal	Nocturnal	Nocturnal	Nocturnal	Nocturnal	Nocturnal	Nocturnal
Cryptotis orophila	Nocturnal	Nocturnal	Nocturnal	Nocturnal	Nocturnal	Nocturnal	Nocturnal	Nocturnal	Nocturnal	Nocturnal	Nocturnal	Nocturnal	Nocturnal	Nocturnal	Nocturnal	Nocturnal	Nocturnal	Nocturnal	Nocturnal	Nocturnal	Nocturnal	Nocturnal	Nocturnal	Nocturnal	Nocturnal
Cryptotis parva	Cathemeral	Cathemeral	Cathemeral	Cathemeral	Cathemeral	Cathemeral	Cathemeral	Cathemeral	Cathemeral	Cathemeral	Cathemeral	Cathemeral	Cathemeral	Cathemeral	Cathemeral	Cathemeral	Cathemeral	Cathemeral	Cathemeral	Cathemeral	Cathemeral	Cathemeral	Cathemeral	Cathemeral	Cathemeral
Cryptotis peregrina	Nocturnal	Nocturnal	Nocturnal	Nocturnal	Nocturnal	Nocturnal	Nocturnal	Nocturnal	Nocturnal	Nocturnal	Nocturnal	Nocturnal	Nocturnal	Nocturnal	Nocturnal	Nocturnal	Nocturnal	Nocturnal	Nocturnal	Nocturnal	Nocturnal	Nocturnal	Nocturnal	Nocturnal	Nocturnal
Cryptotis peruviensis	Cathemeral	Cathemeral	Cathemeral	Cathemeral	Cathemeral	Cathemeral	Cathemeral	Cathemeral	Cathemeral	Cathemeral	Cathemeral	Cathemeral	Cathemeral	Cathemeral	Cathemeral	Cathemeral	Cathemeral	Cathemeral	Cathemeral	Cathemeral	Cathemeral	Cathemeral	Cathemeral	Cathemeral	Cathemeral
Cryptotis phillipsii	Nocturnal	Nocturnal	Nocturnal	Nocturnal	Nocturnal	Nocturnal	Nocturnal	Nocturnal	Nocturnal	Nocturnal	Nocturnal	Nocturnal	Nocturnal	Nocturnal	Nocturnal	Nocturnal	Nocturnal	Nocturnal	Nocturnal	Nocturnal	Nocturnal	Nocturnal	Nocturnal	Nocturnal	Nocturnal
Cryptotis squamipes	Cathemeral	Cathemeral	Cathemeral	Cathemeral	Cathemeral	Cathemeral	Cathemeral	Cathemeral	Cathemeral	Cathemeral	Cathemeral	Cathemeral	Cathemeral	Cathemeral	Cathemeral	Cathemeral	Cathemeral	Cathemeral	Cathemeral	Cathemeral	Cathemeral	Cathemeral	Cathemeral	Cathemeral	Cathemeral
Cryptotis tamensis	Cathemeral	Cathemeral	Cathemeral	Cathemeral	Cathemeral	Cathemeral	Cathemeral	Cathemeral	Cathemeral	Cathemeral	Cathemeral	Cathemeral	Cathemeral	Cathemeral	Cathemeral	Cathemeral	Cathemeral	Cathemeral	Cathemeral	Cathemeral	Cathemeral	Cathemeral	Cathemeral	Cathemeral	Cathemeral
Cryptotis thomasi	Cathemeral	Cathemeral	Cathemeral	Cathemeral	Cathemeral	Cathemeral	Cathemeral	Cathemeral	Cathemeral	Cathemeral	Cathemeral	Cathemeral	Cathemeral	Cathemeral	Cathemeral	Cathemeral	Cathemeral	Cathemeral	Cathemeral	Cathemeral	Cathemeral	Cathemeral	Cathemeral	Cathemeral	Cathemeral
Cryptotis tropicalis	Cathemeral	Cathemeral	Cathemeral	Cathemeral	Cathemeral	Cathemeral	Cathemeral	Cathemeral	Cathemeral	Cathemeral	Cathemeral	Cathemeral	Cathemeral	Cathemeral	Cathemeral	Cathemeral	Cathemeral	Cathemeral	Cathemeral	Cathemeral	Cathemeral	Cathemeral	Cathemeral	Cathemeral	Cathemeral
Ctenodactylus gundi	Diurnal	Diurnal	Diurnal	Diurnal	Diurnal	Diurnal	Diurnal	Diurnal	Diurnal	Diurnal	Diurnal	Diurnal	Diurnal	Diurnal	Diurnal	Diurnal	Diurnal	Diurnal	Diurnal	Diurnal	Diurnal	Diurnal	Diurnal	Diurnal	Diurnal
Ctenodactylus vali	Diurnal	Diurnal	Diurnal	Diurnal	Diurnal	Diurnal	Diurnal	Diurnal	Diurnal	Diurnal	Diurnal	Diurnal	Diurnal	Diurnal	Diurnal	Diurnal	Diurnal	Diurnal	Diurnal	Diurnal	Diurnal	Diurnal	Diurnal	Diurnal	Diurnal
Ctenomys peruanus	Diurnal	Diurnal	Diurnal	Diurnal	Diurnal	Diurnal	Diurnal	Diurnal	Diurnal	Diurnal	Diurnal	Diurnal	Diurnal	Diurnal	Diurnal	Diurnal	Diurnal	Diurnal	Diurnal	Diurnal	Diurnal	Diurnal	Diurnal	Diurnal	Diurnal
Cuniculus paca	Nocturnal	Nocturnal	Nocturnal	Nocturnal	Nocturnal	Nocturnal	Nocturnal	Nocturnal	Nocturnal	Nocturnal	Nocturnal	Nocturnal	Nocturnal	Nocturnal	Nocturnal	Nocturnal	Nocturnal	Nocturnal	Nocturnal	Nocturnal	Nocturnal	Nocturnal	Nocturnal	Nocturnal	Nocturnal
Cuniculus taczanowskii	Nocturnal	Nocturnal	Nocturnal	Nocturnal	Nocturnal	Nocturnal	Nocturnal	Nocturnal	Nocturnal	Nocturnal	Nocturnal	Nocturnal	Nocturnal	Nocturnal	Nocturnal	Nocturnal	Nocturnal	Nocturnal	Nocturnal	Nocturnal	Nocturnal	Nocturnal	Nocturnal	Nocturnal	Nocturnal
Cuon alpinus	Cathemeral	Cathemeral	Cathemeral	Cathemeral	Cathemeral	Cathemeral	Cathemeral	Cathemeral	Cathemeral	Cathemeral	Cathemeral	Cathemeral	Cathemeral	Cathemeral	Cathemeral	Cathemeral	Cathemeral	Cathemeral	Cathemeral	Cathemeral	Cathemeral	Cathemeral	Cathemeral	Cathemeral	Cathemeral
Cuscomys ashaninka	Nocturnal	Nocturnal	Nocturnal	Nocturnal	Nocturnal	Nocturnal	Nocturnal	Nocturnal	Nocturnal	Nocturnal	Nocturnal	Nocturnal	Nocturnal	Nocturnal	Nocturnal	Nocturnal	Nocturnal	Nocturnal	Nocturnal	Nocturnal	Nocturnal	Nocturnal	Nocturnal	Nocturnal	Nocturnal
Cuscomys oblativa	Nocturnal	Nocturnal	Nocturnal	Nocturnal	Nocturnal	Nocturnal	Nocturnal	Nocturnal	Nocturnal	Nocturnal	Nocturnal	Nocturnal	Nocturnal	Nocturnal	Nocturnal	Nocturnal	Nocturnal	Nocturnal	Nocturnal	Nocturnal	Nocturnal	Nocturnal	Nocturnal	Nocturnal	Nocturnal
Cyclopes didactylus	Nocturnal	Nocturnal	Nocturnal	Nocturnal	Nocturnal	Nocturnal	Nocturnal	Nocturnal	Nocturnal	Nocturnal	Nocturnal	Nocturnal	Nocturnal	Nocturnal	Nocturnal	Nocturnal	Nocturnal	Nocturnal	Nocturnal	Nocturnal	Nocturnal	Nocturnal	Nocturnal	Nocturnal	Nocturnal
Cynictis penicillata	Diurnal	Diurnal	Diurnal	Diurnal	Diurnal	Diurnal	Diurnal	Diurnal	Diurnal	Diurnal	Diurnal	Diurnal	Diurnal	Diurnal	Diurnal	Diurnal	Diurnal	Diurnal	Diurnal	Diurnal	Diurnal	Diurnal	Diurnal	Diurnal	Diurnal
Cynocephalus volans	Nocturnal	Nocturnal	Nocturnal	Nocturnal	Nocturnal	Nocturnal	Nocturnal	Nocturnal	Nocturnal	Nocturnal	Nocturnal	Nocturnal	Nocturnal	Nocturnal	Nocturnal	Nocturnal	Nocturnal	Nocturnal	Nocturnal	Nocturnal	Nocturnal	Nocturnal	Nocturnal	Nocturnal	Nocturnal
Cynogale bennettii	Nocturnal	Nocturnal	Nocturnal	Nocturnal	Nocturnal	Nocturnal	Nocturnal	Nocturnal	Nocturnal	Nocturnal	Nocturnal	Nocturnal	Nocturnal	Nocturnal	Nocturnal	Nocturnal	Nocturnal	Nocturnal	Nocturnal	Nocturnal	Nocturnal	Nocturnal	Nocturnal	Nocturnal	Nocturnal
Cynomops abrasus	Crepuscular	Crepuscular	Crepuscular	Crepuscular	Crepuscular	Crepuscular	Crepuscular	Crepuscular	Crepuscular	Crepuscular	Crepuscular	Crepuscular	Crepuscular	Crepuscular	Crepuscular	Crepuscular	Crepuscular	Crepuscular	Crepuscular	Crepuscular	Crepuscular	Crepuscular	Crepuscular	Crepuscular	Crepuscular
Cynomops greenhalli	Nocturnal	Nocturnal	Nocturnal	Nocturnal	Nocturnal	Nocturnal	Nocturnal	Nocturnal	Nocturnal	Nocturnal	Nocturnal	Nocturnal	Nocturnal	Nocturnal	Nocturnal	Nocturnal	Nocturnal	Nocturnal	Nocturnal	Nocturnal	Nocturnal	Nocturnal	Nocturnal	Nocturnal	Nocturnal
Cynomops mexicanus	Nocturnal	Nocturnal	Nocturnal	Nocturnal	Nocturnal	Nocturnal	Nocturnal	Nocturnal	Nocturnal	Nocturnal	Nocturnal	Nocturnal	Nocturnal	Nocturnal	Nocturnal	Nocturnal	Nocturnal	Nocturnal	Nocturnal	Nocturnal	Nocturnal	Nocturnal	Nocturnal	Nocturnal	Nocturnal
Cynomops milleri	Nocturnal	Nocturnal	Nocturnal	Nocturnal	Nocturnal	Nocturnal	Nocturnal	Nocturnal	Nocturnal	Nocturnal	Nocturnal	Nocturnal	Nocturnal	Nocturnal	Nocturnal	Nocturnal	Nocturnal	Nocturnal	Nocturnal	Nocturnal	Nocturnal	Nocturnal	Nocturnal	Nocturnal	Nocturnal
Cynomops paranus	Nocturnal	Nocturnal	Nocturnal	Nocturnal	Nocturnal	Nocturnal	Nocturnal	Nocturnal	Nocturnal	Nocturnal	Nocturnal	Nocturnal	Nocturnal	Nocturnal	Nocturnal	Nocturnal	Nocturnal	Nocturnal	Nocturnal	Nocturnal	Nocturnal	Nocturnal	Nocturnal	Nocturnal	Nocturnal
Cynomops planirostris	Nocturnal	Nocturnal	Nocturnal	Nocturnal	Nocturnal	Nocturnal	Nocturnal	Nocturnal	Nocturnal	Nocturnal	Nocturnal	Nocturnal	Nocturnal	Nocturnal	Nocturnal	Nocturnal	Nocturnal	Nocturnal	Nocturnal	Nocturnal	Nocturnal	Nocturnal	Nocturnal	Nocturnal	Nocturnal
Cynomys gunnisoni	Diurnal	Diurnal	Diurnal	Diurnal	Diurnal	Diurnal	Diurnal	Diurnal	Diurnal	Diurnal	Diurnal	Diurnal	Diurnal	Diurnal	Diurnal	Diurnal	Diurnal	Diurnal	Diurnal	Diurnal	Diurnal	Diurnal	Diurnal	Diurnal	Diurnal
Cynomys leucurus	Diurnal	Diurnal	Diurnal	Diurnal	Diurnal	Diurnal	Diurnal	Diurnal	Diurnal	Diurnal	Diurnal	Diurnal	Diurnal	Diurnal	Diurnal	Diurnal	Diurnal	Diurnal	Diurnal	Diurnal	Diurnal	Diurnal	Diurnal	Diurnal	Diurnal
Cynomys ludovicianus	Diurnal	Diurnal	Diurnal	Diurnal	Diurnal	Diurnal	Diurnal	Diurnal	Diurnal	Diurnal	Diurnal	Diurnal	Diurnal	Diurnal	Diurnal	Diurnal	Diurnal	Diurnal	Diurnal	Diurnal	Diurnal	Diurnal	Diurnal	Diurnal	Diurnal
Cynomys mexicanus	Diurnal	Diurnal	Diurnal	Diurnal	Diurnal	Diurnal	Diurnal	Diurnal	Diurnal	Diurnal	Diurnal	Diurnal	Diurnal	Diurnal	Diurnal	Diurnal	Diurnal	Diurnal	Diurnal	Diurnal	Diurnal	Diurnal	Diurnal	Diurnal	Diurnal
Cynomys parvidens	Diurnal	Diurnal	Diurnal	Diurnal	Diurnal	Diurnal	Diurnal	Diurnal	Diurnal	Diurnal	Diurnal	Diurnal	Diurnal	Diurnal	Diurnal	Diurnal	Diurnal	Diurnal	Diurnal	Diurnal	Diurnal	Diurnal	Diurnal	Diurnal	Diurnal
Cynopterus brachyotis	Nocturnal	Nocturnal	Nocturnal	Nocturnal	Nocturnal	Nocturnal	Nocturnal	Nocturnal	Nocturnal	Nocturnal	Nocturnal	Nocturnal	Nocturnal	Nocturnal	Nocturnal	Nocturnal	Nocturnal	Nocturnal	Nocturnal	Nocturnal	Nocturnal	Nocturnal	Nocturnal	Nocturnal	Nocturnal
Cynopterus horsfieldii	Nocturnal	Nocturnal	Nocturnal	Nocturnal	Nocturnal	Nocturnal	Nocturnal	Nocturnal	Nocturnal	Nocturnal	Nocturnal	Nocturnal	Nocturnal	Nocturnal	Nocturnal	Nocturnal	Nocturnal	Nocturnal	Nocturnal	Nocturnal	Nocturnal	Nocturnal	Nocturnal	Nocturnal	Nocturnal
Cynopterus luzoniensis	Nocturnal	Nocturnal	Nocturnal	Nocturnal	Nocturnal	Nocturnal	Nocturnal	Nocturnal	Nocturnal	Nocturnal	Nocturnal	Nocturnal	Nocturnal	Nocturnal	Nocturnal	Nocturnal	Nocturnal	Nocturnal	Nocturnal	Nocturnal	Nocturnal	Nocturnal	Nocturnal	Nocturnal	Nocturnal
Cynopterus minutus	Nocturnal	Nocturnal	Nocturnal	Nocturnal	Nocturnal	Nocturnal	Nocturnal	Nocturnal	Nocturnal	Nocturnal	Nocturnal	Nocturnal	Nocturnal	Nocturnal	Nocturnal	Nocturnal	Nocturnal	Nocturnal	Nocturnal	Nocturnal	Nocturnal	Nocturnal	Nocturnal	Nocturnal	Nocturnal
Cynopterus nusatenggara	Nocturnal	Nocturnal	Nocturnal	Nocturnal	Nocturnal	Nocturnal	Nocturnal	Nocturnal	Nocturnal	Nocturnal	Nocturnal	Nocturnal	Nocturnal	Nocturnal	Nocturnal	Nocturnal	Nocturnal	Nocturnal	Nocturnal	Nocturnal	Nocturnal	Nocturnal	Nocturnal	Nocturnal	Nocturnal
Cynopterus sphinx	Nocturnal	Nocturnal	Nocturnal	Nocturnal	Nocturnal	Nocturnal	Nocturnal	Nocturnal	Nocturnal	Nocturnal	Nocturnal	Nocturnal	Nocturnal	Nocturnal	Nocturnal	Nocturnal	Nocturnal	Nocturnal	Nocturnal	Nocturnal	Nocturnal	Nocturnal	Nocturnal	Nocturnal	Nocturnal
Cynopterus titthaecheilus	Nocturnal	Nocturnal	Nocturnal	Nocturnal	Nocturnal	Nocturnal	Nocturnal	Nocturnal	Nocturnal	Nocturnal	Nocturnal	Nocturnal	Nocturnal	Nocturnal	Nocturnal	Nocturnal	Nocturnal	Nocturnal	Nocturnal	Nocturnal	Nocturnal	Nocturnal	Nocturnal	Nocturnal	Nocturnal
Cyttarops alecto	Nocturnal	Nocturnal	Nocturnal	Nocturnal	Nocturnal	Nocturnal	Nocturnal	Nocturnal	Nocturnal	Nocturnal	Nocturnal	Nocturnal	Nocturnal	Nocturnal	Nocturnal	Nocturnal	Nocturnal	Nocturnal	Nocturnal	Nocturnal	Nocturnal	Nocturnal	Nocturnal	Nocturnal	Nocturnal
Dacnomys millardi	Nocturnal	Nocturnal	Nocturnal	Nocturnal	Nocturnal	Nocturnal	Nocturnal	Nocturnal	Nocturnal	Nocturnal	Nocturnal	Nocturnal	Nocturnal	Nocturnal	Nocturnal	Nocturnal	Nocturnal	Nocturnal	Nocturnal	Nocturnal	Nocturnal	Nocturnal	Nocturnal	Nocturnal	Nocturnal
Dactylomys boliviensis	Nocturnal	Nocturnal	Nocturnal	Nocturnal	Nocturnal	Nocturnal	Nocturnal	Nocturnal	Nocturnal	Nocturnal	Nocturnal	Nocturnal	Nocturnal	Nocturnal	Nocturnal	Nocturnal	Nocturnal	Nocturnal	Nocturnal	Nocturnal	Nocturnal	Nocturnal	Nocturnal	Nocturnal	Nocturnal
Dactylomys dactylinus	Nocturnal	Nocturnal	Nocturnal	Nocturnal	Nocturnal	Nocturnal	Nocturnal	Nocturnal	Nocturnal	Nocturnal	Nocturnal	Nocturnal	Nocturnal	Nocturnal	Nocturnal	Nocturnal	Nocturnal	Nocturnal	Nocturnal	Nocturnal	Nocturnal	Nocturnal	Nocturnal	Nocturnal	Nocturnal
Dactylomys peruanus	Nocturnal	Nocturnal	Nocturnal	Nocturnal	Nocturnal	Nocturnal	Nocturnal	Nocturnal	Nocturnal	Nocturnal	Nocturnal	Nocturnal	Nocturnal	Nocturnal	Nocturnal	Nocturnal	Nocturnal	Nocturnal	Nocturnal	Nocturnal	Nocturnal	Nocturnal	Nocturnal	Nocturnal	Nocturnal
Dactylonax palpator	Nocturnal	Nocturnal	Nocturnal	Nocturnal	Nocturnal	Nocturnal	Nocturnal	Nocturnal	Nocturnal	Nocturnal	Nocturnal	Nocturnal	Nocturnal	Nocturnal	Nocturnal	Nocturnal	Nocturnal	Nocturnal	Nocturnal	Nocturnal	Nocturnal	Nocturnal	Nocturnal	Nocturnal	Nocturnal
Dactylopsila megalura	Nocturnal	Nocturnal	Nocturnal	Nocturnal	Nocturnal	Nocturnal	Nocturnal	Nocturnal	Nocturnal	Nocturnal	Nocturnal	Nocturnal	Nocturnal	Nocturnal	Nocturnal	Nocturnal	Nocturnal	Nocturnal	Nocturnal	Nocturnal	Nocturnal	Nocturnal	Nocturnal	Nocturnal	Nocturnal
Dactylopsila tatei	Nocturnal	Nocturnal	Nocturnal	Nocturnal	Nocturnal	Nocturnal	Nocturnal	Nocturnal	Nocturnal	Nocturnal	Nocturnal	Nocturnal	Nocturnal	Nocturnal	Nocturnal	Nocturnal	Nocturnal	Nocturnal	Nocturnal	Nocturnal	Nocturnal	Nocturnal	Nocturnal	Nocturnal	Nocturnal
Dactylopsila trivirgata	Nocturnal	Nocturnal	Nocturnal	Nocturnal	Nocturnal	Nocturnal	Nocturnal	Nocturnal	Nocturnal	Nocturnal	Nocturnal	Nocturnal	Nocturnal	Nocturnal	Nocturnal	Nocturnal	Nocturnal	Nocturnal	Nocturnal	Nocturnal	Nocturnal	Nocturnal	Nocturnal	Nocturnal	Nocturnal
Dama dama	Cathemeral	Cathemeral	Cathemeral	Cathemeral	Cathemeral	Cathemeral	Cathemeral	Cathemeral	Cathemeral	Cathemeral	Cathemeral	Cathemeral	Cathemeral	Cathemeral	Cathemeral	Cathemeral	Cathemeral	Cathemeral	Cathemeral	Cathemeral	Cathemeral	Cathemeral	Cathemeral	Cathemeral	Cathemeral
Dama mesopotamica	Nocturnal	Nocturnal	Nocturnal	Nocturnal	Nocturnal	Nocturnal	Nocturnal	Nocturnal	Nocturnal	Nocturnal	Nocturnal	Nocturnal	Nocturnal	Nocturnal	Nocturnal	Nocturnal	Nocturnal	Nocturnal	Nocturnal	Nocturnal	Nocturnal	Nocturnal	Nocturnal	Nocturnal	Nocturnal
Damaliscus lunatus	Diurnal	Diurnal	Diurnal	Diurnal	Diurnal	Diurnal	Diurnal	Diurnal	Diurnal	Diurnal	Diurnal	Diurnal	Diurnal	Diurnal	Diurnal	Diurnal	Diurnal	Diurnal	Diurnal	Diurnal	Diurnal	Diurnal	Diurnal	Diurnal	Diurnal
Damaliscus pygargus	Diurnal	Diurnal	Diurnal	Diurnal	Diurnal	Diurnal	Diurnal	Diurnal	Diurnal	Diurnal	Diurnal	Diurnal	Diurnal	Diurnal	Diurnal	Diurnal	Diurnal	Diurnal	Diurnal	Diurnal	Diurnal	Diurnal	Diurnal	Diurnal	Diurnal
Dasycercus blythi	Nocturnal	Nocturnal	Nocturnal	Nocturnal	Nocturnal	Nocturnal	Nocturnal	Nocturnal	Nocturnal	Nocturnal	Nocturnal	Nocturnal	Nocturnal	Nocturnal	Nocturnal	Nocturnal	Nocturnal	Nocturnal	Nocturnal	Nocturnal	Nocturnal	Nocturnal	Nocturnal	Nocturnal	Nocturnal
Dasycercus cristicauda	Nocturnal	Nocturnal	Nocturnal	Nocturnal	Nocturnal	Nocturnal	Nocturnal	Nocturnal	Nocturnal	Nocturnal	Nocturnal	Nocturnal	Nocturnal	Nocturnal	Nocturnal	Nocturnal	Nocturnal	Nocturnal	Nocturnal	Nocturnal	Nocturnal	Nocturnal	Nocturnal	Nocturnal	Nocturnal
Dasykaluta rosamondae	Diurnal	Diurnal	Diurnal	Diurnal	Diurnal	Diurnal	Diurnal	Diurnal	Diurnal	Diurnal	Diurnal	Diurnal	Diurnal	Diurnal	Diurnal	Diurnal	Diurnal	Diurnal	Diurnal	Diurnal	Diurnal	Diurnal	Diurnal	Diurnal	Diurnal
Dasymys foxi	Diurnal	Diurnal	Diurnal	Diurnal	Diurnal	Diurnal	Diurnal	Diurnal	Diurnal	Diurnal	Diurnal	Diurnal	Diurnal	Diurnal	Diurnal	Diurnal	Diurnal	Diurnal	Diurnal	Diurnal	Diurnal	Diurnal	Diurnal	Diurnal	Diurnal
Dasymys incomtus	Diurnal	Diurnal	Diurnal	Diurnal	Diurnal	Diurnal	Diurnal	Diurnal	Diurnal	Diurnal	Diurnal	Diurnal	Diurnal	Diurnal	Diurnal	Diurnal	Diurnal	Diurnal	Diurnal	Diurnal	Diurnal	Diurnal	Diurnal	Diurnal	Diurnal
Dasymys montanus	Cathemeral	Cathemeral	Cathemeral	Cathemeral	Cathemeral	Cathemeral	Cathemeral	Cathemeral	Cathemeral	Cathemeral	Cathemeral	Cathemeral	Cathemeral	Cathemeral	Cathemeral	Cathemeral	Cathemeral	Cathemeral	Cathemeral	Cathemeral	Cathemeral	Cathemeral	Cathemeral	Cathemeral	Cathemeral
Dasymys nudipes	Diurnal	Diurnal	Diurnal	Diurnal	Diurnal	Diurnal	Diurnal	Diurnal	Diurnal	Diurnal	Diurnal	Diurnal	Diurnal	Diurnal	Diurnal	Diurnal	Diurnal	Diurnal	Diurnal	Diurnal	Diurnal	Diurnal	Diurnal	Diurnal	Diurnal
Dasymys rufulus	Nocturnal	Nocturnal	Nocturnal	Nocturnal	Nocturnal	Nocturnal	Nocturnal	Nocturnal	Nocturnal	Nocturnal	Nocturnal	Nocturnal	Nocturnal	Nocturnal	Nocturnal	Nocturnal	Nocturnal	Nocturnal	Nocturnal	Nocturnal	Nocturnal	Nocturnal	Nocturnal	Nocturnal	Nocturnal
Dasyprocta azarae	Diurnal	Diurnal	Diurnal	Diurnal	Diurnal	Diurnal	Diurnal	Diurnal	Diurnal	Diurnal	Diurnal	Diurnal	Diurnal	Diurnal	Diurnal	Diurnal	Diurnal	Diurnal	Diurnal	Diurnal	Diurnal	Diurnal	Diurnal	Diurnal	Diurnal
Dasyprocta coibae	Diurnal	Diurnal	Diurnal	Diurnal	Diurnal	Diurnal	Diurnal	Diurnal	Diurnal	Diurnal	Diurnal	Diurnal	Diurnal	Diurnal	Diurnal	Diurnal	Diurnal	Diurnal	Diurnal	Diurnal	Diurnal	Diurnal	Diurnal	Diurnal	Diurnal
Dasyprocta croconota	Cathemeral	Crepuscular	Diurnal	Diurnal	Diurnal	Nocturnal	Diurnal	Diurnal	Nocturnal	Diurnal	Cathemeral	Diurnal	Diurnal	Diurnal	Diurnal	Diurnal	Diurnal	Diurnal	Diurnal	Diurnal	Diurnal	Diurnal	Nocturnal	Diurnal	Diurnal
Dasyprocta fuliginosa	Diurnal	Diurnal	Diurnal	Diurnal	Diurnal	Diurnal	Diurnal	Diurnal	Diurnal	Diurnal	Diurnal	Diurnal	Diurnal	Diurnal	Diurnal	Diurnal	Diurnal	Diurnal	Diurnal	Diurnal	Diurnal	Diurnal	Diurnal	Diurnal	Diurnal
Dasyprocta guamara	Diurnal	Diurnal	Diurnal	Diurnal	Diurnal	Diurnal	Diurnal	Diurnal	Diurnal	Diurnal	Diurnal	Diurnal	Diurnal	Diurnal	Diurnal	Diurnal	Diurnal	Diurnal	Diurnal	Diurnal	Diurnal	Diurnal	Diurnal	Diurnal	Diurnal
Dasyprocta iacki	Nocturnal	Diurnal	Diurnal	Diurnal	Diurnal	Diurnal	Diurnal	Crepuscular	Cathemeral	Diurnal	Cathemeral	Diurnal	Crepuscular	Diurnal	Diurnal	Diurnal	Diurnal	Diurnal	Diurnal	Diurnal	Diurnal	Diurnal	Cathemeral	Diurnal	Diurnal
Dasyprocta kalinowskii	Diurnal	Diurnal	Diurnal	Diurnal	Diurnal	Diurnal	Diurnal	Diurnal	Diurnal	Diurnal	Diurnal	Diurnal	Diurnal	Diurnal	Diurnal	Diurnal	Diurnal	Diurnal	Diurnal	Diurnal	Diurnal	Diurnal	Diurnal	Diurnal	Diurnal
Dasyprocta leporina	Diurnal	Diurnal	Diurnal	Diurnal	Diurnal	Diurnal	Diurnal	Diurnal	Diurnal	Diurnal	Diurnal	Diurnal	Diurnal	Diurnal	Diurnal	Diurnal	Diurnal	Diurnal	Diurnal	Diurnal	Diurnal	Diurnal	Diurnal	Diurnal	Diurnal
Dasyprocta mexicana	Diurnal	Diurnal	Diurnal	Diurnal	Diurnal	Diurnal	Diurnal	Diurnal	Diurnal	Diurnal	Diurnal	Diurnal	Diurnal	Diurnal	Diurnal	Diurnal	Diurnal	Diurnal	Diurnal	Diurnal	Diurnal	Diurnal	Diurnal	Diurnal	Diurnal
Dasyprocta prymnolopha	Diurnal	Diurnal	Diurnal	Diurnal	Diurnal	Diurnal	Diurnal	Diurnal	Diurnal	Diurnal	Diurnal	Diurnal	Diurnal	Diurnal	Diurnal	Diurnal	Diurnal	Diurnal	Diurnal	Diurnal	Diurnal	Diurnal	Diurnal	Diurnal	Diurnal
Dasyprocta punctata	Diurnal	Diurnal	Diurnal	Diurnal	Diurnal	Diurnal	Diurnal	Diurnal	Diurnal	Diurnal	Diurnal	Diurnal	Diurnal	Diurnal	Diurnal	Diurnal	Diurnal	Diurnal	Diurnal	Diurnal	Diurnal	Diurnal	Diurnal	Diurnal	Diurnal
Dasyprocta ruatanica	Diurnal	Diurnal	Diurnal	Diurnal	Diurnal	Diurnal	Diurnal	Diurnal	Diurnal	Diurnal	Diurnal	Diurnal	Diurnal	Diurnal	Diurnal	Diurnal	Diurnal	Diurnal	Diurnal	Diurnal	Diurnal	Diurnal	Diurnal	Diurnal	Diurnal
Dasyprocta variegata	Nocturnal	Diurnal	Diurnal	Crepuscular	Cathemeral	Cathemeral	Diurnal	Diurnal	Crepuscular	Diurnal	Diurnal	Diurnal	Diurnal	Diurnal	Diurnal	Cathemeral	Diurnal	Diurnal	Diurnal	Diurnal	Diurnal	Diurnal	Cathemeral	Cathemeral	Diurnal
Dasypus hybridus	Diurnal	Diurnal	Diurnal	Diurnal	Diurnal	Diurnal	Diurnal	Diurnal	Diurnal	Diurnal	Diurnal	Diurnal	Diurnal	Diurnal	Diurnal	Diurnal	Diurnal	Diurnal	Diurnal	Diurnal	Diurnal	Diurnal	Diurnal	Diurnal	Diurnal
Dasypus kappleri	Nocturnal	Nocturnal	Nocturnal	Nocturnal	Nocturnal	Nocturnal	Nocturnal	Nocturnal	Nocturnal	Nocturnal	Nocturnal	Nocturnal	Nocturnal	Nocturnal	Nocturnal	Nocturnal	Nocturnal	Nocturnal	Nocturnal	Nocturnal	Nocturnal	Nocturnal	Nocturnal	Nocturnal	Nocturnal
Dasypus novemcinctus	Nocturnal	Nocturnal	Nocturnal	Nocturnal	Nocturnal	Nocturnal	Nocturnal	Nocturnal	Nocturnal	Nocturnal	Nocturnal	Nocturnal	Nocturnal	Nocturnal	Nocturnal	Nocturnal	Nocturnal	Nocturnal	Nocturnal	Nocturnal	Nocturnal	Nocturnal	Nocturnal	Nocturnal	Nocturnal
Dasypus pilosus	Nocturnal	Nocturnal	Nocturnal	Nocturnal	Nocturnal	Nocturnal	Nocturnal	Nocturnal	Nocturnal	Nocturnal	Nocturnal	Nocturnal	Nocturnal	Nocturnal	Nocturnal	Nocturnal	Nocturnal	Nocturnal	Nocturnal	Nocturnal	Nocturnal	Nocturnal	Nocturnal	Nocturnal	Nocturnal
Dasypus sabanicola	Diurnal	Diurnal	Diurnal	Diurnal	Diurnal	Diurnal	Diurnal	Diurnal	Diurnal	Diurnal	Diurnal	Diurnal	Diurnal	Diurnal	Diurnal	Diurnal	Diurnal	Diurnal	Diurnal	Diurnal	Diurnal	Diurnal	Diurnal	Diurnal	Diurnal
Dasypus septemcinctus	Nocturnal	Nocturnal	Nocturnal	Nocturnal	Nocturnal	Nocturnal	Nocturnal	Nocturnal	Nocturnal	Nocturnal	Nocturnal	Nocturnal	Nocturnal	Nocturnal	Nocturnal	Nocturnal	Nocturnal	Nocturnal	Nocturnal	Nocturnal	Nocturnal	Nocturnal	Nocturnal	Nocturnal	Nocturnal
Dasypus yepesi	Nocturnal	Nocturnal	Nocturnal	Nocturnal	Nocturnal	Nocturnal	Nocturnal	Nocturnal	Nocturnal	Nocturnal	Nocturnal	Nocturnal	Nocturnal	Nocturnal	Nocturnal	Nocturnal	Nocturnal	Nocturnal	Nocturnal	Nocturnal	Nocturnal	Nocturnal	Nocturnal	Nocturnal	Nocturnal
Dasyuroides byrnei	Nocturnal	Nocturnal	Nocturnal	Nocturnal	Nocturnal	Nocturnal	Nocturnal	Nocturnal	Nocturnal	Nocturnal	Nocturnal	Nocturnal	Nocturnal	Nocturnal	Nocturnal	Nocturnal	Nocturnal	Nocturnal	Nocturnal	Nocturnal	Nocturnal	Nocturnal	Nocturnal	Nocturnal	Nocturnal
Dasyurus albopunctatus	Diurnal	Diurnal	Diurnal	Diurnal	Diurnal	Diurnal	Diurnal	Diurnal	Diurnal	Diurnal	Diurnal	Diurnal	Diurnal	Diurnal	Diurnal	Diurnal	Diurnal	Diurnal	Diurnal	Diurnal	Diurnal	Diurnal	Diurnal	Diurnal	Diurnal
Dasyurus geoffroii	Nocturnal	Nocturnal	Nocturnal	Nocturnal	Nocturnal	Nocturnal	Nocturnal	Nocturnal	Nocturnal	Nocturnal	Nocturnal	Nocturnal	Nocturnal	Nocturnal	Nocturnal	Nocturnal	Nocturnal	Nocturnal	Nocturnal	Nocturnal	Nocturnal	Nocturnal	Nocturnal	Nocturnal	Nocturnal
Dasyurus hallucatus	Nocturnal	Nocturnal	Nocturnal	Nocturnal	Nocturnal	Nocturnal	Nocturnal	Nocturnal	Nocturnal	Nocturnal	Nocturnal	Nocturnal	Nocturnal	Nocturnal	Nocturnal	Nocturnal	Nocturnal	Nocturnal	Nocturnal	Nocturnal	Nocturnal	Nocturnal	Nocturnal	Nocturnal	Nocturnal
Dasyurus maculatus	Cathemeral	Cathemeral	Cathemeral	Cathemeral	Cathemeral	Cathemeral	Cathemeral	Cathemeral	Cathemeral	Cathemeral	Cathemeral	Cathemeral	Cathemeral	Cathemeral	Cathemeral	Cathemeral	Cathemeral	Cathemeral	Cathemeral	Cathemeral	Cathemeral	Cathemeral	Cathemeral	Cathemeral	Cathemeral
Dasyurus spartacus	Nocturnal	Nocturnal	Nocturnal	Nocturnal	Nocturnal	Nocturnal	Nocturnal	Nocturnal	Nocturnal	Nocturnal	Nocturnal	Nocturnal	Nocturnal	Nocturnal	Nocturnal	Nocturnal	Nocturnal	Nocturnal	Nocturnal	Nocturnal	Nocturnal	Nocturnal	Nocturnal	Nocturnal	Nocturnal
Dasyurus viverrinus	Nocturnal	Nocturnal	Nocturnal	Nocturnal	Nocturnal	Nocturnal	Nocturnal	Nocturnal	Nocturnal	Nocturnal	Nocturnal	Nocturnal	Nocturnal	Nocturnal	Nocturnal	Nocturnal	Nocturnal	Nocturnal	Nocturnal	Nocturnal	Nocturnal	Nocturnal	Nocturnal	Nocturnal	Nocturnal
Daubentonia madagascariensis	Nocturnal	Nocturnal	Nocturnal	Nocturnal	Nocturnal	Nocturnal	Nocturnal	Nocturnal	Nocturnal	Nocturnal	Nocturnal	Nocturnal	Nocturnal	Nocturnal	Nocturnal	Nocturnal	Nocturnal	Nocturnal	Nocturnal	Nocturnal	Nocturnal	Nocturnal	Nocturnal	Nocturnal	Nocturnal
Delanymys brooksi	Nocturnal	Nocturnal	Nocturnal	Nocturnal	Nocturnal	Nocturnal	Nocturnal	Nocturnal	Nocturnal	Nocturnal	Nocturnal	Nocturnal	Nocturnal	Nocturnal	Nocturnal	Nocturnal	Nocturnal	Nocturnal	Nocturnal	Nocturnal	Nocturnal	Nocturnal	Nocturnal	Nocturnal	Nocturnal
Delomys collinus	Nocturnal	Nocturnal	Nocturnal	Nocturnal	Nocturnal	Nocturnal	Nocturnal	Nocturnal	Nocturnal	Nocturnal	Nocturnal	Nocturnal	Nocturnal	Nocturnal	Nocturnal	Nocturnal	Nocturnal	Nocturnal	Nocturnal	Nocturnal	Nocturnal	Nocturnal	Nocturnal	Nocturnal	Nocturnal
Delomys dorsalis	Nocturnal	Nocturnal	Nocturnal	Nocturnal	Nocturnal	Nocturnal	Nocturnal	Nocturnal	Nocturnal	Nocturnal	Nocturnal	Nocturnal	Nocturnal	Nocturnal	Nocturnal	Nocturnal	Nocturnal	Nocturnal	Nocturnal	Nocturnal	Nocturnal	Nocturnal	Nocturnal	Nocturnal	Nocturnal
Delomys sublineatus	Nocturnal	Nocturnal	Nocturnal	Nocturnal	Nocturnal	Nocturnal	Nocturnal	Nocturnal	Nocturnal	Nocturnal	Nocturnal	Nocturnal	Nocturnal	Nocturnal	Nocturnal	Nocturnal	Nocturnal	Nocturnal	Nocturnal	Nocturnal	Nocturnal	Nocturnal	Nocturnal	Nocturnal	Nocturnal
Deltamys kempi	Nocturnal	Nocturnal	Nocturnal	Nocturnal	Nocturnal	Nocturnal	Nocturnal	Nocturnal	Nocturnal	Nocturnal	Nocturnal	Nocturnal	Nocturnal	Nocturnal	Nocturnal	Nocturnal	Nocturnal	Nocturnal	Nocturnal	Nocturnal	Nocturnal	Nocturnal	Nocturnal	Nocturnal	Nocturnal
Dendrogale melanura	Diurnal	Diurnal	Diurnal	Diurnal	Diurnal	Diurnal	Diurnal	Diurnal	Diurnal	Diurnal	Diurnal	Diurnal	Diurnal	Diurnal	Diurnal	Diurnal	Diurnal	Diurnal	Diurnal	Diurnal	Diurnal	Diurnal	Diurnal	Diurnal	Diurnal
Dendrogale murina	Diurnal	Diurnal	Diurnal	Diurnal	Diurnal	Diurnal	Diurnal	Diurnal	Diurnal	Diurnal	Diurnal	Diurnal	Diurnal	Diurnal	Diurnal	Diurnal	Diurnal	Diurnal	Diurnal	Diurnal	Diurnal	Diurnal	Diurnal	Diurnal	Diurnal
Dendrohyrax arboreus	Nocturnal	Nocturnal	Nocturnal	Nocturnal	Nocturnal	Nocturnal	Nocturnal	Nocturnal	Nocturnal	Nocturnal	Nocturnal	Nocturnal	Nocturnal	Nocturnal	Nocturnal	Nocturnal	Nocturnal	Nocturnal	Nocturnal	Nocturnal	Nocturnal	Nocturnal	Nocturnal	Nocturnal	Nocturnal
Dendrohyrax dorsalis	Crepuscular	Crepuscular	Crepuscular	Crepuscular	Crepuscular	Crepuscular	Crepuscular	Crepuscular	Crepuscular	Crepuscular	Crepuscular	Crepuscular	Crepuscular	Crepuscular	Crepuscular	Crepuscular	Crepuscular	Crepuscular	Crepuscular	Crepuscular	Crepuscular	Crepuscular	Crepuscular	Crepuscular	Crepuscular
Dendrohyrax validus	Nocturnal	Nocturnal	Nocturnal	Nocturnal	Nocturnal	Nocturnal	Nocturnal	Nocturnal	Nocturnal	Nocturnal	Nocturnal	Nocturnal	Nocturnal	Nocturnal	Nocturnal	Nocturnal	Nocturnal	Nocturnal	Nocturnal	Nocturnal	Nocturnal	Nocturnal	Nocturnal	Nocturnal	Nocturnal
Dendrolagus bennettianus	Nocturnal	Nocturnal	Nocturnal	Nocturnal	Nocturnal	Nocturnal	Nocturnal	Nocturnal	Nocturnal	Nocturnal	Nocturnal	Nocturnal	Nocturnal	Nocturnal	Nocturnal	Nocturnal	Nocturnal	Nocturnal	Nocturnal	Nocturnal	Nocturnal	Nocturnal	Nocturnal	Nocturnal	Nocturnal
Dendrolagus dorianus	Diurnal	Diurnal	Diurnal	Diurnal	Diurnal	Diurnal	Diurnal	Diurnal	Diurnal	Diurnal	Diurnal	Diurnal	Diurnal	Diurnal	Diurnal	Diurnal	Diurnal	Diurnal	Diurnal	Diurnal	Diurnal	Diurnal	Diurnal	Diurnal	Diurnal
Dendrolagus goodfellowi	Diurnal	Diurnal	Diurnal	Diurnal	Diurnal	Diurnal	Diurnal	Diurnal	Diurnal	Diurnal	Diurnal	Diurnal	Diurnal	Diurnal	Diurnal	Diurnal	Diurnal	Diurnal	Diurnal	Diurnal	Diurnal	Diurnal	Diurnal	Diurnal	Diurnal
Dendrolagus inustus	Crepuscular	Crepuscular	Crepuscular	Crepuscular	Crepuscular	Crepuscular	Crepuscular	Crepuscular	Crepuscular	Crepuscular	Crepuscular	Crepuscular	Crepuscular	Crepuscular	Crepuscular	Crepuscular	Crepuscular	Crepuscular	Crepuscular	Crepuscular	Crepuscular	Crepuscular	Crepuscular	Crepuscular	Crepuscular
Dendrolagus lumholtzi	Cathemeral	Cathemeral	Cathemeral	Cathemeral	Cathemeral	Cathemeral	Cathemeral	Cathemeral	Cathemeral	Cathemeral	Cathemeral	Cathemeral	Cathemeral	Cathemeral	Cathemeral	Cathemeral	Cathemeral	Cathemeral	Cathemeral	Cathemeral	Cathemeral	Cathemeral	Cathemeral	Cathemeral	Cathemeral
Dendrolagus matschiei	Diurnal	Diurnal	Diurnal	Diurnal	Diurnal	Diurnal	Diurnal	Diurnal	Diurnal	Diurnal	Diurnal	Diurnal	Diurnal	Diurnal	Diurnal	Diurnal	Diurnal	Diurnal	Diurnal	Diurnal	Diurnal	Diurnal	Diurnal	Diurnal	Diurnal
Dendrolagus mayri	Diurnal	Diurnal	Diurnal	Diurnal	Diurnal	Diurnal	Diurnal	Diurnal	Diurnal	Diurnal	Diurnal	Diurnal	Diurnal	Diurnal	Diurnal	Diurnal	Diurnal	Diurnal	Diurnal	Diurnal	Diurnal	Diurnal	Diurnal	Diurnal	Diurnal
Dendrolagus mbaiso	Diurnal	Diurnal	Diurnal	Diurnal	Diurnal	Diurnal	Diurnal	Diurnal	Diurnal	Diurnal	Diurnal	Diurnal	Diurnal	Diurnal	Diurnal	Diurnal	Diurnal	Diurnal	Diurnal	Diurnal	Diurnal	Diurnal	Diurnal	Diurnal	Diurnal
Dendrolagus notatus	Diurnal	Diurnal	Diurnal	Diurnal	Diurnal	Diurnal	Diurnal	Diurnal	Diurnal	Diurnal	Diurnal	Diurnal	Diurnal	Diurnal	Diurnal	Diurnal	Diurnal	Diurnal	Diurnal	Diurnal	Diurnal	Diurnal	Diurnal	Diurnal	Diurnal
Dendrolagus pulcherrimus	Diurnal	Diurnal	Diurnal	Diurnal	Diurnal	Diurnal	Diurnal	Diurnal	Diurnal	Diurnal	Diurnal	Diurnal	Diurnal	Diurnal	Diurnal	Diurnal	Diurnal	Diurnal	Diurnal	Diurnal	Diurnal	Diurnal	Diurnal	Diurnal	Diurnal
Dendrolagus scottae	Diurnal	Diurnal	Diurnal	Diurnal	Diurnal	Diurnal	Diurnal	Diurnal	Diurnal	Diurnal	Diurnal	Diurnal	Diurnal	Diurnal	Diurnal	Diurnal	Diurnal	Diurnal	Diurnal	Diurnal	Diurnal	Diurnal	Diurnal	Diurnal	Diurnal
Dendrolagus spadix	Cathemeral	Cathemeral	Cathemeral	Cathemeral	Cathemeral	Cathemeral	Cathemeral	Cathemeral	Cathemeral	Cathemeral	Cathemeral	Cathemeral	Cathemeral	Cathemeral	Cathemeral	Cathemeral	Cathemeral	Cathemeral	Cathemeral	Cathemeral	Cathemeral	Cathemeral	Cathemeral	Cathemeral	Cathemeral
Dendrolagus stellarum	Diurnal	Diurnal	Diurnal	Diurnal	Diurnal	Diurnal	Diurnal	Diurnal	Diurnal	Diurnal	Diurnal	Diurnal	Diurnal	Diurnal	Diurnal	Diurnal	Diurnal	Diurnal	Diurnal	Diurnal	Diurnal	Diurnal	Diurnal	Diurnal	Diurnal
Dendrolagus ursinus	Diurnal	Diurnal	Diurnal	Diurnal	Diurnal	Diurnal	Diurnal	Diurnal	Diurnal	Diurnal	Diurnal	Diurnal	Diurnal	Diurnal	Diurnal	Diurnal	Diurnal	Diurnal	Diurnal	Diurnal	Diurnal	Diurnal	Diurnal	Diurnal	Diurnal
Dendromus insignis	Nocturnal	Nocturnal	Nocturnal	Nocturnal	Nocturnal	Nocturnal	Nocturnal	Nocturnal	Nocturnal	Nocturnal	Nocturnal	Nocturnal	Nocturnal	Nocturnal	Nocturnal	Nocturnal	Nocturnal	Nocturnal	Nocturnal	Nocturnal	Nocturnal	Nocturnal	Nocturnal	Nocturnal	Nocturnal
Dendromus kahuziensis	Nocturnal	Nocturnal	Nocturnal	Nocturnal	Nocturnal	Nocturnal	Nocturnal	Nocturnal	Nocturnal	Nocturnal	Nocturnal	Nocturnal	Nocturnal	Nocturnal	Nocturnal	Nocturnal	Nocturnal	Nocturnal	Nocturnal	Nocturnal	Nocturnal	Nocturnal	Nocturnal	Nocturnal	Nocturnal
Dendromus kivu	Nocturnal	Nocturnal	Nocturnal	Nocturnal	Nocturnal	Nocturnal	Nocturnal	Nocturnal	Nocturnal	Nocturnal	Nocturnal	Nocturnal	Nocturnal	Nocturnal	Nocturnal	Nocturnal	Nocturnal	Nocturnal	Nocturnal	Nocturnal	Nocturnal	Nocturnal	Nocturnal	Nocturnal	Nocturnal
Dendromus lachaisei	Nocturnal	Diurnal	Nocturnal	Nocturnal	Cathemeral	Cathemeral	Nocturnal	Cathemeral	Cathemeral	Nocturnal	Nocturnal	Nocturnal	Cathemeral	Nocturnal	Cathemeral	Nocturnal	Nocturnal	Cathemeral	Nocturnal	Cathemeral	Nocturnal	Nocturnal	Nocturnal	Nocturnal	Cathemeral
Dendromus lovati	Nocturnal	Nocturnal	Nocturnal	Nocturnal	Nocturnal	Nocturnal	Nocturnal	Nocturnal	Nocturnal	Nocturnal	Nocturnal	Nocturnal	Nocturnal	Nocturnal	Nocturnal	Nocturnal	Nocturnal	Nocturnal	Nocturnal	Nocturnal	Nocturnal	Nocturnal	Nocturnal	Nocturnal	Nocturnal
Dendromus melanotis	Nocturnal	Nocturnal	Nocturnal	Nocturnal	Nocturnal	Nocturnal	Nocturnal	Nocturnal	Nocturnal	Nocturnal	Nocturnal	Nocturnal	Nocturnal	Nocturnal	Nocturnal	Nocturnal	Nocturnal	Nocturnal	Nocturnal	Nocturnal	Nocturnal	Nocturnal	Nocturnal	Nocturnal	Nocturnal
Dendromus mesomelas	Nocturnal	Nocturnal	Nocturnal	Nocturnal	Nocturnal	Nocturnal	Nocturnal	Nocturnal	Nocturnal	Nocturnal	Nocturnal	Nocturnal	Nocturnal	Nocturnal	Nocturnal	Nocturnal	Nocturnal	Nocturnal	Nocturnal	Nocturnal	Nocturnal	Nocturnal	Nocturnal	Nocturnal	Nocturnal
Dendromus messorius	Nocturnal	Nocturnal	Nocturnal	Nocturnal	Nocturnal	Nocturnal	Nocturnal	Nocturnal	Nocturnal	Nocturnal	Nocturnal	Nocturnal	Nocturnal	Nocturnal	Nocturnal	Nocturnal	Nocturnal	Nocturnal	Nocturnal	Nocturnal	Nocturnal	Nocturnal	Nocturnal	Nocturnal	Nocturnal
Dendromus mystacalis	Nocturnal	Nocturnal	Nocturnal	Nocturnal	Nocturnal	Nocturnal	Nocturnal	Nocturnal	Nocturnal	Nocturnal	Nocturnal	Nocturnal	Nocturnal	Nocturnal	Nocturnal	Nocturnal	Nocturnal	Nocturnal	Nocturnal	Nocturnal	Nocturnal	Nocturnal	Nocturnal	Nocturnal	Nocturnal
Dendromus nyikae	Nocturnal	Nocturnal	Nocturnal	Nocturnal	Nocturnal	Nocturnal	Nocturnal	Nocturnal	Nocturnal	Nocturnal	Nocturnal	Nocturnal	Nocturnal	Nocturnal	Nocturnal	Nocturnal	Nocturnal	Nocturnal	Nocturnal	Nocturnal	Nocturnal	Nocturnal	Nocturnal	Nocturnal	Nocturnal
Dendromus oreas	Nocturnal	Nocturnal	Nocturnal	Nocturnal	Nocturnal	Nocturnal	Nocturnal	Nocturnal	Nocturnal	Nocturnal	Nocturnal	Nocturnal	Nocturnal	Nocturnal	Nocturnal	Nocturnal	Nocturnal	Nocturnal	Nocturnal	Nocturnal	Nocturnal	Nocturnal	Nocturnal	Nocturnal	Nocturnal
Dendromus ruppi	Nocturnal	Nocturnal	Nocturnal	Cathemeral	Nocturnal	Nocturnal	Cathemeral	Nocturnal	Cathemeral	Nocturnal	Nocturnal	Nocturnal	Nocturnal	Nocturnal	Nocturnal	Cathemeral	Nocturnal	Nocturnal	Cathemeral	Nocturnal	Cathemeral	Nocturnal	Nocturnal	Nocturnal	Nocturnal
Dendromus vernayi	Nocturnal	Nocturnal	Nocturnal	Nocturnal	Nocturnal	Nocturnal	Nocturnal	Nocturnal	Nocturnal	Nocturnal	Nocturnal	Nocturnal	Nocturnal	Nocturnal	Nocturnal	Nocturnal	Nocturnal	Nocturnal	Nocturnal	Nocturnal	Nocturnal	Nocturnal	Nocturnal	Nocturnal	Nocturnal
Dendroprionomys rousseloti	Nocturnal	Nocturnal	Nocturnal	Nocturnal	Nocturnal	Nocturnal	Nocturnal	Nocturnal	Nocturnal	Nocturnal	Nocturnal	Nocturnal	Nocturnal	Nocturnal	Nocturnal	Nocturnal	Nocturnal	Nocturnal	Nocturnal	Nocturnal	Nocturnal	Nocturnal	Nocturnal	Nocturnal	Nocturnal
Deomys ferrugineus	Nocturnal	Nocturnal	Nocturnal	Nocturnal	Nocturnal	Nocturnal	Nocturnal	Nocturnal	Nocturnal	Nocturnal	Nocturnal	Nocturnal	Nocturnal	Nocturnal	Nocturnal	Nocturnal	Nocturnal	Nocturnal	Nocturnal	Nocturnal	Nocturnal	Nocturnal	Nocturnal	Nocturnal	Nocturnal
Dephomys defua	Nocturnal	Nocturnal	Nocturnal	Nocturnal	Nocturnal	Nocturnal	Nocturnal	Nocturnal	Nocturnal	Nocturnal	Nocturnal	Nocturnal	Nocturnal	Nocturnal	Nocturnal	Nocturnal	Nocturnal	Nocturnal	Nocturnal	Nocturnal	Nocturnal	Nocturnal	Nocturnal	Nocturnal	Nocturnal
Dermanura anderseni	Nocturnal	Nocturnal	Nocturnal	Nocturnal	Nocturnal	Nocturnal	Nocturnal	Nocturnal	Nocturnal	Nocturnal	Nocturnal	Nocturnal	Nocturnal	Nocturnal	Nocturnal	Nocturnal	Nocturnal	Nocturnal	Nocturnal	Nocturnal	Nocturnal	Nocturnal	Nocturnal	Nocturnal	Nocturnal
Dermanura azteca	Nocturnal	Nocturnal	Nocturnal	Nocturnal	Nocturnal	Nocturnal	Nocturnal	Nocturnal	Nocturnal	Nocturnal	Nocturnal	Nocturnal	Nocturnal	Nocturnal	Nocturnal	Nocturnal	Nocturnal	Nocturnal	Nocturnal	Nocturnal	Nocturnal	Nocturnal	Nocturnal	Nocturnal	Nocturnal
Dermanura cinerea	Nocturnal	Nocturnal	Nocturnal	Nocturnal	Nocturnal	Nocturnal	Nocturnal	Nocturnal	Nocturnal	Nocturnal	Nocturnal	Nocturnal	Nocturnal	Nocturnal	Nocturnal	Nocturnal	Nocturnal	Nocturnal	Nocturnal	Nocturnal	Nocturnal	Nocturnal	Nocturnal	Nocturnal	Nocturnal
Dermanura glauca	Nocturnal	Nocturnal	Nocturnal	Nocturnal	Nocturnal	Nocturnal	Nocturnal	Nocturnal	Nocturnal	Nocturnal	Nocturnal	Nocturnal	Nocturnal	Nocturnal	Nocturnal	Nocturnal	Nocturnal	Nocturnal	Nocturnal	Nocturnal	Nocturnal	Nocturnal	Nocturnal	Nocturnal	Nocturnal
Dermanura gnoma	Nocturnal	Nocturnal	Nocturnal	Nocturnal	Nocturnal	Nocturnal	Nocturnal	Nocturnal	Nocturnal	Nocturnal	Nocturnal	Nocturnal	Nocturnal	Nocturnal	Nocturnal	Nocturnal	Nocturnal	Nocturnal	Nocturnal	Nocturnal	Nocturnal	Nocturnal	Nocturnal	Nocturnal	Nocturnal
Dermanura phaeotis	Nocturnal	Nocturnal	Nocturnal	Nocturnal	Nocturnal	Nocturnal	Nocturnal	Nocturnal	Nocturnal	Nocturnal	Nocturnal	Nocturnal	Nocturnal	Nocturnal	Nocturnal	Nocturnal	Nocturnal	Nocturnal	Nocturnal	Nocturnal	Nocturnal	Nocturnal	Nocturnal	Nocturnal	Nocturnal
Dermanura rosenbergi	Nocturnal	Nocturnal	Nocturnal	Nocturnal	Nocturnal	Nocturnal	Nocturnal	Nocturnal	Nocturnal	Nocturnal	Nocturnal	Nocturnal	Nocturnal	Nocturnal	Nocturnal	Nocturnal	Nocturnal	Nocturnal	Nocturnal	Nocturnal	Nocturnal	Nocturnal	Nocturnal	Nocturnal	Nocturnal
Dermanura tolteca	Nocturnal	Nocturnal	Nocturnal	Nocturnal	Nocturnal	Nocturnal	Nocturnal	Nocturnal	Nocturnal	Nocturnal	Nocturnal	Nocturnal	Nocturnal	Nocturnal	Nocturnal	Nocturnal	Nocturnal	Nocturnal	Nocturnal	Nocturnal	Nocturnal	Nocturnal	Nocturnal	Nocturnal	Nocturnal
Dermanura watsoni	Nocturnal	Nocturnal	Nocturnal	Nocturnal	Nocturnal	Nocturnal	Nocturnal	Nocturnal	Nocturnal	Nocturnal	Nocturnal	Nocturnal	Nocturnal	Nocturnal	Nocturnal	Nocturnal	Nocturnal	Nocturnal	Nocturnal	Nocturnal	Nocturnal	Nocturnal	Nocturnal	Nocturnal	Nocturnal
Desmana moschata	Nocturnal	Nocturnal	Nocturnal	Nocturnal	Nocturnal	Nocturnal	Nocturnal	Nocturnal	Nocturnal	Nocturnal	Nocturnal	Nocturnal	Nocturnal	Nocturnal	Nocturnal	Nocturnal	Nocturnal	Nocturnal	Nocturnal	Nocturnal	Nocturnal	Nocturnal	Nocturnal	Nocturnal	Nocturnal
Desmodilliscus braueri	Nocturnal	Nocturnal	Nocturnal	Nocturnal	Nocturnal	Nocturnal	Nocturnal	Nocturnal	Nocturnal	Nocturnal	Nocturnal	Nocturnal	Nocturnal	Nocturnal	Nocturnal	Nocturnal	Nocturnal	Nocturnal	Nocturnal	Nocturnal	Nocturnal	Nocturnal	Nocturnal	Nocturnal	Nocturnal
Desmodillus auricularis	Nocturnal	Nocturnal	Nocturnal	Nocturnal	Nocturnal	Nocturnal	Nocturnal	Nocturnal	Nocturnal	Nocturnal	Nocturnal	Nocturnal	Nocturnal	Nocturnal	Nocturnal	Nocturnal	Nocturnal	Nocturnal	Nocturnal	Nocturnal	Nocturnal	Nocturnal	Nocturnal	Nocturnal	Nocturnal
Desmodus rotundus	Nocturnal	Nocturnal	Nocturnal	Nocturnal	Nocturnal	Nocturnal	Nocturnal	Nocturnal	Nocturnal	Nocturnal	Nocturnal	Nocturnal	Nocturnal	Nocturnal	Nocturnal	Nocturnal	Nocturnal	Nocturnal	Nocturnal	Nocturnal	Nocturnal	Nocturnal	Nocturnal	Nocturnal	Nocturnal
Desmomys harringtoni	Nocturnal	Nocturnal	Nocturnal	Nocturnal	Nocturnal	Nocturnal	Nocturnal	Nocturnal	Nocturnal	Nocturnal	Nocturnal	Nocturnal	Nocturnal	Nocturnal	Nocturnal	Nocturnal	Nocturnal	Nocturnal	Nocturnal	Nocturnal	Nocturnal	Nocturnal	Nocturnal	Nocturnal	Nocturnal
Desmomys yaldeni	Nocturnal	Nocturnal	Nocturnal	Nocturnal	Nocturnal	Nocturnal	Nocturnal	Nocturnal	Nocturnal	Nocturnal	Nocturnal	Nocturnal	Nocturnal	Nocturnal	Nocturnal	Nocturnal	Nocturnal	Nocturnal	Nocturnal	Nocturnal	Nocturnal	Nocturnal	Nocturnal	Nocturnal	Nocturnal
Diaemus youngi	Nocturnal	Nocturnal	Nocturnal	Nocturnal	Nocturnal	Nocturnal	Nocturnal	Nocturnal	Nocturnal	Nocturnal	Nocturnal	Nocturnal	Nocturnal	Nocturnal	Nocturnal	Nocturnal	Nocturnal	Nocturnal	Nocturnal	Nocturnal	Nocturnal	Nocturnal	Nocturnal	Nocturnal	Nocturnal
Dicerorhinus sumatrensis	Nocturnal	Nocturnal	Nocturnal	Nocturnal	Nocturnal	Nocturnal	Nocturnal	Nocturnal	Nocturnal	Nocturnal	Nocturnal	Nocturnal	Nocturnal	Nocturnal	Nocturnal	Nocturnal	Nocturnal	Nocturnal	Nocturnal	Nocturnal	Nocturnal	Nocturnal	Nocturnal	Nocturnal	Nocturnal
Diceros bicornis	Cathemeral	Cathemeral	Cathemeral	Cathemeral	Cathemeral	Cathemeral	Cathemeral	Cathemeral	Cathemeral	Cathemeral	Cathemeral	Cathemeral	Cathemeral	Cathemeral	Cathemeral	Cathemeral	Cathemeral	Cathemeral	Cathemeral	Cathemeral	Cathemeral	Cathemeral	Cathemeral	Cathemeral	Cathemeral
Diclidurus albus	Nocturnal	Nocturnal	Nocturnal	Nocturnal	Nocturnal	Nocturnal	Nocturnal	Nocturnal	Nocturnal	Nocturnal	Nocturnal	Nocturnal	Nocturnal	Nocturnal	Nocturnal	Nocturnal	Nocturnal	Nocturnal	Nocturnal	Nocturnal	Nocturnal	Nocturnal	Nocturnal	Nocturnal	Nocturnal
Diclidurus ingens	Nocturnal	Nocturnal	Nocturnal	Nocturnal	Nocturnal	Nocturnal	Nocturnal	Nocturnal	Nocturnal	Nocturnal	Nocturnal	Nocturnal	Nocturnal	Nocturnal	Nocturnal	Nocturnal	Nocturnal	Nocturnal	Nocturnal	Nocturnal	Nocturnal	Nocturnal	Nocturnal	Nocturnal	Nocturnal
Diclidurus isabella	Nocturnal	Nocturnal	Nocturnal	Nocturnal	Nocturnal	Nocturnal	Nocturnal	Nocturnal	Nocturnal	Nocturnal	Nocturnal	Nocturnal	Nocturnal	Nocturnal	Nocturnal	Nocturnal	Nocturnal	Nocturnal	Nocturnal	Nocturnal	Nocturnal	Nocturnal	Nocturnal	Nocturnal	Nocturnal
Diclidurus scutatus	Nocturnal	Nocturnal	Nocturnal	Nocturnal	Nocturnal	Nocturnal	Nocturnal	Nocturnal	Nocturnal	Nocturnal	Nocturnal	Nocturnal	Nocturnal	Nocturnal	Nocturnal	Nocturnal	Nocturnal	Nocturnal	Nocturnal	Nocturnal	Nocturnal	Nocturnal	Nocturnal	Nocturnal	Nocturnal
Dicrostonyx hudsonius	Cathemeral	Cathemeral	Cathemeral	Cathemeral	Cathemeral	Cathemeral	Cathemeral	Cathemeral	Cathemeral	Cathemeral	Cathemeral	Cathemeral	Cathemeral	Cathemeral	Cathemeral	Cathemeral	Cathemeral	Cathemeral	Cathemeral	Cathemeral	Cathemeral	Cathemeral	Cathemeral	Cathemeral	Cathemeral
Dicrostonyx nelsoni	Cathemeral	Cathemeral	Cathemeral	Cathemeral	Cathemeral	Cathemeral	Cathemeral	Cathemeral	Cathemeral	Cathemeral	Cathemeral	Cathemeral	Cathemeral	Cathemeral	Cathemeral	Cathemeral	Cathemeral	Cathemeral	Cathemeral	Cathemeral	Cathemeral	Cathemeral	Cathemeral	Cathemeral	Cathemeral
Dicrostonyx nunatakensis	Cathemeral	Cathemeral	Cathemeral	Cathemeral	Cathemeral	Cathemeral	Cathemeral	Cathemeral	Cathemeral	Cathemeral	Cathemeral	Cathemeral	Cathemeral	Cathemeral	Cathemeral	Cathemeral	Cathemeral	Cathemeral	Cathemeral	Cathemeral	Cathemeral	Cathemeral	Cathemeral	Cathemeral	Cathemeral
Dicrostonyx unalascensis	Cathemeral	Cathemeral	Cathemeral	Cathemeral	Cathemeral	Cathemeral	Cathemeral	Cathemeral	Cathemeral	Cathemeral	Cathemeral	Cathemeral	Cathemeral	Cathemeral	Cathemeral	Cathemeral	Cathemeral	Cathemeral	Cathemeral	Cathemeral	Cathemeral	Cathemeral	Cathemeral	Cathemeral	Cathemeral
Didelphis albiventris	Nocturnal	Nocturnal	Nocturnal	Nocturnal	Nocturnal	Nocturnal	Nocturnal	Nocturnal	Nocturnal	Nocturnal	Nocturnal	Nocturnal	Nocturnal	Nocturnal	Nocturnal	Nocturnal	Nocturnal	Nocturnal	Nocturnal	Nocturnal	Nocturnal	Nocturnal	Nocturnal	Nocturnal	Nocturnal
Didelphis aurita	Nocturnal	Nocturnal	Nocturnal	Nocturnal	Nocturnal	Nocturnal	Nocturnal	Nocturnal	Nocturnal	Nocturnal	Nocturnal	Nocturnal	Nocturnal	Nocturnal	Nocturnal	Nocturnal	Nocturnal	Nocturnal	Nocturnal	Nocturnal	Nocturnal	Nocturnal	Nocturnal	Nocturnal	Nocturnal
Didelphis imperfecta	Nocturnal	Nocturnal	Nocturnal	Nocturnal	Nocturnal	Nocturnal	Nocturnal	Nocturnal	Nocturnal	Nocturnal	Nocturnal	Nocturnal	Nocturnal	Nocturnal	Nocturnal	Nocturnal	Nocturnal	Nocturnal	Nocturnal	Nocturnal	Nocturnal	Nocturnal	Nocturnal	Nocturnal	Nocturnal
Didelphis marsupialis	Nocturnal	Nocturnal	Nocturnal	Nocturnal	Nocturnal	Nocturnal	Nocturnal	Nocturnal	Nocturnal	Nocturnal	Nocturnal	Nocturnal	Nocturnal	Nocturnal	Nocturnal	Nocturnal	Nocturnal	Nocturnal	Nocturnal	Nocturnal	Nocturnal	Nocturnal	Nocturnal	Nocturnal	Nocturnal
Didelphis pernigra	Nocturnal	Nocturnal	Nocturnal	Nocturnal	Nocturnal	Nocturnal	Nocturnal	Nocturnal	Nocturnal	Nocturnal	Nocturnal	Nocturnal	Nocturnal	Nocturnal	Nocturnal	Nocturnal	Nocturnal	Nocturnal	Nocturnal	Nocturnal	Nocturnal	Nocturnal	Nocturnal	Nocturnal	Nocturnal
Didelphis virginiana	Nocturnal	Nocturnal	Nocturnal	Nocturnal	Nocturnal	Nocturnal	Nocturnal	Nocturnal	Nocturnal	Nocturnal	Nocturnal	Nocturnal	Nocturnal	Nocturnal	Nocturnal	Nocturnal	Nocturnal	Nocturnal	Nocturnal	Nocturnal	Nocturnal	Nocturnal	Nocturnal	Nocturnal	Nocturnal
Dinaromys bogdanovi	Nocturnal	Nocturnal	Nocturnal	Nocturnal	Nocturnal	Nocturnal	Nocturnal	Nocturnal	Nocturnal	Nocturnal	Nocturnal	Nocturnal	Nocturnal	Nocturnal	Nocturnal	Nocturnal	Nocturnal	Nocturnal	Nocturnal	Nocturnal	Nocturnal	Nocturnal	Nocturnal	Nocturnal	Nocturnal
Dinomys branickii	Nocturnal	Nocturnal	Nocturnal	Nocturnal	Nocturnal	Nocturnal	Nocturnal	Nocturnal	Nocturnal	Nocturnal	Nocturnal	Nocturnal	Nocturnal	Nocturnal	Nocturnal	Nocturnal	Nocturnal	Nocturnal	Nocturnal	Nocturnal	Nocturnal	Nocturnal	Nocturnal	Nocturnal	Nocturnal
Diomys crumpi	Nocturnal	Nocturnal	Nocturnal	Nocturnal	Nocturnal	Nocturnal	Nocturnal	Nocturnal	Nocturnal	Nocturnal	Nocturnal	Nocturnal	Nocturnal	Nocturnal	Nocturnal	Nocturnal	Nocturnal	Nocturnal	Nocturnal	Nocturnal	Nocturnal	Nocturnal	Nocturnal	Nocturnal	Nocturnal
Diphylla ecaudata	Nocturnal	Nocturnal	Nocturnal	Nocturnal	Nocturnal	Nocturnal	Nocturnal	Nocturnal	Nocturnal	Nocturnal	Nocturnal	Nocturnal	Nocturnal	Nocturnal	Nocturnal	Nocturnal	Nocturnal	Nocturnal	Nocturnal	Nocturnal	Nocturnal	Nocturnal	Nocturnal	Nocturnal	Nocturnal
Diplogale hosei	Nocturnal	Nocturnal	Nocturnal	Nocturnal	Nocturnal	Nocturnal	Nocturnal	Nocturnal	Nocturnal	Nocturnal	Nocturnal	Nocturnal	Nocturnal	Nocturnal	Nocturnal	Nocturnal	Nocturnal	Nocturnal	Nocturnal	Nocturnal	Nocturnal	Nocturnal	Nocturnal	Nocturnal	Nocturnal
Diplomys caniceps	Nocturnal	Nocturnal	Nocturnal	Nocturnal	Nocturnal	Nocturnal	Nocturnal	Nocturnal	Nocturnal	Nocturnal	Nocturnal	Nocturnal	Nocturnal	Nocturnal	Nocturnal	Nocturnal	Nocturnal	Nocturnal	Nocturnal	Nocturnal	Nocturnal	Nocturnal	Nocturnal	Nocturnal	Nocturnal
Diplomys labilis	Nocturnal	Nocturnal	Nocturnal	Nocturnal	Nocturnal	Nocturnal	Nocturnal	Nocturnal	Nocturnal	Nocturnal	Nocturnal	Nocturnal	Nocturnal	Nocturnal	Nocturnal	Nocturnal	Nocturnal	Nocturnal	Nocturnal	Nocturnal	Nocturnal	Nocturnal	Nocturnal	Nocturnal	Nocturnal
Diplothrix legata	Nocturnal	Nocturnal	Nocturnal	Nocturnal	Nocturnal	Nocturnal	Nocturnal	Nocturnal	Nocturnal	Nocturnal	Nocturnal	Nocturnal	Nocturnal	Nocturnal	Nocturnal	Nocturnal	Nocturnal	Nocturnal	Nocturnal	Nocturnal	Nocturnal	Nocturnal	Nocturnal	Nocturnal	Nocturnal
Dipodomys agilis	Nocturnal	Nocturnal	Nocturnal	Nocturnal	Nocturnal	Nocturnal	Nocturnal	Nocturnal	Nocturnal	Nocturnal	Nocturnal	Nocturnal	Nocturnal	Nocturnal	Nocturnal	Nocturnal	Nocturnal	Nocturnal	Nocturnal	Nocturnal	Nocturnal	Nocturnal	Nocturnal	Nocturnal	Nocturnal
Dipodomys californicus	Nocturnal	Nocturnal	Nocturnal	Nocturnal	Nocturnal	Nocturnal	Nocturnal	Nocturnal	Nocturnal	Nocturnal	Nocturnal	Nocturnal	Nocturnal	Nocturnal	Nocturnal	Nocturnal	Nocturnal	Nocturnal	Nocturnal	Nocturnal	Nocturnal	Nocturnal	Nocturnal	Nocturnal	Nocturnal
Dipodomys compactus	Nocturnal	Nocturnal	Nocturnal	Nocturnal	Nocturnal	Nocturnal	Nocturnal	Nocturnal	Nocturnal	Nocturnal	Nocturnal	Nocturnal	Nocturnal	Nocturnal	Nocturnal	Nocturnal	Nocturnal	Nocturnal	Nocturnal	Nocturnal	Nocturnal	Nocturnal	Nocturnal	Nocturnal	Nocturnal
Dipodomys deserti	Nocturnal	Nocturnal	Nocturnal	Nocturnal	Nocturnal	Nocturnal	Nocturnal	Nocturnal	Nocturnal	Nocturnal	Nocturnal	Nocturnal	Nocturnal	Nocturnal	Nocturnal	Nocturnal	Nocturnal	Nocturnal	Nocturnal	Nocturnal	Nocturnal	Nocturnal	Nocturnal	Nocturnal	Nocturnal
Dipodomys elator	Nocturnal	Nocturnal	Nocturnal	Nocturnal	Nocturnal	Nocturnal	Nocturnal	Nocturnal	Nocturnal	Nocturnal	Nocturnal	Nocturnal	Nocturnal	Nocturnal	Nocturnal	Nocturnal	Nocturnal	Nocturnal	Nocturnal	Nocturnal	Nocturnal	Nocturnal	Nocturnal	Nocturnal	Nocturnal
Dipodomys gravipes	Nocturnal	Nocturnal	Nocturnal	Nocturnal	Nocturnal	Nocturnal	Nocturnal	Nocturnal	Nocturnal	Nocturnal	Nocturnal	Nocturnal	Nocturnal	Nocturnal	Nocturnal	Nocturnal	Nocturnal	Nocturnal	Nocturnal	Nocturnal	Nocturnal	Nocturnal	Nocturnal	Nocturnal	Nocturnal
Dipodomys heermanni	Nocturnal	Nocturnal	Nocturnal	Nocturnal	Nocturnal	Nocturnal	Nocturnal	Nocturnal	Nocturnal	Nocturnal	Nocturnal	Nocturnal	Nocturnal	Nocturnal	Nocturnal	Nocturnal	Nocturnal	Nocturnal	Nocturnal	Nocturnal	Nocturnal	Nocturnal	Nocturnal	Nocturnal	Nocturnal
Dipodomys ingens	Nocturnal	Nocturnal	Nocturnal	Nocturnal	Nocturnal	Nocturnal	Nocturnal	Nocturnal	Nocturnal	Nocturnal	Nocturnal	Nocturnal	Nocturnal	Nocturnal	Nocturnal	Nocturnal	Nocturnal	Nocturnal	Nocturnal	Nocturnal	Nocturnal	Nocturnal	Nocturnal	Nocturnal	Nocturnal
Dipodomys merriami	Crepuscular	Crepuscular	Crepuscular	Crepuscular	Crepuscular	Crepuscular	Crepuscular	Crepuscular	Crepuscular	Crepuscular	Crepuscular	Crepuscular	Crepuscular	Crepuscular	Crepuscular	Crepuscular	Crepuscular	Crepuscular	Crepuscular	Crepuscular	Crepuscular	Crepuscular	Crepuscular	Crepuscular	Crepuscular
Dipodomys microps	Cathemeral	Cathemeral	Cathemeral	Cathemeral	Cathemeral	Cathemeral	Cathemeral	Cathemeral	Cathemeral	Cathemeral	Cathemeral	Cathemeral	Cathemeral	Cathemeral	Cathemeral	Cathemeral	Cathemeral	Cathemeral	Cathemeral	Cathemeral	Cathemeral	Cathemeral	Cathemeral	Cathemeral	Cathemeral
Dipodomys nelsoni	Nocturnal	Nocturnal	Nocturnal	Nocturnal	Nocturnal	Nocturnal	Nocturnal	Nocturnal	Nocturnal	Nocturnal	Nocturnal	Nocturnal	Nocturnal	Nocturnal	Nocturnal	Nocturnal	Nocturnal	Nocturnal	Nocturnal	Nocturnal	Nocturnal	Nocturnal	Nocturnal	Nocturnal	Nocturnal
Dipodomys nitratoides	Nocturnal	Nocturnal	Nocturnal	Nocturnal	Nocturnal	Nocturnal	Nocturnal	Nocturnal	Nocturnal	Nocturnal	Nocturnal	Nocturnal	Nocturnal	Nocturnal	Nocturnal	Nocturnal	Nocturnal	Nocturnal	Nocturnal	Nocturnal	Nocturnal	Nocturnal	Nocturnal	Nocturnal	Nocturnal
Dipodomys ordii	Nocturnal	Nocturnal	Nocturnal	Nocturnal	Nocturnal	Nocturnal	Nocturnal	Nocturnal	Nocturnal	Nocturnal	Nocturnal	Nocturnal	Nocturnal	Nocturnal	Nocturnal	Nocturnal	Nocturnal	Nocturnal	Nocturnal	Nocturnal	Nocturnal	Nocturnal	Nocturnal	Nocturnal	Nocturnal
Dipodomys panamintinus	Nocturnal	Nocturnal	Nocturnal	Nocturnal	Nocturnal	Nocturnal	Nocturnal	Nocturnal	Nocturnal	Nocturnal	Nocturnal	Nocturnal	Nocturnal	Nocturnal	Nocturnal	Nocturnal	Nocturnal	Nocturnal	Nocturnal	Nocturnal	Nocturnal	Nocturnal	Nocturnal	Nocturnal	Nocturnal
Dipodomys phillipsii	Nocturnal	Nocturnal	Nocturnal	Nocturnal	Nocturnal	Nocturnal	Nocturnal	Nocturnal	Nocturnal	Nocturnal	Nocturnal	Nocturnal	Nocturnal	Nocturnal	Nocturnal	Nocturnal	Nocturnal	Nocturnal	Nocturnal	Nocturnal	Nocturnal	Nocturnal	Nocturnal	Nocturnal	Nocturnal
Dipodomys simulans	Nocturnal	Nocturnal	Nocturnal	Nocturnal	Nocturnal	Nocturnal	Nocturnal	Nocturnal	Nocturnal	Nocturnal	Nocturnal	Nocturnal	Nocturnal	Nocturnal	Nocturnal	Nocturnal	Nocturnal	Nocturnal	Nocturnal	Nocturnal	Nocturnal	Nocturnal	Nocturnal	Nocturnal	Nocturnal
Dipodomys spectabilis	Nocturnal	Nocturnal	Nocturnal	Nocturnal	Nocturnal	Nocturnal	Nocturnal	Nocturnal	Nocturnal	Nocturnal	Nocturnal	Nocturnal	Nocturnal	Nocturnal	Nocturnal	Nocturnal	Nocturnal	Nocturnal	Nocturnal	Nocturnal	Nocturnal	Nocturnal	Nocturnal	Nocturnal	Nocturnal
Dipodomys stephensi	Nocturnal	Nocturnal	Nocturnal	Nocturnal	Nocturnal	Nocturnal	Nocturnal	Nocturnal	Nocturnal	Nocturnal	Nocturnal	Nocturnal	Nocturnal	Nocturnal	Nocturnal	Nocturnal	Nocturnal	Nocturnal	Nocturnal	Nocturnal	Nocturnal	Nocturnal	Nocturnal	Nocturnal	Nocturnal
Dipodomys venustus	Nocturnal	Nocturnal	Nocturnal	Nocturnal	Nocturnal	Nocturnal	Nocturnal	Nocturnal	Nocturnal	Nocturnal	Nocturnal	Nocturnal	Nocturnal	Nocturnal	Nocturnal	Nocturnal	Nocturnal	Nocturnal	Nocturnal	Nocturnal	Nocturnal	Nocturnal	Nocturnal	Nocturnal	Nocturnal
Dipus sagitta	Nocturnal	Nocturnal	Nocturnal	Nocturnal	Nocturnal	Nocturnal	Nocturnal	Nocturnal	Nocturnal	Nocturnal	Nocturnal	Nocturnal	Nocturnal	Nocturnal	Nocturnal	Nocturnal	Nocturnal	Nocturnal	Nocturnal	Nocturnal	Nocturnal	Nocturnal	Nocturnal	Nocturnal	Nocturnal
Distoechurus pennatus	Nocturnal	Nocturnal	Nocturnal	Nocturnal	Nocturnal	Nocturnal	Nocturnal	Nocturnal	Nocturnal	Nocturnal	Nocturnal	Nocturnal	Nocturnal	Nocturnal	Nocturnal	Nocturnal	Nocturnal	Nocturnal	Nocturnal	Nocturnal	Nocturnal	Nocturnal	Nocturnal	Nocturnal	Nocturnal
Dobsonia anderseni	Nocturnal	Nocturnal	Nocturnal	Nocturnal	Nocturnal	Nocturnal	Nocturnal	Nocturnal	Nocturnal	Nocturnal	Nocturnal	Nocturnal	Nocturnal	Nocturnal	Nocturnal	Nocturnal	Nocturnal	Nocturnal	Nocturnal	Nocturnal	Nocturnal	Nocturnal	Nocturnal	Nocturnal	Nocturnal
Dobsonia beauforti	Nocturnal	Nocturnal	Nocturnal	Nocturnal	Nocturnal	Nocturnal	Nocturnal	Nocturnal	Nocturnal	Nocturnal	Nocturnal	Nocturnal	Nocturnal	Nocturnal	Nocturnal	Nocturnal	Nocturnal	Nocturnal	Nocturnal	Nocturnal	Nocturnal	Nocturnal	Nocturnal	Nocturnal	Nocturnal
Dobsonia chapmani	Nocturnal	Nocturnal	Nocturnal	Nocturnal	Nocturnal	Nocturnal	Nocturnal	Nocturnal	Nocturnal	Nocturnal	Nocturnal	Nocturnal	Nocturnal	Nocturnal	Nocturnal	Nocturnal	Nocturnal	Nocturnal	Nocturnal	Nocturnal	Nocturnal	Nocturnal	Nocturnal	Nocturnal	Nocturnal
Dobsonia crenulata	Nocturnal	Nocturnal	Nocturnal	Nocturnal	Nocturnal	Nocturnal	Nocturnal	Nocturnal	Nocturnal	Nocturnal	Nocturnal	Nocturnal	Nocturnal	Nocturnal	Nocturnal	Nocturnal	Nocturnal	Nocturnal	Nocturnal	Nocturnal	Nocturnal	Nocturnal	Nocturnal	Nocturnal	Nocturnal
Dobsonia emersa	Nocturnal	Nocturnal	Nocturnal	Nocturnal	Nocturnal	Nocturnal	Nocturnal	Nocturnal	Nocturnal	Nocturnal	Nocturnal	Nocturnal	Nocturnal	Nocturnal	Nocturnal	Nocturnal	Nocturnal	Nocturnal	Nocturnal	Nocturnal	Nocturnal	Nocturnal	Nocturnal	Nocturnal	Nocturnal
Dobsonia exoleta	Nocturnal	Nocturnal	Nocturnal	Nocturnal	Nocturnal	Nocturnal	Nocturnal	Nocturnal	Nocturnal	Nocturnal	Nocturnal	Nocturnal	Nocturnal	Nocturnal	Nocturnal	Nocturnal	Nocturnal	Nocturnal	Nocturnal	Nocturnal	Nocturnal	Nocturnal	Nocturnal	Nocturnal	Nocturnal
Dobsonia inermis	Nocturnal	Nocturnal	Nocturnal	Nocturnal	Nocturnal	Nocturnal	Nocturnal	Nocturnal	Nocturnal	Nocturnal	Nocturnal	Nocturnal	Nocturnal	Nocturnal	Nocturnal	Nocturnal	Nocturnal	Nocturnal	Nocturnal	Nocturnal	Nocturnal	Nocturnal	Nocturnal	Nocturnal	Nocturnal
Dobsonia minor	Nocturnal	Nocturnal	Nocturnal	Nocturnal	Nocturnal	Nocturnal	Nocturnal	Nocturnal	Nocturnal	Nocturnal	Nocturnal	Nocturnal	Nocturnal	Nocturnal	Nocturnal	Nocturnal	Nocturnal	Nocturnal	Nocturnal	Nocturnal	Nocturnal	Nocturnal	Nocturnal	Nocturnal	Nocturnal
Dobsonia moluccensis	Nocturnal	Nocturnal	Nocturnal	Nocturnal	Nocturnal	Nocturnal	Nocturnal	Nocturnal	Nocturnal	Nocturnal	Nocturnal	Nocturnal	Nocturnal	Nocturnal	Nocturnal	Nocturnal	Nocturnal	Nocturnal	Nocturnal	Nocturnal	Nocturnal	Nocturnal	Nocturnal	Nocturnal	Nocturnal
Dobsonia pannietensis	Nocturnal	Nocturnal	Nocturnal	Nocturnal	Nocturnal	Nocturnal	Nocturnal	Nocturnal	Nocturnal	Nocturnal	Nocturnal	Nocturnal	Nocturnal	Nocturnal	Nocturnal	Nocturnal	Nocturnal	Nocturnal	Nocturnal	Nocturnal	Nocturnal	Nocturnal	Nocturnal	Nocturnal	Nocturnal
Dobsonia peronii	Nocturnal	Nocturnal	Nocturnal	Nocturnal	Nocturnal	Nocturnal	Nocturnal	Nocturnal	Nocturnal	Nocturnal	Nocturnal	Nocturnal	Nocturnal	Nocturnal	Nocturnal	Nocturnal	Nocturnal	Nocturnal	Nocturnal	Nocturnal	Nocturnal	Nocturnal	Nocturnal	Nocturnal	Nocturnal
Dobsonia praedatrix	Nocturnal	Nocturnal	Nocturnal	Nocturnal	Nocturnal	Nocturnal	Nocturnal	Nocturnal	Nocturnal	Nocturnal	Nocturnal	Nocturnal	Nocturnal	Nocturnal	Nocturnal	Nocturnal	Nocturnal	Nocturnal	Nocturnal	Nocturnal	Nocturnal	Nocturnal	Nocturnal	Nocturnal	Nocturnal
Dobsonia viridis	Nocturnal	Nocturnal	Nocturnal	Nocturnal	Nocturnal	Nocturnal	Nocturnal	Nocturnal	Nocturnal	Nocturnal	Nocturnal	Nocturnal	Nocturnal	Nocturnal	Nocturnal	Nocturnal	Nocturnal	Nocturnal	Nocturnal	Nocturnal	Nocturnal	Nocturnal	Nocturnal	Nocturnal	Nocturnal
Dolichotis patagonum	Diurnal	Diurnal	Diurnal	Diurnal	Diurnal	Diurnal	Diurnal	Diurnal	Diurnal	Diurnal	Diurnal	Diurnal	Diurnal	Diurnal	Diurnal	Diurnal	Diurnal	Diurnal	Diurnal	Diurnal	Diurnal	Diurnal	Diurnal	Diurnal	Diurnal
Dolichotis salinicola	Diurnal	Diurnal	Diurnal	Diurnal	Diurnal	Diurnal	Diurnal	Diurnal	Diurnal	Diurnal	Diurnal	Diurnal	Diurnal	Diurnal	Diurnal	Diurnal	Diurnal	Diurnal	Diurnal	Diurnal	Diurnal	Diurnal	Diurnal	Diurnal	Diurnal
Dologale dybowskii	Nocturnal	Nocturnal	Nocturnal	Nocturnal	Nocturnal	Nocturnal	Nocturnal	Nocturnal	Nocturnal	Nocturnal	Nocturnal	Nocturnal	Nocturnal	Nocturnal	Nocturnal	Nocturnal	Nocturnal	Nocturnal	Nocturnal	Nocturnal	Nocturnal	Nocturnal	Nocturnal	Nocturnal	Nocturnal
Dorcatragus megalotis	Diurnal	Diurnal	Diurnal	Diurnal	Diurnal	Diurnal	Diurnal	Diurnal	Diurnal	Diurnal	Diurnal	Diurnal	Diurnal	Diurnal	Diurnal	Diurnal	Diurnal	Diurnal	Diurnal	Diurnal	Diurnal	Diurnal	Diurnal	Diurnal	Diurnal
Dorcopsis atrata	Crepuscular	Crepuscular	Crepuscular	Crepuscular	Crepuscular	Crepuscular	Crepuscular	Crepuscular	Crepuscular	Crepuscular	Crepuscular	Crepuscular	Crepuscular	Crepuscular	Crepuscular	Crepuscular	Crepuscular	Crepuscular	Crepuscular	Crepuscular	Crepuscular	Crepuscular	Crepuscular	Crepuscular	Crepuscular
Dorcopsis hageni	Crepuscular	Crepuscular	Crepuscular	Crepuscular	Crepuscular	Crepuscular	Crepuscular	Crepuscular	Crepuscular	Crepuscular	Crepuscular	Crepuscular	Crepuscular	Crepuscular	Crepuscular	Crepuscular	Crepuscular	Crepuscular	Crepuscular	Crepuscular	Crepuscular	Crepuscular	Crepuscular	Crepuscular	Crepuscular
Dorcopsis luctuosa	Crepuscular	Crepuscular	Crepuscular	Crepuscular	Crepuscular	Crepuscular	Crepuscular	Crepuscular	Crepuscular	Crepuscular	Crepuscular	Crepuscular	Crepuscular	Crepuscular	Crepuscular	Crepuscular	Crepuscular	Crepuscular	Crepuscular	Crepuscular	Crepuscular	Crepuscular	Crepuscular	Crepuscular	Crepuscular
Dorcopsis muelleri	Nocturnal	Nocturnal	Nocturnal	Nocturnal	Nocturnal	Nocturnal	Nocturnal	Nocturnal	Nocturnal	Nocturnal	Nocturnal	Nocturnal	Nocturnal	Nocturnal	Nocturnal	Nocturnal	Nocturnal	Nocturnal	Nocturnal	Nocturnal	Nocturnal	Nocturnal	Nocturnal	Nocturnal	Nocturnal
Dorcopsulus macleayi	Nocturnal	Nocturnal	Nocturnal	Nocturnal	Nocturnal	Nocturnal	Nocturnal	Nocturnal	Nocturnal	Nocturnal	Nocturnal	Nocturnal	Nocturnal	Nocturnal	Nocturnal	Nocturnal	Nocturnal	Nocturnal	Nocturnal	Nocturnal	Nocturnal	Nocturnal	Nocturnal	Nocturnal	Nocturnal
Dorcopsulus vanheurni	Diurnal	Diurnal	Diurnal	Diurnal	Diurnal	Diurnal	Diurnal	Diurnal	Diurnal	Diurnal	Diurnal	Diurnal	Diurnal	Diurnal	Diurnal	Diurnal	Diurnal	Diurnal	Diurnal	Diurnal	Diurnal	Diurnal	Diurnal	Diurnal	Diurnal
Dremomys everetti	Diurnal	Diurnal	Diurnal	Diurnal	Diurnal	Diurnal	Diurnal	Diurnal	Diurnal	Diurnal	Diurnal	Diurnal	Diurnal	Diurnal	Diurnal	Diurnal	Diurnal	Diurnal	Diurnal	Diurnal	Diurnal	Diurnal	Diurnal	Diurnal	Diurnal
Dremomys gularis	Diurnal	Diurnal	Diurnal	Diurnal	Diurnal	Diurnal	Diurnal	Diurnal	Diurnal	Diurnal	Diurnal	Diurnal	Diurnal	Diurnal	Diurnal	Diurnal	Diurnal	Diurnal	Diurnal	Diurnal	Diurnal	Diurnal	Diurnal	Diurnal	Diurnal
Dremomys lokriah	Diurnal	Diurnal	Diurnal	Diurnal	Diurnal	Diurnal	Diurnal	Diurnal	Diurnal	Diurnal	Diurnal	Diurnal	Diurnal	Diurnal	Diurnal	Diurnal	Diurnal	Diurnal	Diurnal	Diurnal	Diurnal	Diurnal	Diurnal	Diurnal	Diurnal
Dremomys pernyi	Diurnal	Diurnal	Diurnal	Diurnal	Diurnal	Diurnal	Diurnal	Diurnal	Diurnal	Diurnal	Diurnal	Diurnal	Diurnal	Diurnal	Diurnal	Diurnal	Diurnal	Diurnal	Diurnal	Diurnal	Diurnal	Diurnal	Diurnal	Diurnal	Diurnal
Dremomys pyrrhomerus	Diurnal	Diurnal	Diurnal	Diurnal	Diurnal	Diurnal	Diurnal	Diurnal	Diurnal	Diurnal	Diurnal	Diurnal	Diurnal	Diurnal	Diurnal	Diurnal	Diurnal	Diurnal	Diurnal	Diurnal	Diurnal	Diurnal	Diurnal	Diurnal	Diurnal
Dremomys rufigenis	Diurnal	Diurnal	Diurnal	Diurnal	Diurnal	Diurnal	Diurnal	Diurnal	Diurnal	Diurnal	Diurnal	Diurnal	Diurnal	Diurnal	Diurnal	Diurnal	Diurnal	Diurnal	Diurnal	Diurnal	Diurnal	Diurnal	Diurnal	Diurnal	Diurnal
Dromiciops gliroides	Nocturnal	Nocturnal	Nocturnal	Nocturnal	Nocturnal	Nocturnal	Nocturnal	Nocturnal	Nocturnal	Nocturnal	Nocturnal	Nocturnal	Nocturnal	Nocturnal	Nocturnal	Nocturnal	Nocturnal	Nocturnal	Nocturnal	Nocturnal	Nocturnal	Nocturnal	Nocturnal	Nocturnal	Nocturnal
Dryomys laniger	Nocturnal	Nocturnal	Nocturnal	Nocturnal	Nocturnal	Nocturnal	Nocturnal	Nocturnal	Nocturnal	Nocturnal	Nocturnal	Nocturnal	Nocturnal	Nocturnal	Nocturnal	Nocturnal	Nocturnal	Nocturnal	Nocturnal	Nocturnal	Nocturnal	Nocturnal	Nocturnal	Nocturnal	Nocturnal
Dryomys niethammeri	Nocturnal	Nocturnal	Nocturnal	Nocturnal	Nocturnal	Nocturnal	Nocturnal	Nocturnal	Nocturnal	Nocturnal	Nocturnal	Nocturnal	Nocturnal	Nocturnal	Nocturnal	Nocturnal	Nocturnal	Nocturnal	Nocturnal	Nocturnal	Nocturnal	Nocturnal	Nocturnal	Nocturnal	Nocturnal
Dryomys nitedula	Nocturnal	Nocturnal	Nocturnal	Nocturnal	Nocturnal	Nocturnal	Nocturnal	Nocturnal	Nocturnal	Nocturnal	Nocturnal	Nocturnal	Nocturnal	Nocturnal	Nocturnal	Nocturnal	Nocturnal	Nocturnal	Nocturnal	Nocturnal	Nocturnal	Nocturnal	Nocturnal	Nocturnal	Nocturnal
Dyacopterus brooksi	Nocturnal	Nocturnal	Nocturnal	Nocturnal	Nocturnal	Nocturnal	Nocturnal	Nocturnal	Nocturnal	Nocturnal	Nocturnal	Nocturnal	Nocturnal	Nocturnal	Nocturnal	Nocturnal	Nocturnal	Nocturnal	Nocturnal	Nocturnal	Nocturnal	Nocturnal	Nocturnal	Nocturnal	Nocturnal
Dyacopterus spadiceus	Nocturnal	Nocturnal	Nocturnal	Nocturnal	Nocturnal	Nocturnal	Nocturnal	Nocturnal	Nocturnal	Nocturnal	Nocturnal	Nocturnal	Nocturnal	Nocturnal	Nocturnal	Nocturnal	Nocturnal	Nocturnal	Nocturnal	Nocturnal	Nocturnal	Nocturnal	Nocturnal	Nocturnal	Nocturnal
Dymecodon pilirostris	Cathemeral	Cathemeral	Cathemeral	Cathemeral	Cathemeral	Cathemeral	Cathemeral	Cathemeral	Cathemeral	Cathemeral	Cathemeral	Cathemeral	Cathemeral	Cathemeral	Cathemeral	Cathemeral	Cathemeral	Cathemeral	Cathemeral	Cathemeral	Cathemeral	Cathemeral	Cathemeral	Cathemeral	Cathemeral
Echimys chrysurus	Nocturnal	Nocturnal	Nocturnal	Nocturnal	Nocturnal	Nocturnal	Nocturnal	Nocturnal	Nocturnal	Nocturnal	Nocturnal	Nocturnal	Nocturnal	Nocturnal	Nocturnal	Nocturnal	Nocturnal	Nocturnal	Nocturnal	Nocturnal	Nocturnal	Nocturnal	Nocturnal	Nocturnal	Nocturnal
Echimys saturnus	Nocturnal	Nocturnal	Nocturnal	Nocturnal	Nocturnal	Nocturnal	Nocturnal	Nocturnal	Nocturnal	Nocturnal	Nocturnal	Nocturnal	Nocturnal	Nocturnal	Nocturnal	Nocturnal	Nocturnal	Nocturnal	Nocturnal	Nocturnal	Nocturnal	Nocturnal	Nocturnal	Nocturnal	Nocturnal
Echimys vieirai	Nocturnal	Nocturnal	Nocturnal	Nocturnal	Nocturnal	Nocturnal	Nocturnal	Nocturnal	Nocturnal	Nocturnal	Nocturnal	Nocturnal	Nocturnal	Nocturnal	Nocturnal	Nocturnal	Nocturnal	Nocturnal	Nocturnal	Nocturnal	Nocturnal	Nocturnal	Nocturnal	Nocturnal	Nocturnal
Echinops telfairi	Nocturnal	Nocturnal	Nocturnal	Nocturnal	Nocturnal	Nocturnal	Nocturnal	Nocturnal	Nocturnal	Nocturnal	Nocturnal	Nocturnal	Nocturnal	Nocturnal	Nocturnal	Nocturnal	Nocturnal	Nocturnal	Nocturnal	Nocturnal	Nocturnal	Nocturnal	Nocturnal	Nocturnal	Nocturnal
Echinosorex gymnura	Nocturnal	Nocturnal	Nocturnal	Nocturnal	Nocturnal	Nocturnal	Nocturnal	Nocturnal	Nocturnal	Nocturnal	Nocturnal	Nocturnal	Nocturnal	Nocturnal	Nocturnal	Nocturnal	Nocturnal	Nocturnal	Nocturnal	Nocturnal	Nocturnal	Nocturnal	Nocturnal	Nocturnal	Nocturnal
Echiothrix centrosa	Nocturnal	Nocturnal	Nocturnal	Nocturnal	Nocturnal	Nocturnal	Nocturnal	Nocturnal	Nocturnal	Nocturnal	Nocturnal	Nocturnal	Nocturnal	Nocturnal	Nocturnal	Nocturnal	Nocturnal	Nocturnal	Nocturnal	Nocturnal	Nocturnal	Nocturnal	Nocturnal	Nocturnal	Nocturnal
Echiothrix leucura	Nocturnal	Nocturnal	Nocturnal	Nocturnal	Nocturnal	Nocturnal	Nocturnal	Nocturnal	Nocturnal	Nocturnal	Nocturnal	Nocturnal	Nocturnal	Nocturnal	Nocturnal	Nocturnal	Nocturnal	Nocturnal	Nocturnal	Nocturnal	Nocturnal	Nocturnal	Nocturnal	Nocturnal	Nocturnal
Echymipera clara	Nocturnal	Nocturnal	Nocturnal	Nocturnal	Nocturnal	Nocturnal	Nocturnal	Nocturnal	Nocturnal	Nocturnal	Nocturnal	Nocturnal	Nocturnal	Nocturnal	Nocturnal	Nocturnal	Nocturnal	Nocturnal	Nocturnal	Nocturnal	Nocturnal	Nocturnal	Nocturnal	Nocturnal	Nocturnal
Echymipera davidi	Nocturnal	Nocturnal	Nocturnal	Nocturnal	Nocturnal	Nocturnal	Nocturnal	Nocturnal	Nocturnal	Nocturnal	Nocturnal	Nocturnal	Nocturnal	Nocturnal	Nocturnal	Nocturnal	Nocturnal	Nocturnal	Nocturnal	Nocturnal	Nocturnal	Nocturnal	Nocturnal	Nocturnal	Nocturnal
Echymipera echinista	Nocturnal	Nocturnal	Nocturnal	Nocturnal	Nocturnal	Nocturnal	Nocturnal	Nocturnal	Nocturnal	Nocturnal	Nocturnal	Nocturnal	Nocturnal	Nocturnal	Nocturnal	Nocturnal	Nocturnal	Nocturnal	Nocturnal	Nocturnal	Nocturnal	Nocturnal	Nocturnal	Nocturnal	Nocturnal
Echymipera kalubu	Nocturnal	Nocturnal	Nocturnal	Nocturnal	Nocturnal	Nocturnal	Nocturnal	Nocturnal	Nocturnal	Nocturnal	Nocturnal	Nocturnal	Nocturnal	Nocturnal	Nocturnal	Nocturnal	Nocturnal	Nocturnal	Nocturnal	Nocturnal	Nocturnal	Nocturnal	Nocturnal	Nocturnal	Nocturnal
Echymipera rufescens	Nocturnal	Nocturnal	Nocturnal	Nocturnal	Nocturnal	Nocturnal	Nocturnal	Nocturnal	Nocturnal	Nocturnal	Nocturnal	Nocturnal	Nocturnal	Nocturnal	Nocturnal	Nocturnal	Nocturnal	Nocturnal	Nocturnal	Nocturnal	Nocturnal	Nocturnal	Nocturnal	Nocturnal	Nocturnal
Ectophylla alba	Nocturnal	Nocturnal	Nocturnal	Nocturnal	Nocturnal	Nocturnal	Nocturnal	Nocturnal	Nocturnal	Nocturnal	Nocturnal	Nocturnal	Nocturnal	Nocturnal	Nocturnal	Nocturnal	Nocturnal	Nocturnal	Nocturnal	Nocturnal	Nocturnal	Nocturnal	Nocturnal	Nocturnal	Nocturnal
Eidolon dupreanum	Nocturnal	Nocturnal	Nocturnal	Nocturnal	Nocturnal	Nocturnal	Nocturnal	Nocturnal	Nocturnal	Nocturnal	Nocturnal	Nocturnal	Nocturnal	Nocturnal	Nocturnal	Nocturnal	Nocturnal	Nocturnal	Nocturnal	Nocturnal	Nocturnal	Nocturnal	Nocturnal	Nocturnal	Nocturnal
Eidolon helvum	Nocturnal	Nocturnal	Nocturnal	Nocturnal	Nocturnal	Nocturnal	Nocturnal	Nocturnal	Nocturnal	Nocturnal	Nocturnal	Nocturnal	Nocturnal	Nocturnal	Nocturnal	Nocturnal	Nocturnal	Nocturnal	Nocturnal	Nocturnal	Nocturnal	Nocturnal	Nocturnal	Nocturnal	Nocturnal
Eira barbara	Diurnal	Diurnal	Diurnal	Diurnal	Diurnal	Diurnal	Diurnal	Diurnal	Diurnal	Diurnal	Diurnal	Diurnal	Diurnal	Diurnal	Diurnal	Diurnal	Diurnal	Diurnal	Diurnal	Diurnal	Diurnal	Diurnal	Diurnal	Diurnal	Diurnal
Elaphodus cephalophus	Crepuscular	Crepuscular	Crepuscular	Crepuscular	Crepuscular	Crepuscular	Crepuscular	Crepuscular	Crepuscular	Crepuscular	Crepuscular	Crepuscular	Crepuscular	Crepuscular	Crepuscular	Crepuscular	Crepuscular	Crepuscular	Crepuscular	Crepuscular	Crepuscular	Crepuscular	Crepuscular	Crepuscular	Crepuscular
Elaphurus davidianus	Diurnal	Diurnal	Diurnal	Diurnal	Diurnal	Diurnal	Diurnal	Diurnal	Diurnal	Diurnal	Diurnal	Diurnal	Diurnal	Diurnal	Diurnal	Diurnal	Diurnal	Diurnal	Diurnal	Diurnal	Diurnal	Diurnal	Diurnal	Diurnal	Diurnal
Elephantulus brachyrhynchus	Crepuscular	Crepuscular	Crepuscular	Crepuscular	Crepuscular	Crepuscular	Crepuscular	Crepuscular	Crepuscular	Crepuscular	Crepuscular	Crepuscular	Crepuscular	Crepuscular	Crepuscular	Crepuscular	Crepuscular	Crepuscular	Crepuscular	Crepuscular	Crepuscular	Crepuscular	Crepuscular	Crepuscular	Crepuscular
Elephantulus edwardii	Crepuscular	Crepuscular	Crepuscular	Crepuscular	Crepuscular	Crepuscular	Crepuscular	Crepuscular	Crepuscular	Crepuscular	Crepuscular	Crepuscular	Crepuscular	Crepuscular	Crepuscular	Crepuscular	Crepuscular	Crepuscular	Crepuscular	Crepuscular	Crepuscular	Crepuscular	Crepuscular	Crepuscular	Crepuscular
Elephantulus fuscipes	Diurnal	Diurnal	Diurnal	Diurnal	Diurnal	Diurnal	Diurnal	Diurnal	Diurnal	Diurnal	Diurnal	Diurnal	Diurnal	Diurnal	Diurnal	Diurnal	Diurnal	Diurnal	Diurnal	Diurnal	Diurnal	Diurnal	Diurnal	Diurnal	Diurnal
Elephantulus fuscus	Diurnal	Diurnal	Diurnal	Diurnal	Diurnal	Diurnal	Diurnal	Diurnal	Diurnal	Diurnal	Diurnal	Diurnal	Diurnal	Diurnal	Diurnal	Diurnal	Diurnal	Diurnal	Diurnal	Diurnal	Diurnal	Diurnal	Diurnal	Diurnal	Diurnal
Elephantulus intufi	Crepuscular	Crepuscular	Crepuscular	Crepuscular	Crepuscular	Crepuscular	Crepuscular	Crepuscular	Crepuscular	Crepuscular	Crepuscular	Crepuscular	Crepuscular	Crepuscular	Crepuscular	Crepuscular	Crepuscular	Crepuscular	Crepuscular	Crepuscular	Crepuscular	Crepuscular	Crepuscular	Crepuscular	Crepuscular
Elephantulus myurus	Cathemeral	Cathemeral	Cathemeral	Cathemeral	Cathemeral	Cathemeral	Cathemeral	Cathemeral	Cathemeral	Cathemeral	Cathemeral	Cathemeral	Cathemeral	Cathemeral	Cathemeral	Cathemeral	Cathemeral	Cathemeral	Cathemeral	Cathemeral	Cathemeral	Cathemeral	Cathemeral	Cathemeral	Cathemeral
Elephantulus pilicaudus	Nocturnal	Nocturnal	Nocturnal	Cathemeral	Crepuscular	Crepuscular	Crepuscular	Nocturnal	Crepuscular	Crepuscular	Crepuscular	Crepuscular	Crepuscular	Crepuscular	Crepuscular	Nocturnal	Nocturnal	Nocturnal	Crepuscular	Crepuscular	Crepuscular	Crepuscular	Crepuscular	Crepuscular	Crepuscular
Elephantulus revoilii	Diurnal	Diurnal	Diurnal	Diurnal	Diurnal	Diurnal	Diurnal	Diurnal	Diurnal	Diurnal	Diurnal	Diurnal	Diurnal	Diurnal	Diurnal	Diurnal	Diurnal	Diurnal	Diurnal	Diurnal	Diurnal	Diurnal	Diurnal	Diurnal	Diurnal
Elephantulus rozeti	Crepuscular	Crepuscular	Crepuscular	Crepuscular	Crepuscular	Crepuscular	Crepuscular	Crepuscular	Crepuscular	Crepuscular	Crepuscular	Crepuscular	Crepuscular	Crepuscular	Crepuscular	Crepuscular	Crepuscular	Crepuscular	Crepuscular	Crepuscular	Crepuscular	Crepuscular	Crepuscular	Crepuscular	Crepuscular
Elephantulus rufescens	Crepuscular	Crepuscular	Crepuscular	Crepuscular	Crepuscular	Crepuscular	Crepuscular	Crepuscular	Crepuscular	Crepuscular	Crepuscular	Crepuscular	Crepuscular	Crepuscular	Crepuscular	Crepuscular	Crepuscular	Crepuscular	Crepuscular	Crepuscular	Crepuscular	Crepuscular	Crepuscular	Crepuscular	Crepuscular
Elephantulus rupestris	Crepuscular	Crepuscular	Crepuscular	Crepuscular	Crepuscular	Crepuscular	Crepuscular	Crepuscular	Crepuscular	Crepuscular	Crepuscular	Crepuscular	Crepuscular	Crepuscular	Crepuscular	Crepuscular	Crepuscular	Crepuscular	Crepuscular	Crepuscular	Crepuscular	Crepuscular	Crepuscular	Crepuscular	Crepuscular
Elephas maximus	Cathemeral	Cathemeral	Cathemeral	Cathemeral	Cathemeral	Cathemeral	Cathemeral	Cathemeral	Cathemeral	Cathemeral	Cathemeral	Cathemeral	Cathemeral	Cathemeral	Cathemeral	Cathemeral	Cathemeral	Cathemeral	Cathemeral	Cathemeral	Cathemeral	Cathemeral	Cathemeral	Cathemeral	Cathemeral
Eligmodontia moreni	Nocturnal	Nocturnal	Nocturnal	Nocturnal	Nocturnal	Nocturnal	Nocturnal	Nocturnal	Nocturnal	Nocturnal	Nocturnal	Nocturnal	Nocturnal	Nocturnal	Nocturnal	Nocturnal	Nocturnal	Nocturnal	Nocturnal	Nocturnal	Nocturnal	Nocturnal	Nocturnal	Nocturnal	Nocturnal
Eligmodontia morgani	Nocturnal	Nocturnal	Nocturnal	Nocturnal	Nocturnal	Nocturnal	Nocturnal	Nocturnal	Nocturnal	Nocturnal	Nocturnal	Nocturnal	Nocturnal	Nocturnal	Nocturnal	Nocturnal	Nocturnal	Nocturnal	Nocturnal	Nocturnal	Nocturnal	Nocturnal	Nocturnal	Nocturnal	Nocturnal
Eligmodontia puerulus	Nocturnal	Nocturnal	Nocturnal	Nocturnal	Nocturnal	Nocturnal	Nocturnal	Nocturnal	Nocturnal	Nocturnal	Nocturnal	Nocturnal	Nocturnal	Nocturnal	Nocturnal	Nocturnal	Nocturnal	Nocturnal	Nocturnal	Nocturnal	Nocturnal	Nocturnal	Nocturnal	Nocturnal	Nocturnal
Eligmodontia typus	Nocturnal	Nocturnal	Nocturnal	Nocturnal	Nocturnal	Nocturnal	Nocturnal	Nocturnal	Nocturnal	Nocturnal	Nocturnal	Nocturnal	Nocturnal	Nocturnal	Nocturnal	Nocturnal	Nocturnal	Nocturnal	Nocturnal	Nocturnal	Nocturnal	Nocturnal	Nocturnal	Nocturnal	Nocturnal
Eliomys melanurus	Nocturnal	Nocturnal	Nocturnal	Nocturnal	Nocturnal	Nocturnal	Nocturnal	Nocturnal	Nocturnal	Nocturnal	Nocturnal	Nocturnal	Nocturnal	Nocturnal	Nocturnal	Nocturnal	Nocturnal	Nocturnal	Nocturnal	Nocturnal	Nocturnal	Nocturnal	Nocturnal	Nocturnal	Nocturnal
Eliomys munbyanus	Nocturnal	Nocturnal	Nocturnal	Nocturnal	Nocturnal	Nocturnal	Nocturnal	Nocturnal	Nocturnal	Nocturnal	Nocturnal	Nocturnal	Nocturnal	Nocturnal	Nocturnal	Nocturnal	Nocturnal	Nocturnal	Nocturnal	Nocturnal	Nocturnal	Nocturnal	Nocturnal	Nocturnal	Nocturnal
Eliomys quercinus	Nocturnal	Nocturnal	Nocturnal	Nocturnal	Nocturnal	Nocturnal	Nocturnal	Nocturnal	Nocturnal	Nocturnal	Nocturnal	Nocturnal	Nocturnal	Nocturnal	Nocturnal	Nocturnal	Nocturnal	Nocturnal	Nocturnal	Nocturnal	Nocturnal	Nocturnal	Nocturnal	Nocturnal	Nocturnal
Eliurus antsingy	Nocturnal	Nocturnal	Nocturnal	Nocturnal	Nocturnal	Nocturnal	Nocturnal	Nocturnal	Nocturnal	Nocturnal	Nocturnal	Nocturnal	Nocturnal	Nocturnal	Nocturnal	Nocturnal	Nocturnal	Nocturnal	Nocturnal	Nocturnal	Nocturnal	Nocturnal	Nocturnal	Nocturnal	Nocturnal
Eliurus carletoni	Nocturnal	Nocturnal	Nocturnal	Nocturnal	Nocturnal	Nocturnal	Nocturnal	Nocturnal	Nocturnal	Nocturnal	Nocturnal	Nocturnal	Nocturnal	Nocturnal	Nocturnal	Nocturnal	Nocturnal	Nocturnal	Nocturnal	Nocturnal	Nocturnal	Nocturnal	Nocturnal	Nocturnal	Nocturnal
Eliurus danieli	Nocturnal	Nocturnal	Nocturnal	Nocturnal	Nocturnal	Nocturnal	Nocturnal	Nocturnal	Nocturnal	Nocturnal	Nocturnal	Nocturnal	Nocturnal	Nocturnal	Nocturnal	Nocturnal	Nocturnal	Nocturnal	Nocturnal	Nocturnal	Nocturnal	Nocturnal	Nocturnal	Nocturnal	Nocturnal
Eliurus ellermani	Nocturnal	Nocturnal	Nocturnal	Nocturnal	Nocturnal	Nocturnal	Nocturnal	Nocturnal	Nocturnal	Nocturnal	Nocturnal	Nocturnal	Nocturnal	Nocturnal	Nocturnal	Nocturnal	Nocturnal	Nocturnal	Nocturnal	Nocturnal	Nocturnal	Nocturnal	Nocturnal	Nocturnal	Nocturnal
Eliurus grandidieri	Nocturnal	Nocturnal	Nocturnal	Nocturnal	Nocturnal	Nocturnal	Nocturnal	Nocturnal	Nocturnal	Nocturnal	Nocturnal	Nocturnal	Nocturnal	Nocturnal	Nocturnal	Nocturnal	Nocturnal	Nocturnal	Nocturnal	Nocturnal	Nocturnal	Nocturnal	Nocturnal	Nocturnal	Nocturnal
Eliurus majori	Nocturnal	Nocturnal	Nocturnal	Nocturnal	Nocturnal	Nocturnal	Nocturnal	Nocturnal	Nocturnal	Nocturnal	Nocturnal	Nocturnal	Nocturnal	Nocturnal	Nocturnal	Nocturnal	Nocturnal	Nocturnal	Nocturnal	Nocturnal	Nocturnal	Nocturnal	Nocturnal	Nocturnal	Nocturnal
Eliurus minor	Nocturnal	Nocturnal	Nocturnal	Nocturnal	Nocturnal	Nocturnal	Nocturnal	Nocturnal	Nocturnal	Nocturnal	Nocturnal	Nocturnal	Nocturnal	Nocturnal	Nocturnal	Nocturnal	Nocturnal	Nocturnal	Nocturnal	Nocturnal	Nocturnal	Nocturnal	Nocturnal	Nocturnal	Nocturnal
Eliurus myoxinus	Nocturnal	Nocturnal	Nocturnal	Nocturnal	Nocturnal	Nocturnal	Nocturnal	Nocturnal	Nocturnal	Nocturnal	Nocturnal	Nocturnal	Nocturnal	Nocturnal	Nocturnal	Nocturnal	Nocturnal	Nocturnal	Nocturnal	Nocturnal	Nocturnal	Nocturnal	Nocturnal	Nocturnal	Nocturnal
Eliurus penicillatus	Nocturnal	Nocturnal	Nocturnal	Nocturnal	Nocturnal	Nocturnal	Nocturnal	Nocturnal	Nocturnal	Nocturnal	Nocturnal	Nocturnal	Nocturnal	Nocturnal	Nocturnal	Nocturnal	Nocturnal	Nocturnal	Nocturnal	Nocturnal	Nocturnal	Nocturnal	Nocturnal	Nocturnal	Nocturnal
Eliurus petteri	Nocturnal	Nocturnal	Nocturnal	Nocturnal	Nocturnal	Nocturnal	Nocturnal	Nocturnal	Nocturnal	Nocturnal	Nocturnal	Nocturnal	Nocturnal	Nocturnal	Nocturnal	Nocturnal	Nocturnal	Nocturnal	Nocturnal	Nocturnal	Nocturnal	Nocturnal	Nocturnal	Nocturnal	Nocturnal
Eliurus tanala	Nocturnal	Nocturnal	Nocturnal	Nocturnal	Nocturnal	Nocturnal	Nocturnal	Nocturnal	Nocturnal	Nocturnal	Nocturnal	Nocturnal	Nocturnal	Nocturnal	Nocturnal	Nocturnal	Nocturnal	Nocturnal	Nocturnal	Nocturnal	Nocturnal	Nocturnal	Nocturnal	Nocturnal	Nocturnal
Eliurus webbi	Nocturnal	Nocturnal	Nocturnal	Nocturnal	Nocturnal	Nocturnal	Nocturnal	Nocturnal	Nocturnal	Nocturnal	Nocturnal	Nocturnal	Nocturnal	Nocturnal	Nocturnal	Nocturnal	Nocturnal	Nocturnal	Nocturnal	Nocturnal	Nocturnal	Nocturnal	Nocturnal	Nocturnal	Nocturnal
Ellobius alaicus	Diurnal	Nocturnal	Nocturnal	Cathemeral	Cathemeral	Nocturnal	Nocturnal	Nocturnal	Nocturnal	Cathemeral	Cathemeral	Diurnal	Nocturnal	Nocturnal	Nocturnal	Nocturnal	Cathemeral	Nocturnal	Cathemeral	Nocturnal	Nocturnal	Cathemeral	Cathemeral	Nocturnal	Nocturnal
Emballonura alecto	Crepuscular	Crepuscular	Crepuscular	Crepuscular	Crepuscular	Crepuscular	Crepuscular	Crepuscular	Crepuscular	Crepuscular	Crepuscular	Crepuscular	Crepuscular	Crepuscular	Crepuscular	Crepuscular	Crepuscular	Crepuscular	Crepuscular	Crepuscular	Crepuscular	Crepuscular	Crepuscular	Crepuscular	Crepuscular
Emballonura beccarii	Crepuscular	Crepuscular	Crepuscular	Crepuscular	Crepuscular	Crepuscular	Crepuscular	Crepuscular	Crepuscular	Crepuscular	Crepuscular	Crepuscular	Crepuscular	Crepuscular	Crepuscular	Crepuscular	Crepuscular	Crepuscular	Crepuscular	Crepuscular	Crepuscular	Crepuscular	Crepuscular	Crepuscular	Crepuscular
Emballonura dianae	Crepuscular	Crepuscular	Crepuscular	Crepuscular	Crepuscular	Crepuscular	Crepuscular	Crepuscular	Crepuscular	Crepuscular	Crepuscular	Crepuscular	Crepuscular	Crepuscular	Crepuscular	Crepuscular	Crepuscular	Crepuscular	Crepuscular	Crepuscular	Crepuscular	Crepuscular	Crepuscular	Crepuscular	Crepuscular
Emballonura furax	Crepuscular	Crepuscular	Crepuscular	Crepuscular	Crepuscular	Crepuscular	Crepuscular	Crepuscular	Crepuscular	Crepuscular	Crepuscular	Crepuscular	Crepuscular	Crepuscular	Crepuscular	Crepuscular	Crepuscular	Crepuscular	Crepuscular	Crepuscular	Crepuscular	Crepuscular	Crepuscular	Crepuscular	Crepuscular
Emballonura monticola	Crepuscular	Crepuscular	Crepuscular	Crepuscular	Crepuscular	Crepuscular	Crepuscular	Crepuscular	Crepuscular	Crepuscular	Crepuscular	Crepuscular	Crepuscular	Crepuscular	Crepuscular	Crepuscular	Crepuscular	Crepuscular	Crepuscular	Crepuscular	Crepuscular	Crepuscular	Crepuscular	Crepuscular	Crepuscular
Emballonura raffrayana	Crepuscular	Crepuscular	Crepuscular	Crepuscular	Crepuscular	Crepuscular	Crepuscular	Crepuscular	Crepuscular	Crepuscular	Crepuscular	Crepuscular	Crepuscular	Crepuscular	Crepuscular	Crepuscular	Crepuscular	Crepuscular	Crepuscular	Crepuscular	Crepuscular	Crepuscular	Crepuscular	Crepuscular	Crepuscular
Emballonura semicaudata	Crepuscular	Crepuscular	Crepuscular	Crepuscular	Crepuscular	Crepuscular	Crepuscular	Crepuscular	Crepuscular	Crepuscular	Crepuscular	Crepuscular	Crepuscular	Crepuscular	Crepuscular	Crepuscular	Crepuscular	Crepuscular	Crepuscular	Crepuscular	Crepuscular	Crepuscular	Crepuscular	Crepuscular	Crepuscular
Emballonura serii	Crepuscular	Crepuscular	Crepuscular	Crepuscular	Crepuscular	Crepuscular	Crepuscular	Crepuscular	Crepuscular	Crepuscular	Crepuscular	Crepuscular	Crepuscular	Crepuscular	Crepuscular	Crepuscular	Crepuscular	Crepuscular	Crepuscular	Crepuscular	Crepuscular	Crepuscular	Crepuscular	Crepuscular	Crepuscular
Enchisthenes hartii	Nocturnal	Nocturnal	Nocturnal	Nocturnal	Nocturnal	Nocturnal	Nocturnal	Nocturnal	Nocturnal	Nocturnal	Nocturnal	Nocturnal	Nocturnal	Nocturnal	Nocturnal	Nocturnal	Nocturnal	Nocturnal	Nocturnal	Nocturnal	Nocturnal	Nocturnal	Nocturnal	Nocturnal	Nocturnal
Eoglaucomys fimbriatus	Diurnal	Diurnal	Diurnal	Diurnal	Diurnal	Diurnal	Diurnal	Diurnal	Diurnal	Diurnal	Diurnal	Diurnal	Diurnal	Diurnal	Diurnal	Diurnal	Diurnal	Diurnal	Diurnal	Diurnal	Diurnal	Diurnal	Diurnal	Diurnal	Diurnal
Eolagurus przewalskii	Nocturnal	Nocturnal	Nocturnal	Nocturnal	Nocturnal	Nocturnal	Nocturnal	Nocturnal	Nocturnal	Nocturnal	Nocturnal	Nocturnal	Nocturnal	Nocturnal	Nocturnal	Nocturnal	Nocturnal	Nocturnal	Nocturnal	Nocturnal	Nocturnal	Nocturnal	Nocturnal	Nocturnal	Nocturnal
Eonycteris major	Nocturnal	Nocturnal	Nocturnal	Nocturnal	Nocturnal	Nocturnal	Nocturnal	Nocturnal	Nocturnal	Nocturnal	Nocturnal	Nocturnal	Nocturnal	Nocturnal	Nocturnal	Nocturnal	Nocturnal	Nocturnal	Nocturnal	Nocturnal	Nocturnal	Nocturnal	Nocturnal	Nocturnal	Nocturnal
Eonycteris robusta	Nocturnal	Nocturnal	Nocturnal	Nocturnal	Nocturnal	Nocturnal	Nocturnal	Nocturnal	Nocturnal	Nocturnal	Nocturnal	Nocturnal	Nocturnal	Nocturnal	Nocturnal	Nocturnal	Nocturnal	Nocturnal	Nocturnal	Nocturnal	Nocturnal	Nocturnal	Nocturnal	Nocturnal	Nocturnal
Eonycteris spelaea	Nocturnal	Nocturnal	Nocturnal	Nocturnal	Nocturnal	Nocturnal	Nocturnal	Nocturnal	Nocturnal	Nocturnal	Nocturnal	Nocturnal	Nocturnal	Nocturnal	Nocturnal	Nocturnal	Nocturnal	Nocturnal	Nocturnal	Nocturnal	Nocturnal	Nocturnal	Nocturnal	Nocturnal	Nocturnal
Eothenomys cachinus	Cathemeral	Cathemeral	Cathemeral	Cathemeral	Cathemeral	Cathemeral	Cathemeral	Cathemeral	Cathemeral	Cathemeral	Cathemeral	Cathemeral	Cathemeral	Cathemeral	Cathemeral	Cathemeral	Cathemeral	Cathemeral	Cathemeral	Cathemeral	Cathemeral	Cathemeral	Cathemeral	Cathemeral	Cathemeral
Eothenomys chinensis	Cathemeral	Cathemeral	Cathemeral	Cathemeral	Cathemeral	Cathemeral	Cathemeral	Cathemeral	Cathemeral	Cathemeral	Cathemeral	Cathemeral	Cathemeral	Cathemeral	Cathemeral	Cathemeral	Cathemeral	Cathemeral	Cathemeral	Cathemeral	Cathemeral	Cathemeral	Cathemeral	Cathemeral	Cathemeral
Eothenomys custos	Cathemeral	Cathemeral	Cathemeral	Cathemeral	Cathemeral	Cathemeral	Cathemeral	Cathemeral	Cathemeral	Cathemeral	Cathemeral	Cathemeral	Cathemeral	Cathemeral	Cathemeral	Cathemeral	Cathemeral	Cathemeral	Cathemeral	Cathemeral	Cathemeral	Cathemeral	Cathemeral	Cathemeral	Cathemeral
Eothenomys melanogaster	Cathemeral	Cathemeral	Cathemeral	Cathemeral	Cathemeral	Cathemeral	Cathemeral	Cathemeral	Cathemeral	Cathemeral	Cathemeral	Cathemeral	Cathemeral	Cathemeral	Cathemeral	Cathemeral	Cathemeral	Cathemeral	Cathemeral	Cathemeral	Cathemeral	Cathemeral	Cathemeral	Cathemeral	Cathemeral
Eothenomys miletus	Cathemeral	Cathemeral	Cathemeral	Cathemeral	Cathemeral	Cathemeral	Cathemeral	Cathemeral	Cathemeral	Cathemeral	Cathemeral	Cathemeral	Cathemeral	Cathemeral	Cathemeral	Cathemeral	Cathemeral	Cathemeral	Cathemeral	Cathemeral	Cathemeral	Cathemeral	Cathemeral	Cathemeral	Cathemeral
Eothenomys olitor	Cathemeral	Cathemeral	Cathemeral	Cathemeral	Cathemeral	Cathemeral	Cathemeral	Cathemeral	Cathemeral	Cathemeral	Cathemeral	Cathemeral	Cathemeral	Cathemeral	Cathemeral	Cathemeral	Cathemeral	Cathemeral	Cathemeral	Cathemeral	Cathemeral	Cathemeral	Cathemeral	Cathemeral	Cathemeral
Eothenomys proditor	Cathemeral	Cathemeral	Cathemeral	Cathemeral	Cathemeral	Cathemeral	Cathemeral	Cathemeral	Cathemeral	Cathemeral	Cathemeral	Cathemeral	Cathemeral	Cathemeral	Cathemeral	Cathemeral	Cathemeral	Cathemeral	Cathemeral	Cathemeral	Cathemeral	Cathemeral	Cathemeral	Cathemeral	Cathemeral
Eothenomys wardi	Cathemeral	Cathemeral	Cathemeral	Cathemeral	Cathemeral	Cathemeral	Cathemeral	Cathemeral	Cathemeral	Cathemeral	Cathemeral	Cathemeral	Cathemeral	Cathemeral	Cathemeral	Cathemeral	Cathemeral	Cathemeral	Cathemeral	Cathemeral	Cathemeral	Cathemeral	Cathemeral	Cathemeral	Cathemeral
Eozapus setchuanus	Nocturnal	Nocturnal	Nocturnal	Nocturnal	Nocturnal	Nocturnal	Nocturnal	Nocturnal	Nocturnal	Nocturnal	Nocturnal	Nocturnal	Nocturnal	Nocturnal	Nocturnal	Nocturnal	Nocturnal	Nocturnal	Nocturnal	Nocturnal	Nocturnal	Nocturnal	Nocturnal	Nocturnal	Nocturnal
Episoriculus caudatus	Nocturnal	Nocturnal	Nocturnal	Nocturnal	Nocturnal	Nocturnal	Nocturnal	Nocturnal	Nocturnal	Nocturnal	Nocturnal	Nocturnal	Nocturnal	Nocturnal	Nocturnal	Nocturnal	Nocturnal	Nocturnal	Nocturnal	Nocturnal	Nocturnal	Nocturnal	Nocturnal	Nocturnal	Nocturnal
Episoriculus fumidus	Cathemeral	Cathemeral	Cathemeral	Cathemeral	Cathemeral	Cathemeral	Cathemeral	Cathemeral	Cathemeral	Cathemeral	Cathemeral	Cathemeral	Cathemeral	Cathemeral	Cathemeral	Cathemeral	Cathemeral	Cathemeral	Cathemeral	Cathemeral	Cathemeral	Cathemeral	Cathemeral	Cathemeral	Cathemeral
Episoriculus leucops	Nocturnal	Nocturnal	Nocturnal	Nocturnal	Nocturnal	Nocturnal	Nocturnal	Nocturnal	Nocturnal	Nocturnal	Nocturnal	Nocturnal	Nocturnal	Nocturnal	Nocturnal	Nocturnal	Nocturnal	Nocturnal	Nocturnal	Nocturnal	Nocturnal	Nocturnal	Nocturnal	Nocturnal	Nocturnal
Episoriculus macrurus	Nocturnal	Nocturnal	Nocturnal	Nocturnal	Nocturnal	Nocturnal	Nocturnal	Nocturnal	Nocturnal	Nocturnal	Nocturnal	Nocturnal	Nocturnal	Nocturnal	Nocturnal	Nocturnal	Nocturnal	Nocturnal	Nocturnal	Nocturnal	Nocturnal	Nocturnal	Nocturnal	Nocturnal	Nocturnal
Epixerus ebii	Diurnal	Diurnal	Diurnal	Diurnal	Diurnal	Diurnal	Diurnal	Diurnal	Diurnal	Diurnal	Diurnal	Diurnal	Diurnal	Diurnal	Diurnal	Diurnal	Diurnal	Diurnal	Diurnal	Diurnal	Diurnal	Diurnal	Diurnal	Diurnal	Diurnal
Epomophorus angolensis	Nocturnal	Nocturnal	Nocturnal	Nocturnal	Nocturnal	Nocturnal	Nocturnal	Nocturnal	Nocturnal	Nocturnal	Nocturnal	Nocturnal	Nocturnal	Nocturnal	Nocturnal	Nocturnal	Nocturnal	Nocturnal	Nocturnal	Nocturnal	Nocturnal	Nocturnal	Nocturnal	Nocturnal	Nocturnal
Epomophorus anselli	Nocturnal	Nocturnal	Nocturnal	Nocturnal	Nocturnal	Nocturnal	Nocturnal	Nocturnal	Nocturnal	Nocturnal	Nocturnal	Nocturnal	Nocturnal	Nocturnal	Nocturnal	Nocturnal	Nocturnal	Nocturnal	Nocturnal	Nocturnal	Nocturnal	Nocturnal	Nocturnal	Nocturnal	Nocturnal
Epomophorus crypturus	Nocturnal	Nocturnal	Nocturnal	Nocturnal	Nocturnal	Nocturnal	Nocturnal	Nocturnal	Nocturnal	Nocturnal	Nocturnal	Nocturnal	Nocturnal	Nocturnal	Nocturnal	Nocturnal	Nocturnal	Nocturnal	Nocturnal	Nocturnal	Nocturnal	Nocturnal	Nocturnal	Nocturnal	Nocturnal
Epomophorus gambianus	Nocturnal	Nocturnal	Nocturnal	Nocturnal	Nocturnal	Nocturnal	Nocturnal	Nocturnal	Nocturnal	Nocturnal	Nocturnal	Nocturnal	Nocturnal	Nocturnal	Nocturnal	Nocturnal	Nocturnal	Nocturnal	Nocturnal	Nocturnal	Nocturnal	Nocturnal	Nocturnal	Nocturnal	Nocturnal
Epomophorus grandis	Nocturnal	Nocturnal	Nocturnal	Nocturnal	Nocturnal	Nocturnal	Nocturnal	Nocturnal	Nocturnal	Nocturnal	Nocturnal	Nocturnal	Nocturnal	Nocturnal	Nocturnal	Nocturnal	Nocturnal	Nocturnal	Nocturnal	Nocturnal	Nocturnal	Nocturnal	Nocturnal	Nocturnal	Nocturnal
Epomophorus labiatus	Nocturnal	Nocturnal	Nocturnal	Nocturnal	Nocturnal	Nocturnal	Nocturnal	Nocturnal	Nocturnal	Nocturnal	Nocturnal	Nocturnal	Nocturnal	Nocturnal	Nocturnal	Nocturnal	Nocturnal	Nocturnal	Nocturnal	Nocturnal	Nocturnal	Nocturnal	Nocturnal	Nocturnal	Nocturnal
Epomophorus minimus	Nocturnal	Nocturnal	Nocturnal	Nocturnal	Nocturnal	Nocturnal	Nocturnal	Nocturnal	Nocturnal	Nocturnal	Nocturnal	Nocturnal	Nocturnal	Nocturnal	Nocturnal	Nocturnal	Nocturnal	Nocturnal	Nocturnal	Nocturnal	Nocturnal	Nocturnal	Nocturnal	Nocturnal	Nocturnal
Epomophorus minor	Nocturnal	Nocturnal	Nocturnal	Nocturnal	Nocturnal	Nocturnal	Nocturnal	Nocturnal	Nocturnal	Nocturnal	Nocturnal	Nocturnal	Nocturnal	Nocturnal	Nocturnal	Nocturnal	Nocturnal	Nocturnal	Nocturnal	Nocturnal	Nocturnal	Nocturnal	Nocturnal	Nocturnal	Nocturnal
Epomophorus wahlbergi	Nocturnal	Nocturnal	Nocturnal	Nocturnal	Nocturnal	Nocturnal	Nocturnal	Nocturnal	Nocturnal	Nocturnal	Nocturnal	Nocturnal	Nocturnal	Nocturnal	Nocturnal	Nocturnal	Nocturnal	Nocturnal	Nocturnal	Nocturnal	Nocturnal	Nocturnal	Nocturnal	Nocturnal	Nocturnal
Epomops buettikoferi	Nocturnal	Nocturnal	Nocturnal	Nocturnal	Nocturnal	Nocturnal	Nocturnal	Nocturnal	Nocturnal	Nocturnal	Nocturnal	Nocturnal	Nocturnal	Nocturnal	Nocturnal	Nocturnal	Nocturnal	Nocturnal	Nocturnal	Nocturnal	Nocturnal	Nocturnal	Nocturnal	Nocturnal	Nocturnal
Epomops dobsonii	Nocturnal	Nocturnal	Nocturnal	Nocturnal	Nocturnal	Nocturnal	Nocturnal	Nocturnal	Nocturnal	Nocturnal	Nocturnal	Nocturnal	Nocturnal	Nocturnal	Nocturnal	Nocturnal	Nocturnal	Nocturnal	Nocturnal	Nocturnal	Nocturnal	Nocturnal	Nocturnal	Nocturnal	Nocturnal
Epomops franqueti	Nocturnal	Nocturnal	Nocturnal	Nocturnal	Nocturnal	Nocturnal	Nocturnal	Nocturnal	Nocturnal	Nocturnal	Nocturnal	Nocturnal	Nocturnal	Nocturnal	Nocturnal	Nocturnal	Nocturnal	Nocturnal	Nocturnal	Nocturnal	Nocturnal	Nocturnal	Nocturnal	Nocturnal	Nocturnal
Eptesicus andinus	Nocturnal	Nocturnal	Nocturnal	Nocturnal	Nocturnal	Nocturnal	Nocturnal	Nocturnal	Nocturnal	Nocturnal	Nocturnal	Nocturnal	Nocturnal	Nocturnal	Nocturnal	Nocturnal	Nocturnal	Nocturnal	Nocturnal	Nocturnal	Nocturnal	Nocturnal	Nocturnal	Nocturnal	Nocturnal
Eptesicus bobrinskoi	Nocturnal	Nocturnal	Nocturnal	Nocturnal	Nocturnal	Nocturnal	Nocturnal	Nocturnal	Nocturnal	Nocturnal	Nocturnal	Nocturnal	Nocturnal	Nocturnal	Nocturnal	Nocturnal	Nocturnal	Nocturnal	Nocturnal	Nocturnal	Nocturnal	Nocturnal	Nocturnal	Nocturnal	Nocturnal
Eptesicus bottae	Nocturnal	Nocturnal	Nocturnal	Nocturnal	Nocturnal	Nocturnal	Nocturnal	Nocturnal	Nocturnal	Nocturnal	Nocturnal	Nocturnal	Nocturnal	Nocturnal	Nocturnal	Nocturnal	Nocturnal	Nocturnal	Nocturnal	Nocturnal	Nocturnal	Nocturnal	Nocturnal	Nocturnal	Nocturnal
Eptesicus brasiliensis	Nocturnal	Nocturnal	Nocturnal	Nocturnal	Nocturnal	Nocturnal	Nocturnal	Nocturnal	Nocturnal	Nocturnal	Nocturnal	Nocturnal	Nocturnal	Nocturnal	Nocturnal	Nocturnal	Nocturnal	Nocturnal	Nocturnal	Nocturnal	Nocturnal	Nocturnal	Nocturnal	Nocturnal	Nocturnal
Eptesicus chiriquinus	Nocturnal	Nocturnal	Nocturnal	Nocturnal	Nocturnal	Nocturnal	Nocturnal	Nocturnal	Nocturnal	Nocturnal	Nocturnal	Nocturnal	Nocturnal	Nocturnal	Nocturnal	Nocturnal	Nocturnal	Nocturnal	Nocturnal	Nocturnal	Nocturnal	Nocturnal	Nocturnal	Nocturnal	Nocturnal
Eptesicus diminutus	Nocturnal	Nocturnal	Nocturnal	Nocturnal	Nocturnal	Nocturnal	Nocturnal	Nocturnal	Nocturnal	Nocturnal	Nocturnal	Nocturnal	Nocturnal	Nocturnal	Nocturnal	Nocturnal	Nocturnal	Nocturnal	Nocturnal	Nocturnal	Nocturnal	Nocturnal	Nocturnal	Nocturnal	Nocturnal
Eptesicus dimissus	Nocturnal	Nocturnal	Nocturnal	Nocturnal	Nocturnal	Nocturnal	Nocturnal	Nocturnal	Nocturnal	Nocturnal	Nocturnal	Nocturnal	Nocturnal	Nocturnal	Nocturnal	Nocturnal	Nocturnal	Nocturnal	Nocturnal	Nocturnal	Nocturnal	Nocturnal	Nocturnal	Nocturnal	Nocturnal
Eptesicus floweri	Nocturnal	Nocturnal	Nocturnal	Nocturnal	Nocturnal	Nocturnal	Nocturnal	Nocturnal	Nocturnal	Nocturnal	Nocturnal	Nocturnal	Nocturnal	Nocturnal	Nocturnal	Nocturnal	Nocturnal	Nocturnal	Nocturnal	Nocturnal	Nocturnal	Nocturnal	Nocturnal	Nocturnal	Nocturnal
Eptesicus furinalis	Nocturnal	Nocturnal	Nocturnal	Nocturnal	Nocturnal	Nocturnal	Nocturnal	Nocturnal	Nocturnal	Nocturnal	Nocturnal	Nocturnal	Nocturnal	Nocturnal	Nocturnal	Nocturnal	Nocturnal	Nocturnal	Nocturnal	Nocturnal	Nocturnal	Nocturnal	Nocturnal	Nocturnal	Nocturnal
Eptesicus fuscus	Nocturnal	Nocturnal	Nocturnal	Nocturnal	Nocturnal	Nocturnal	Nocturnal	Nocturnal	Nocturnal	Nocturnal	Nocturnal	Nocturnal	Nocturnal	Nocturnal	Nocturnal	Nocturnal	Nocturnal	Nocturnal	Nocturnal	Nocturnal	Nocturnal	Nocturnal	Nocturnal	Nocturnal	Nocturnal
Eptesicus gobiensis	Nocturnal	Nocturnal	Nocturnal	Nocturnal	Nocturnal	Nocturnal	Nocturnal	Nocturnal	Nocturnal	Nocturnal	Nocturnal	Nocturnal	Nocturnal	Nocturnal	Nocturnal	Nocturnal	Nocturnal	Nocturnal	Nocturnal	Nocturnal	Nocturnal	Nocturnal	Nocturnal	Nocturnal	Nocturnal
Eptesicus guadeloupensis	Nocturnal	Nocturnal	Nocturnal	Nocturnal	Nocturnal	Nocturnal	Nocturnal	Nocturnal	Nocturnal	Nocturnal	Nocturnal	Nocturnal	Nocturnal	Nocturnal	Nocturnal	Nocturnal	Nocturnal	Nocturnal	Nocturnal	Nocturnal	Nocturnal	Nocturnal	Nocturnal	Nocturnal	Nocturnal
Eptesicus hottentotus	Nocturnal	Nocturnal	Nocturnal	Nocturnal	Nocturnal	Nocturnal	Nocturnal	Nocturnal	Nocturnal	Nocturnal	Nocturnal	Nocturnal	Nocturnal	Nocturnal	Nocturnal	Nocturnal	Nocturnal	Nocturnal	Nocturnal	Nocturnal	Nocturnal	Nocturnal	Nocturnal	Nocturnal	Nocturnal
Eptesicus innoxius	Nocturnal	Nocturnal	Nocturnal	Nocturnal	Nocturnal	Nocturnal	Nocturnal	Nocturnal	Nocturnal	Nocturnal	Nocturnal	Nocturnal	Nocturnal	Nocturnal	Nocturnal	Nocturnal	Nocturnal	Nocturnal	Nocturnal	Nocturnal	Nocturnal	Nocturnal	Nocturnal	Nocturnal	Nocturnal
Eptesicus isabellinus	Nocturnal	Nocturnal	Nocturnal	Nocturnal	Nocturnal	Nocturnal	Nocturnal	Nocturnal	Nocturnal	Nocturnal	Nocturnal	Nocturnal	Nocturnal	Nocturnal	Nocturnal	Nocturnal	Nocturnal	Nocturnal	Nocturnal	Nocturnal	Nocturnal	Nocturnal	Nocturnal	Nocturnal	Nocturnal
Eptesicus japonensis	Nocturnal	Nocturnal	Nocturnal	Nocturnal	Nocturnal	Nocturnal	Nocturnal	Nocturnal	Nocturnal	Nocturnal	Nocturnal	Nocturnal	Nocturnal	Nocturnal	Nocturnal	Nocturnal	Nocturnal	Nocturnal	Nocturnal	Nocturnal	Nocturnal	Nocturnal	Nocturnal	Nocturnal	Nocturnal
Eptesicus nasutus	Nocturnal	Nocturnal	Nocturnal	Nocturnal	Nocturnal	Nocturnal	Nocturnal	Nocturnal	Nocturnal	Nocturnal	Nocturnal	Nocturnal	Nocturnal	Nocturnal	Nocturnal	Nocturnal	Nocturnal	Nocturnal	Nocturnal	Nocturnal	Nocturnal	Nocturnal	Nocturnal	Nocturnal	Nocturnal
Eptesicus nilssonii	Nocturnal	Nocturnal	Nocturnal	Nocturnal	Nocturnal	Nocturnal	Nocturnal	Nocturnal	Nocturnal	Nocturnal	Nocturnal	Nocturnal	Nocturnal	Nocturnal	Nocturnal	Nocturnal	Nocturnal	Nocturnal	Nocturnal	Nocturnal	Nocturnal	Nocturnal	Nocturnal	Nocturnal	Nocturnal
Eptesicus pachyotis	Nocturnal	Nocturnal	Nocturnal	Nocturnal	Nocturnal	Nocturnal	Nocturnal	Nocturnal	Nocturnal	Nocturnal	Nocturnal	Nocturnal	Nocturnal	Nocturnal	Nocturnal	Nocturnal	Nocturnal	Nocturnal	Nocturnal	Nocturnal	Nocturnal	Nocturnal	Nocturnal	Nocturnal	Nocturnal
Eptesicus platyops	Nocturnal	Nocturnal	Nocturnal	Nocturnal	Nocturnal	Nocturnal	Nocturnal	Nocturnal	Nocturnal	Nocturnal	Nocturnal	Nocturnal	Nocturnal	Nocturnal	Nocturnal	Nocturnal	Nocturnal	Nocturnal	Nocturnal	Nocturnal	Nocturnal	Nocturnal	Nocturnal	Nocturnal	Nocturnal
Eptesicus serotinus	Nocturnal	Nocturnal	Nocturnal	Nocturnal	Nocturnal	Nocturnal	Nocturnal	Nocturnal	Nocturnal	Nocturnal	Nocturnal	Nocturnal	Nocturnal	Nocturnal	Nocturnal	Nocturnal	Nocturnal	Nocturnal	Nocturnal	Nocturnal	Nocturnal	Nocturnal	Nocturnal	Nocturnal	Nocturnal
Eptesicus tatei	Nocturnal	Nocturnal	Nocturnal	Nocturnal	Nocturnal	Nocturnal	Nocturnal	Nocturnal	Nocturnal	Nocturnal	Nocturnal	Nocturnal	Nocturnal	Nocturnal	Nocturnal	Nocturnal	Nocturnal	Nocturnal	Nocturnal	Nocturnal	Nocturnal	Nocturnal	Nocturnal	Nocturnal	Nocturnal
Equus africanus	Cathemeral	Cathemeral	Cathemeral	Cathemeral	Cathemeral	Cathemeral	Cathemeral	Cathemeral	Cathemeral	Cathemeral	Cathemeral	Cathemeral	Cathemeral	Cathemeral	Cathemeral	Cathemeral	Cathemeral	Cathemeral	Cathemeral	Cathemeral	Cathemeral	Cathemeral	Cathemeral	Cathemeral	Cathemeral
Equus ferus	Cathemeral	Cathemeral	Cathemeral	Cathemeral	Cathemeral	Cathemeral	Cathemeral	Cathemeral	Cathemeral	Cathemeral	Cathemeral	Cathemeral	Cathemeral	Cathemeral	Cathemeral	Cathemeral	Cathemeral	Cathemeral	Cathemeral	Cathemeral	Cathemeral	Cathemeral	Cathemeral	Cathemeral	Cathemeral
Equus grevyi	Cathemeral	Cathemeral	Cathemeral	Cathemeral	Cathemeral	Cathemeral	Cathemeral	Cathemeral	Cathemeral	Cathemeral	Cathemeral	Cathemeral	Cathemeral	Cathemeral	Cathemeral	Cathemeral	Cathemeral	Cathemeral	Cathemeral	Cathemeral	Cathemeral	Cathemeral	Cathemeral	Cathemeral	Cathemeral
Equus hemionus	Crepuscular	Crepuscular	Crepuscular	Crepuscular	Crepuscular	Crepuscular	Crepuscular	Crepuscular	Crepuscular	Crepuscular	Crepuscular	Crepuscular	Crepuscular	Crepuscular	Crepuscular	Crepuscular	Crepuscular	Crepuscular	Crepuscular	Crepuscular	Crepuscular	Crepuscular	Crepuscular	Crepuscular	Crepuscular
Equus kiang	Cathemeral	Cathemeral	Cathemeral	Cathemeral	Cathemeral	Cathemeral	Cathemeral	Cathemeral	Cathemeral	Cathemeral	Cathemeral	Cathemeral	Cathemeral	Cathemeral	Cathemeral	Cathemeral	Cathemeral	Cathemeral	Cathemeral	Cathemeral	Cathemeral	Cathemeral	Cathemeral	Cathemeral	Cathemeral
Equus quagga	Cathemeral	Cathemeral	Cathemeral	Cathemeral	Cathemeral	Cathemeral	Cathemeral	Cathemeral	Cathemeral	Cathemeral	Cathemeral	Cathemeral	Cathemeral	Cathemeral	Cathemeral	Cathemeral	Cathemeral	Cathemeral	Cathemeral	Cathemeral	Cathemeral	Cathemeral	Cathemeral	Cathemeral	Cathemeral
Equus zebra	Diurnal	Diurnal	Diurnal	Diurnal	Diurnal	Diurnal	Diurnal	Diurnal	Diurnal	Diurnal	Diurnal	Diurnal	Diurnal	Diurnal	Diurnal	Diurnal	Diurnal	Diurnal	Diurnal	Diurnal	Diurnal	Diurnal	Diurnal	Diurnal	Diurnal
Eremitalpa granti	Nocturnal	Nocturnal	Nocturnal	Nocturnal	Nocturnal	Nocturnal	Nocturnal	Nocturnal	Nocturnal	Nocturnal	Nocturnal	Nocturnal	Nocturnal	Nocturnal	Nocturnal	Nocturnal	Nocturnal	Nocturnal	Nocturnal	Nocturnal	Nocturnal	Nocturnal	Nocturnal	Nocturnal	Nocturnal
Eremodipus lichtensteini	Nocturnal	Nocturnal	Nocturnal	Nocturnal	Nocturnal	Nocturnal	Nocturnal	Nocturnal	Nocturnal	Nocturnal	Nocturnal	Nocturnal	Nocturnal	Nocturnal	Nocturnal	Nocturnal	Nocturnal	Nocturnal	Nocturnal	Nocturnal	Nocturnal	Nocturnal	Nocturnal	Nocturnal	Nocturnal
Eremoryzomys polius	Nocturnal	Nocturnal	Nocturnal	Nocturnal	Nocturnal	Nocturnal	Nocturnal	Nocturnal	Nocturnal	Nocturnal	Nocturnal	Nocturnal	Nocturnal	Nocturnal	Nocturnal	Cathemeral	Nocturnal	Cathemeral	Nocturnal	Nocturnal	Nocturnal	Nocturnal	Nocturnal	Nocturnal	Nocturnal
Erethizon dorsatum	Nocturnal	Nocturnal	Nocturnal	Nocturnal	Nocturnal	Nocturnal	Nocturnal	Nocturnal	Nocturnal	Nocturnal	Nocturnal	Nocturnal	Nocturnal	Nocturnal	Nocturnal	Nocturnal	Nocturnal	Nocturnal	Nocturnal	Nocturnal	Nocturnal	Nocturnal	Nocturnal	Nocturnal	Nocturnal
Erinaceus amurensis	Nocturnal	Nocturnal	Nocturnal	Nocturnal	Nocturnal	Nocturnal	Nocturnal	Nocturnal	Nocturnal	Nocturnal	Nocturnal	Nocturnal	Nocturnal	Nocturnal	Nocturnal	Nocturnal	Nocturnal	Nocturnal	Nocturnal	Nocturnal	Nocturnal	Nocturnal	Nocturnal	Nocturnal	Nocturnal
Erinaceus concolor	Nocturnal	Nocturnal	Nocturnal	Nocturnal	Nocturnal	Nocturnal	Nocturnal	Nocturnal	Nocturnal	Nocturnal	Nocturnal	Nocturnal	Nocturnal	Nocturnal	Nocturnal	Nocturnal	Nocturnal	Nocturnal	Nocturnal	Nocturnal	Nocturnal	Nocturnal	Nocturnal	Nocturnal	Nocturnal
Erinaceus europaeus	Nocturnal	Nocturnal	Nocturnal	Nocturnal	Nocturnal	Nocturnal	Nocturnal	Nocturnal	Nocturnal	Nocturnal	Nocturnal	Nocturnal	Nocturnal	Nocturnal	Nocturnal	Nocturnal	Nocturnal	Nocturnal	Nocturnal	Nocturnal	Nocturnal	Nocturnal	Nocturnal	Nocturnal	Nocturnal
Erinaceus roumanicus	Nocturnal	Nocturnal	Nocturnal	Nocturnal	Nocturnal	Nocturnal	Nocturnal	Nocturnal	Nocturnal	Nocturnal	Nocturnal	Nocturnal	Nocturnal	Nocturnal	Nocturnal	Nocturnal	Nocturnal	Nocturnal	Nocturnal	Nocturnal	Nocturnal	Nocturnal	Nocturnal	Nocturnal	Nocturnal
Eropeplus canus	Nocturnal	Nocturnal	Nocturnal	Nocturnal	Nocturnal	Nocturnal	Nocturnal	Nocturnal	Nocturnal	Nocturnal	Nocturnal	Nocturnal	Nocturnal	Nocturnal	Nocturnal	Nocturnal	Nocturnal	Nocturnal	Nocturnal	Nocturnal	Nocturnal	Nocturnal	Nocturnal	Nocturnal	Nocturnal
Erophylla bombifrons	Nocturnal	Nocturnal	Nocturnal	Nocturnal	Nocturnal	Nocturnal	Nocturnal	Nocturnal	Nocturnal	Nocturnal	Nocturnal	Nocturnal	Nocturnal	Nocturnal	Nocturnal	Nocturnal	Nocturnal	Nocturnal	Nocturnal	Nocturnal	Nocturnal	Nocturnal	Nocturnal	Nocturnal	Nocturnal
Erophylla sezekorni	Nocturnal	Nocturnal	Nocturnal	Nocturnal	Nocturnal	Nocturnal	Nocturnal	Nocturnal	Nocturnal	Nocturnal	Nocturnal	Nocturnal	Nocturnal	Nocturnal	Nocturnal	Nocturnal	Nocturnal	Nocturnal	Nocturnal	Nocturnal	Nocturnal	Nocturnal	Nocturnal	Nocturnal	Nocturnal
Erythrocebus patas	Diurnal	Diurnal	Diurnal	Diurnal	Diurnal	Diurnal	Diurnal	Diurnal	Diurnal	Diurnal	Diurnal	Diurnal	Diurnal	Diurnal	Diurnal	Diurnal	Diurnal	Diurnal	Diurnal	Diurnal	Diurnal	Diurnal	Diurnal	Diurnal	Diurnal
Euchoreutes naso	Nocturnal	Nocturnal	Nocturnal	Nocturnal	Nocturnal	Nocturnal	Nocturnal	Nocturnal	Nocturnal	Nocturnal	Nocturnal	Nocturnal	Nocturnal	Nocturnal	Nocturnal	Nocturnal	Nocturnal	Nocturnal	Nocturnal	Nocturnal	Nocturnal	Nocturnal	Nocturnal	Nocturnal	Nocturnal
Euderma maculatum	Nocturnal	Nocturnal	Nocturnal	Nocturnal	Nocturnal	Nocturnal	Nocturnal	Nocturnal	Nocturnal	Nocturnal	Nocturnal	Nocturnal	Nocturnal	Nocturnal	Nocturnal	Nocturnal	Nocturnal	Nocturnal	Nocturnal	Nocturnal	Nocturnal	Nocturnal	Nocturnal	Nocturnal	Nocturnal
Eudiscopus denticulus	Nocturnal	Nocturnal	Nocturnal	Nocturnal	Nocturnal	Nocturnal	Nocturnal	Nocturnal	Nocturnal	Nocturnal	Nocturnal	Nocturnal	Nocturnal	Nocturnal	Nocturnal	Nocturnal	Nocturnal	Nocturnal	Nocturnal	Nocturnal	Nocturnal	Nocturnal	Nocturnal	Nocturnal	Nocturnal
Eudorcas albonotata	Diurnal	Diurnal	Diurnal	Diurnal	Diurnal	Diurnal	Diurnal	Diurnal	Diurnal	Diurnal	Diurnal	Diurnal	Diurnal	Diurnal	Diurnal	Diurnal	Diurnal	Diurnal	Diurnal	Diurnal	Diurnal	Diurnal	Diurnal	Diurnal	Diurnal
Eudorcas rufifrons	Crepuscular	Crepuscular	Crepuscular	Crepuscular	Crepuscular	Crepuscular	Crepuscular	Crepuscular	Crepuscular	Crepuscular	Crepuscular	Crepuscular	Crepuscular	Crepuscular	Crepuscular	Crepuscular	Crepuscular	Crepuscular	Crepuscular	Crepuscular	Crepuscular	Crepuscular	Crepuscular	Crepuscular	Crepuscular
Eudorcas thomsonii	Cathemeral	Cathemeral	Cathemeral	Cathemeral	Cathemeral	Cathemeral	Cathemeral	Cathemeral	Cathemeral	Cathemeral	Cathemeral	Cathemeral	Cathemeral	Cathemeral	Cathemeral	Cathemeral	Cathemeral	Cathemeral	Cathemeral	Cathemeral	Cathemeral	Cathemeral	Cathemeral	Cathemeral	Cathemeral
Eulemur albifrons	Cathemeral	Cathemeral	Cathemeral	Cathemeral	Cathemeral	Cathemeral	Cathemeral	Cathemeral	Cathemeral	Cathemeral	Cathemeral	Cathemeral	Cathemeral	Cathemeral	Cathemeral	Cathemeral	Cathemeral	Cathemeral	Cathemeral	Cathemeral	Cathemeral	Cathemeral	Cathemeral	Cathemeral	Cathemeral
Eulemur cinereiceps	Cathemeral	Cathemeral	Cathemeral	Cathemeral	Cathemeral	Cathemeral	Cathemeral	Cathemeral	Cathemeral	Cathemeral	Cathemeral	Cathemeral	Cathemeral	Cathemeral	Cathemeral	Cathemeral	Cathemeral	Cathemeral	Cathemeral	Cathemeral	Cathemeral	Cathemeral	Cathemeral	Cathemeral	Cathemeral
Eulemur collaris	Cathemeral	Cathemeral	Cathemeral	Cathemeral	Cathemeral	Cathemeral	Cathemeral	Cathemeral	Cathemeral	Cathemeral	Cathemeral	Cathemeral	Cathemeral	Cathemeral	Cathemeral	Cathemeral	Cathemeral	Cathemeral	Cathemeral	Cathemeral	Cathemeral	Cathemeral	Cathemeral	Cathemeral	Cathemeral
Eulemur coronatus	Cathemeral	Cathemeral	Cathemeral	Cathemeral	Cathemeral	Cathemeral	Cathemeral	Cathemeral	Cathemeral	Cathemeral	Cathemeral	Cathemeral	Cathemeral	Cathemeral	Cathemeral	Cathemeral	Cathemeral	Cathemeral	Cathemeral	Cathemeral	Cathemeral	Cathemeral	Cathemeral	Cathemeral	Cathemeral
Eulemur flavifrons	Cathemeral	Cathemeral	Cathemeral	Cathemeral	Cathemeral	Cathemeral	Cathemeral	Cathemeral	Cathemeral	Cathemeral	Cathemeral	Cathemeral	Cathemeral	Cathemeral	Cathemeral	Cathemeral	Cathemeral	Cathemeral	Cathemeral	Cathemeral	Cathemeral	Cathemeral	Cathemeral	Cathemeral	Cathemeral
Eulemur fulvus	Cathemeral	Cathemeral	Cathemeral	Cathemeral	Cathemeral	Cathemeral	Cathemeral	Cathemeral	Cathemeral	Cathemeral	Cathemeral	Cathemeral	Cathemeral	Cathemeral	Cathemeral	Cathemeral	Cathemeral	Cathemeral	Cathemeral	Cathemeral	Cathemeral	Cathemeral	Cathemeral	Cathemeral	Cathemeral
Eulemur macaco	Cathemeral	Cathemeral	Cathemeral	Cathemeral	Cathemeral	Cathemeral	Cathemeral	Cathemeral	Cathemeral	Cathemeral	Cathemeral	Cathemeral	Cathemeral	Cathemeral	Cathemeral	Cathemeral	Cathemeral	Cathemeral	Cathemeral	Cathemeral	Cathemeral	Cathemeral	Cathemeral	Cathemeral	Cathemeral
Eulemur mongoz	Cathemeral	Cathemeral	Cathemeral	Cathemeral	Cathemeral	Cathemeral	Cathemeral	Cathemeral	Cathemeral	Cathemeral	Cathemeral	Cathemeral	Cathemeral	Cathemeral	Cathemeral	Cathemeral	Cathemeral	Cathemeral	Cathemeral	Cathemeral	Cathemeral	Cathemeral	Cathemeral	Cathemeral	Cathemeral
Eulemur rubriventer	Cathemeral	Cathemeral	Cathemeral	Cathemeral	Cathemeral	Cathemeral	Cathemeral	Cathemeral	Cathemeral	Cathemeral	Cathemeral	Cathemeral	Cathemeral	Cathemeral	Cathemeral	Cathemeral	Cathemeral	Cathemeral	Cathemeral	Cathemeral	Cathemeral	Cathemeral	Cathemeral	Cathemeral	Cathemeral
Eulemur rufifrons	Cathemeral	Cathemeral	Cathemeral	Cathemeral	Cathemeral	Cathemeral	Cathemeral	Cathemeral	Cathemeral	Cathemeral	Cathemeral	Cathemeral	Cathemeral	Cathemeral	Cathemeral	Cathemeral	Cathemeral	Cathemeral	Cathemeral	Cathemeral	Cathemeral	Cathemeral	Cathemeral	Cathemeral	Cathemeral
Eulemur rufus	Cathemeral	Cathemeral	Cathemeral	Cathemeral	Cathemeral	Cathemeral	Cathemeral	Cathemeral	Cathemeral	Cathemeral	Cathemeral	Cathemeral	Cathemeral	Cathemeral	Cathemeral	Cathemeral	Cathemeral	Cathemeral	Cathemeral	Cathemeral	Cathemeral	Cathemeral	Cathemeral	Cathemeral	Cathemeral
Eulemur sanfordi	Cathemeral	Cathemeral	Cathemeral	Cathemeral	Cathemeral	Cathemeral	Cathemeral	Cathemeral	Cathemeral	Cathemeral	Cathemeral	Cathemeral	Cathemeral	Cathemeral	Cathemeral	Cathemeral	Cathemeral	Cathemeral	Cathemeral	Cathemeral	Cathemeral	Cathemeral	Cathemeral	Cathemeral	Cathemeral
Eumops auripendulus	Nocturnal	Nocturnal	Nocturnal	Nocturnal	Nocturnal	Nocturnal	Nocturnal	Nocturnal	Nocturnal	Nocturnal	Nocturnal	Nocturnal	Nocturnal	Nocturnal	Nocturnal	Nocturnal	Nocturnal	Nocturnal	Nocturnal	Nocturnal	Nocturnal	Nocturnal	Nocturnal	Nocturnal	Nocturnal
Eumops bonariensis	Nocturnal	Nocturnal	Nocturnal	Nocturnal	Nocturnal	Nocturnal	Nocturnal	Nocturnal	Nocturnal	Nocturnal	Nocturnal	Nocturnal	Nocturnal	Nocturnal	Nocturnal	Nocturnal	Nocturnal	Nocturnal	Nocturnal	Nocturnal	Nocturnal	Nocturnal	Nocturnal	Nocturnal	Nocturnal
Eumops dabbenei	Nocturnal	Nocturnal	Nocturnal	Nocturnal	Nocturnal	Nocturnal	Nocturnal	Nocturnal	Nocturnal	Nocturnal	Nocturnal	Nocturnal	Nocturnal	Nocturnal	Nocturnal	Nocturnal	Nocturnal	Nocturnal	Nocturnal	Nocturnal	Nocturnal	Nocturnal	Nocturnal	Nocturnal	Nocturnal
Eumops floridanus	Nocturnal	Nocturnal	Nocturnal	Nocturnal	Nocturnal	Nocturnal	Nocturnal	Nocturnal	Nocturnal	Nocturnal	Nocturnal	Nocturnal	Nocturnal	Nocturnal	Nocturnal	Nocturnal	Nocturnal	Nocturnal	Nocturnal	Nocturnal	Nocturnal	Nocturnal	Nocturnal	Nocturnal	Nocturnal
Eumops glaucinus	Nocturnal	Nocturnal	Nocturnal	Nocturnal	Nocturnal	Nocturnal	Nocturnal	Nocturnal	Nocturnal	Nocturnal	Nocturnal	Nocturnal	Nocturnal	Nocturnal	Nocturnal	Nocturnal	Nocturnal	Nocturnal	Nocturnal	Nocturnal	Nocturnal	Nocturnal	Nocturnal	Nocturnal	Nocturnal
Eumops hansae	Nocturnal	Nocturnal	Nocturnal	Nocturnal	Nocturnal	Nocturnal	Nocturnal	Nocturnal	Nocturnal	Nocturnal	Nocturnal	Nocturnal	Nocturnal	Nocturnal	Nocturnal	Nocturnal	Nocturnal	Nocturnal	Nocturnal	Nocturnal	Nocturnal	Nocturnal	Nocturnal	Nocturnal	Nocturnal
Eumops maurus	Nocturnal	Nocturnal	Nocturnal	Nocturnal	Nocturnal	Nocturnal	Nocturnal	Nocturnal	Nocturnal	Nocturnal	Nocturnal	Nocturnal	Nocturnal	Nocturnal	Nocturnal	Nocturnal	Nocturnal	Nocturnal	Nocturnal	Nocturnal	Nocturnal	Nocturnal	Nocturnal	Nocturnal	Nocturnal
Eumops patagonicus	Nocturnal	Nocturnal	Nocturnal	Nocturnal	Nocturnal	Nocturnal	Nocturnal	Nocturnal	Nocturnal	Nocturnal	Nocturnal	Nocturnal	Nocturnal	Nocturnal	Nocturnal	Nocturnal	Nocturnal	Nocturnal	Nocturnal	Nocturnal	Nocturnal	Nocturnal	Nocturnal	Nocturnal	Nocturnal
Eumops perotis	Nocturnal	Nocturnal	Nocturnal	Nocturnal	Nocturnal	Nocturnal	Nocturnal	Nocturnal	Nocturnal	Nocturnal	Nocturnal	Nocturnal	Nocturnal	Nocturnal	Nocturnal	Nocturnal	Nocturnal	Nocturnal	Nocturnal	Nocturnal	Nocturnal	Nocturnal	Nocturnal	Nocturnal	Nocturnal
Eumops trumbulli	Nocturnal	Nocturnal	Nocturnal	Nocturnal	Nocturnal	Nocturnal	Nocturnal	Nocturnal	Nocturnal	Nocturnal	Nocturnal	Nocturnal	Nocturnal	Nocturnal	Nocturnal	Nocturnal	Nocturnal	Nocturnal	Nocturnal	Nocturnal	Nocturnal	Nocturnal	Nocturnal	Nocturnal	Nocturnal
Eumops underwoodi	Nocturnal	Nocturnal	Nocturnal	Nocturnal	Nocturnal	Nocturnal	Nocturnal	Nocturnal	Nocturnal	Nocturnal	Nocturnal	Nocturnal	Nocturnal	Nocturnal	Nocturnal	Nocturnal	Nocturnal	Nocturnal	Nocturnal	Nocturnal	Nocturnal	Nocturnal	Nocturnal	Nocturnal	Nocturnal
Eumops wilsoni	Nocturnal	Nocturnal	Nocturnal	Nocturnal	Nocturnal	Nocturnal	Nocturnal	Nocturnal	Nocturnal	Nocturnal	Nocturnal	Nocturnal	Nocturnal	Nocturnal	Nocturnal	Nocturnal	Nocturnal	Nocturnal	Nocturnal	Nocturnal	Nocturnal	Nocturnal	Nocturnal	Nocturnal	Nocturnal
Euneomys chinchilloides	Nocturnal	Nocturnal	Nocturnal	Nocturnal	Nocturnal	Nocturnal	Nocturnal	Nocturnal	Nocturnal	Nocturnal	Nocturnal	Nocturnal	Nocturnal	Nocturnal	Nocturnal	Nocturnal	Nocturnal	Nocturnal	Nocturnal	Nocturnal	Nocturnal	Nocturnal	Nocturnal	Nocturnal	Nocturnal
Euneomys fossor	Nocturnal	Crepuscular	Nocturnal	Nocturnal	Nocturnal	Nocturnal	Nocturnal	Nocturnal	Cathemeral	Cathemeral	Crepuscular	Nocturnal	Nocturnal	Nocturnal	Nocturnal	Diurnal	Nocturnal	Cathemeral	Cathemeral	Nocturnal	Nocturnal	Nocturnal	Nocturnal	Nocturnal	Crepuscular
Euneomys mordax	Nocturnal	Nocturnal	Nocturnal	Nocturnal	Nocturnal	Nocturnal	Nocturnal	Nocturnal	Nocturnal	Cathemeral	Cathemeral	Cathemeral	Diurnal	Cathemeral	Nocturnal	Nocturnal	Nocturnal	Nocturnal	Diurnal	Nocturnal	Nocturnal	Nocturnal	Nocturnal	Cathemeral	Nocturnal
Euneomys petersoni	Nocturnal	Nocturnal	Nocturnal	Nocturnal	Nocturnal	Nocturnal	Nocturnal	Nocturnal	Nocturnal	Nocturnal	Nocturnal	Nocturnal	Nocturnal	Nocturnal	Nocturnal	Nocturnal	Nocturnal	Nocturnal	Nocturnal	Nocturnal	Nocturnal	Nocturnal	Nocturnal	Nocturnal	Nocturnal
Euoticus elegantulus	Nocturnal	Nocturnal	Nocturnal	Nocturnal	Nocturnal	Nocturnal	Nocturnal	Nocturnal	Nocturnal	Nocturnal	Nocturnal	Nocturnal	Nocturnal	Nocturnal	Nocturnal	Nocturnal	Nocturnal	Nocturnal	Nocturnal	Nocturnal	Nocturnal	Nocturnal	Nocturnal	Nocturnal	Nocturnal
Euoticus pallidus	Nocturnal	Nocturnal	Nocturnal	Nocturnal	Nocturnal	Nocturnal	Nocturnal	Nocturnal	Nocturnal	Nocturnal	Nocturnal	Nocturnal	Nocturnal	Nocturnal	Nocturnal	Nocturnal	Nocturnal	Nocturnal	Nocturnal	Nocturnal	Nocturnal	Nocturnal	Nocturnal	Nocturnal	Nocturnal
Eupetaurus cinereus	Nocturnal	Nocturnal	Nocturnal	Nocturnal	Nocturnal	Nocturnal	Nocturnal	Nocturnal	Nocturnal	Nocturnal	Nocturnal	Nocturnal	Nocturnal	Nocturnal	Nocturnal	Nocturnal	Nocturnal	Nocturnal	Nocturnal	Nocturnal	Nocturnal	Nocturnal	Nocturnal	Nocturnal	Nocturnal
Euphractus sexcinctus	Diurnal	Diurnal	Diurnal	Diurnal	Diurnal	Diurnal	Diurnal	Diurnal	Diurnal	Diurnal	Diurnal	Diurnal	Diurnal	Diurnal	Diurnal	Diurnal	Diurnal	Diurnal	Diurnal	Diurnal	Diurnal	Diurnal	Diurnal	Diurnal	Diurnal
Eupleres goudotii	Cathemeral	Cathemeral	Cathemeral	Cathemeral	Cathemeral	Cathemeral	Cathemeral	Cathemeral	Cathemeral	Cathemeral	Cathemeral	Cathemeral	Cathemeral	Cathemeral	Cathemeral	Cathemeral	Cathemeral	Cathemeral	Cathemeral	Cathemeral	Cathemeral	Cathemeral	Cathemeral	Cathemeral	Cathemeral
Eupleres major	Cathemeral	Cathemeral	Cathemeral	Cathemeral	Cathemeral	Cathemeral	Cathemeral	Cathemeral	Cathemeral	Cathemeral	Cathemeral	Cathemeral	Cathemeral	Cathemeral	Cathemeral	Cathemeral	Cathemeral	Cathemeral	Cathemeral	Cathemeral	Cathemeral	Cathemeral	Cathemeral	Cathemeral	Cathemeral
Euroscaptor mizura	Cathemeral	Cathemeral	Cathemeral	Cathemeral	Cathemeral	Cathemeral	Cathemeral	Cathemeral	Cathemeral	Cathemeral	Cathemeral	Cathemeral	Cathemeral	Cathemeral	Cathemeral	Cathemeral	Cathemeral	Cathemeral	Cathemeral	Cathemeral	Cathemeral	Cathemeral	Cathemeral	Cathemeral	Cathemeral
Euryoryzomys emmonsae	Nocturnal	Nocturnal	Diurnal	Nocturnal	Cathemeral	Nocturnal	Nocturnal	Nocturnal	Nocturnal	Nocturnal	Nocturnal	Nocturnal	Cathemeral	Nocturnal	Nocturnal	Nocturnal	Diurnal	Nocturnal	Nocturnal	Cathemeral	Nocturnal	Nocturnal	Nocturnal	Nocturnal	Diurnal
Euryoryzomys lamia	Nocturnal	Nocturnal	Nocturnal	Nocturnal	Nocturnal	Nocturnal	Nocturnal	Nocturnal	Crepuscular	Nocturnal	Nocturnal	Nocturnal	Nocturnal	Cathemeral	Cathemeral	Nocturnal	Crepuscular	Nocturnal	Nocturnal	Nocturnal	Nocturnal	Cathemeral	Nocturnal	Nocturnal	Nocturnal
Euryoryzomys legatus	Nocturnal	Nocturnal	Diurnal	Cathemeral	Diurnal	Nocturnal	Nocturnal	Diurnal	Nocturnal	Cathemeral	Nocturnal	Nocturnal	Nocturnal	Nocturnal	Nocturnal	Nocturnal	Nocturnal	Nocturnal	Nocturnal	Nocturnal	Nocturnal	Diurnal	Nocturnal	Nocturnal	Diurnal
Euryoryzomys macconnelli	Nocturnal	Nocturnal	Nocturnal	Nocturnal	Nocturnal	Nocturnal	Nocturnal	Nocturnal	Nocturnal	Nocturnal	Nocturnal	Nocturnal	Nocturnal	Nocturnal	Nocturnal	Nocturnal	Nocturnal	Nocturnal	Nocturnal	Nocturnal	Nocturnal	Nocturnal	Nocturnal	Nocturnal	Nocturnal
Euryoryzomys nitidus	Nocturnal	Nocturnal	Nocturnal	Nocturnal	Nocturnal	Nocturnal	Nocturnal	Nocturnal	Nocturnal	Nocturnal	Nocturnal	Nocturnal	Nocturnal	Nocturnal	Nocturnal	Nocturnal	Nocturnal	Nocturnal	Nocturnal	Nocturnal	Nocturnal	Nocturnal	Nocturnal	Nocturnal	Nocturnal
Euryoryzomys russatus	Nocturnal	Nocturnal	Nocturnal	Nocturnal	Nocturnal	Nocturnal	Nocturnal	Nocturnal	Nocturnal	Nocturnal	Nocturnal	Nocturnal	Nocturnal	Nocturnal	Nocturnal	Nocturnal	Nocturnal	Nocturnal	Nocturnal	Nocturnal	Nocturnal	Nocturnal	Nocturnal	Nocturnal	Nocturnal
Euryzygomatomys spinosus	Nocturnal	Nocturnal	Nocturnal	Nocturnal	Nocturnal	Nocturnal	Nocturnal	Nocturnal	Nocturnal	Nocturnal	Nocturnal	Nocturnal	Nocturnal	Nocturnal	Nocturnal	Nocturnal	Nocturnal	Nocturnal	Nocturnal	Nocturnal	Nocturnal	Nocturnal	Nocturnal	Nocturnal	Nocturnal
Eutamias sibiricus	Diurnal	Diurnal	Diurnal	Diurnal	Diurnal	Diurnal	Diurnal	Diurnal	Diurnal	Diurnal	Diurnal	Diurnal	Diurnal	Diurnal	Diurnal	Diurnal	Diurnal	Diurnal	Diurnal	Diurnal	Diurnal	Diurnal	Diurnal	Diurnal	Diurnal
Exilisciurus concinnus	Diurnal	Diurnal	Diurnal	Diurnal	Diurnal	Diurnal	Diurnal	Diurnal	Diurnal	Diurnal	Diurnal	Diurnal	Diurnal	Diurnal	Diurnal	Diurnal	Diurnal	Diurnal	Diurnal	Diurnal	Diurnal	Diurnal	Diurnal	Diurnal	Diurnal
Exilisciurus exilis	Diurnal	Diurnal	Diurnal	Diurnal	Diurnal	Diurnal	Diurnal	Diurnal	Diurnal	Diurnal	Diurnal	Diurnal	Diurnal	Diurnal	Diurnal	Diurnal	Diurnal	Diurnal	Diurnal	Diurnal	Diurnal	Diurnal	Diurnal	Diurnal	Diurnal
Exilisciurus whiteheadi	Diurnal	Diurnal	Diurnal	Diurnal	Diurnal	Diurnal	Diurnal	Diurnal	Diurnal	Diurnal	Diurnal	Diurnal	Diurnal	Diurnal	Diurnal	Diurnal	Diurnal	Diurnal	Diurnal	Diurnal	Diurnal	Diurnal	Diurnal	Diurnal	Diurnal
Falsistrellus affinis	Nocturnal	Nocturnal	Nocturnal	Nocturnal	Nocturnal	Nocturnal	Nocturnal	Nocturnal	Nocturnal	Nocturnal	Nocturnal	Nocturnal	Nocturnal	Nocturnal	Nocturnal	Nocturnal	Nocturnal	Nocturnal	Nocturnal	Nocturnal	Nocturnal	Nocturnal	Nocturnal	Nocturnal	Nocturnal
Falsistrellus mackenziei	Nocturnal	Nocturnal	Nocturnal	Nocturnal	Nocturnal	Nocturnal	Nocturnal	Nocturnal	Nocturnal	Nocturnal	Nocturnal	Nocturnal	Nocturnal	Nocturnal	Nocturnal	Nocturnal	Nocturnal	Nocturnal	Nocturnal	Nocturnal	Nocturnal	Nocturnal	Nocturnal	Nocturnal	Nocturnal
Falsistrellus mordax	Nocturnal	Nocturnal	Nocturnal	Nocturnal	Nocturnal	Nocturnal	Nocturnal	Nocturnal	Nocturnal	Nocturnal	Nocturnal	Nocturnal	Nocturnal	Nocturnal	Nocturnal	Nocturnal	Nocturnal	Nocturnal	Nocturnal	Nocturnal	Nocturnal	Nocturnal	Nocturnal	Nocturnal	Nocturnal
Falsistrellus petersi	Nocturnal	Nocturnal	Nocturnal	Nocturnal	Nocturnal	Nocturnal	Nocturnal	Nocturnal	Nocturnal	Nocturnal	Nocturnal	Nocturnal	Nocturnal	Nocturnal	Nocturnal	Nocturnal	Nocturnal	Nocturnal	Nocturnal	Nocturnal	Nocturnal	Nocturnal	Nocturnal	Nocturnal	Nocturnal
Falsistrellus tasmaniensis	Nocturnal	Nocturnal	Nocturnal	Nocturnal	Nocturnal	Nocturnal	Nocturnal	Nocturnal	Nocturnal	Nocturnal	Nocturnal	Nocturnal	Nocturnal	Nocturnal	Nocturnal	Nocturnal	Nocturnal	Nocturnal	Nocturnal	Nocturnal	Nocturnal	Nocturnal	Nocturnal	Nocturnal	Nocturnal
Felis bieti	Nocturnal	Nocturnal	Nocturnal	Nocturnal	Nocturnal	Nocturnal	Nocturnal	Nocturnal	Nocturnal	Nocturnal	Nocturnal	Nocturnal	Nocturnal	Nocturnal	Nocturnal	Nocturnal	Nocturnal	Nocturnal	Nocturnal	Nocturnal	Nocturnal	Nocturnal	Nocturnal	Nocturnal	Nocturnal
Felis chaus	Nocturnal	Nocturnal	Nocturnal	Nocturnal	Nocturnal	Nocturnal	Nocturnal	Nocturnal	Nocturnal	Nocturnal	Nocturnal	Nocturnal	Nocturnal	Nocturnal	Nocturnal	Nocturnal	Nocturnal	Nocturnal	Nocturnal	Nocturnal	Nocturnal	Nocturnal	Nocturnal	Nocturnal	Nocturnal
Felis margarita	Nocturnal	Nocturnal	Nocturnal	Nocturnal	Nocturnal	Nocturnal	Nocturnal	Nocturnal	Nocturnal	Nocturnal	Nocturnal	Nocturnal	Nocturnal	Nocturnal	Nocturnal	Nocturnal	Nocturnal	Nocturnal	Nocturnal	Nocturnal	Nocturnal	Nocturnal	Nocturnal	Nocturnal	Nocturnal
Felis nigripes	Nocturnal	Nocturnal	Nocturnal	Nocturnal	Nocturnal	Nocturnal	Nocturnal	Nocturnal	Nocturnal	Nocturnal	Nocturnal	Nocturnal	Nocturnal	Nocturnal	Nocturnal	Nocturnal	Nocturnal	Nocturnal	Nocturnal	Nocturnal	Nocturnal	Nocturnal	Nocturnal	Nocturnal	Nocturnal
Felis silvestris	Nocturnal	Nocturnal	Nocturnal	Nocturnal	Nocturnal	Nocturnal	Nocturnal	Nocturnal	Nocturnal	Nocturnal	Nocturnal	Nocturnal	Nocturnal	Nocturnal	Nocturnal	Nocturnal	Nocturnal	Nocturnal	Nocturnal	Nocturnal	Nocturnal	Nocturnal	Nocturnal	Nocturnal	Nocturnal
Felovia vae	Diurnal	Diurnal	Diurnal	Diurnal	Diurnal	Diurnal	Diurnal	Diurnal	Diurnal	Diurnal	Diurnal	Diurnal	Diurnal	Diurnal	Diurnal	Diurnal	Diurnal	Diurnal	Diurnal	Diurnal	Diurnal	Diurnal	Diurnal	Diurnal	Diurnal
Feroculus feroculus	Nocturnal	Nocturnal	Nocturnal	Nocturnal	Nocturnal	Nocturnal	Nocturnal	Nocturnal	Nocturnal	Nocturnal	Nocturnal	Nocturnal	Nocturnal	Nocturnal	Nocturnal	Nocturnal	Nocturnal	Nocturnal	Nocturnal	Nocturnal	Nocturnal	Nocturnal	Nocturnal	Nocturnal	Nocturnal
Fossa fossana	Nocturnal	Nocturnal	Nocturnal	Nocturnal	Nocturnal	Nocturnal	Nocturnal	Nocturnal	Nocturnal	Nocturnal	Nocturnal	Nocturnal	Nocturnal	Nocturnal	Nocturnal	Nocturnal	Nocturnal	Nocturnal	Nocturnal	Nocturnal	Nocturnal	Nocturnal	Nocturnal	Nocturnal	Nocturnal
Funambulus layardi	Diurnal	Diurnal	Diurnal	Diurnal	Diurnal	Diurnal	Diurnal	Diurnal	Diurnal	Diurnal	Diurnal	Diurnal	Diurnal	Diurnal	Diurnal	Diurnal	Diurnal	Diurnal	Diurnal	Diurnal	Diurnal	Diurnal	Diurnal	Diurnal	Diurnal
Funambulus palmarum	Diurnal	Diurnal	Diurnal	Diurnal	Diurnal	Diurnal	Diurnal	Diurnal	Diurnal	Diurnal	Diurnal	Diurnal	Diurnal	Diurnal	Diurnal	Diurnal	Diurnal	Diurnal	Diurnal	Diurnal	Diurnal	Diurnal	Diurnal	Diurnal	Diurnal
Funambulus pennantii	Diurnal	Diurnal	Diurnal	Diurnal	Diurnal	Diurnal	Diurnal	Diurnal	Diurnal	Diurnal	Diurnal	Diurnal	Diurnal	Diurnal	Diurnal	Diurnal	Diurnal	Diurnal	Diurnal	Diurnal	Diurnal	Diurnal	Diurnal	Diurnal	Diurnal
Funambulus sublineatus	Diurnal	Diurnal	Diurnal	Diurnal	Diurnal	Diurnal	Diurnal	Diurnal	Diurnal	Diurnal	Diurnal	Diurnal	Diurnal	Diurnal	Diurnal	Diurnal	Diurnal	Diurnal	Diurnal	Diurnal	Diurnal	Diurnal	Diurnal	Diurnal	Diurnal
Funambulus tristriatus	Diurnal	Diurnal	Diurnal	Diurnal	Diurnal	Diurnal	Diurnal	Diurnal	Diurnal	Diurnal	Diurnal	Diurnal	Diurnal	Diurnal	Diurnal	Diurnal	Diurnal	Diurnal	Diurnal	Diurnal	Diurnal	Diurnal	Diurnal	Diurnal	Diurnal
Funisciurus anerythrus	Diurnal	Diurnal	Diurnal	Diurnal	Diurnal	Diurnal	Diurnal	Diurnal	Diurnal	Diurnal	Diurnal	Diurnal	Diurnal	Diurnal	Diurnal	Diurnal	Diurnal	Diurnal	Diurnal	Diurnal	Diurnal	Diurnal	Diurnal	Diurnal	Diurnal
Funisciurus bayonii	Diurnal	Diurnal	Diurnal	Diurnal	Diurnal	Diurnal	Diurnal	Diurnal	Diurnal	Diurnal	Diurnal	Diurnal	Diurnal	Diurnal	Diurnal	Diurnal	Diurnal	Diurnal	Diurnal	Diurnal	Diurnal	Diurnal	Diurnal	Diurnal	Diurnal
Funisciurus carruthersi	Diurnal	Diurnal	Diurnal	Diurnal	Diurnal	Diurnal	Diurnal	Diurnal	Diurnal	Diurnal	Diurnal	Diurnal	Diurnal	Diurnal	Diurnal	Diurnal	Diurnal	Diurnal	Diurnal	Diurnal	Diurnal	Diurnal	Diurnal	Diurnal	Diurnal
Funisciurus congicus	Diurnal	Diurnal	Diurnal	Diurnal	Diurnal	Diurnal	Diurnal	Diurnal	Diurnal	Diurnal	Diurnal	Diurnal	Diurnal	Diurnal	Diurnal	Diurnal	Diurnal	Diurnal	Diurnal	Diurnal	Diurnal	Diurnal	Diurnal	Diurnal	Diurnal
Funisciurus duchaillui	Diurnal	Diurnal	Diurnal	Diurnal	Diurnal	Diurnal	Diurnal	Diurnal	Diurnal	Diurnal	Diurnal	Diurnal	Diurnal	Diurnal	Diurnal	Diurnal	Diurnal	Diurnal	Diurnal	Diurnal	Diurnal	Diurnal	Diurnal	Diurnal	Diurnal
Funisciurus isabella	Diurnal	Diurnal	Diurnal	Diurnal	Diurnal	Diurnal	Diurnal	Diurnal	Diurnal	Diurnal	Diurnal	Diurnal	Diurnal	Diurnal	Diurnal	Diurnal	Diurnal	Diurnal	Diurnal	Diurnal	Diurnal	Diurnal	Diurnal	Diurnal	Diurnal
Funisciurus lemniscatus	Diurnal	Diurnal	Diurnal	Diurnal	Diurnal	Diurnal	Diurnal	Diurnal	Diurnal	Diurnal	Diurnal	Diurnal	Diurnal	Diurnal	Diurnal	Diurnal	Diurnal	Diurnal	Diurnal	Diurnal	Diurnal	Diurnal	Diurnal	Diurnal	Diurnal
Funisciurus leucogenys	Diurnal	Diurnal	Diurnal	Diurnal	Diurnal	Diurnal	Diurnal	Diurnal	Diurnal	Diurnal	Diurnal	Diurnal	Diurnal	Diurnal	Diurnal	Diurnal	Diurnal	Diurnal	Diurnal	Diurnal	Diurnal	Diurnal	Diurnal	Diurnal	Diurnal
Funisciurus pyrropus	Diurnal	Diurnal	Diurnal	Diurnal	Diurnal	Diurnal	Diurnal	Diurnal	Diurnal	Diurnal	Diurnal	Diurnal	Diurnal	Diurnal	Diurnal	Diurnal	Diurnal	Diurnal	Diurnal	Diurnal	Diurnal	Diurnal	Diurnal	Diurnal	Diurnal
Funisciurus substriatus	Diurnal	Diurnal	Diurnal	Diurnal	Diurnal	Diurnal	Diurnal	Diurnal	Diurnal	Diurnal	Diurnal	Diurnal	Diurnal	Diurnal	Diurnal	Diurnal	Diurnal	Diurnal	Diurnal	Diurnal	Diurnal	Diurnal	Diurnal	Diurnal	Diurnal
Furipterus horrens	Nocturnal	Nocturnal	Nocturnal	Nocturnal	Nocturnal	Nocturnal	Nocturnal	Nocturnal	Nocturnal	Nocturnal	Nocturnal	Nocturnal	Nocturnal	Nocturnal	Nocturnal	Nocturnal	Nocturnal	Nocturnal	Nocturnal	Nocturnal	Nocturnal	Nocturnal	Nocturnal	Nocturnal	Nocturnal
Galago gallarum	Nocturnal	Nocturnal	Nocturnal	Nocturnal	Nocturnal	Nocturnal	Nocturnal	Nocturnal	Nocturnal	Nocturnal	Nocturnal	Nocturnal	Nocturnal	Nocturnal	Nocturnal	Nocturnal	Nocturnal	Nocturnal	Nocturnal	Nocturnal	Nocturnal	Nocturnal	Nocturnal	Nocturnal	Nocturnal
Galago matschiei	Nocturnal	Nocturnal	Nocturnal	Nocturnal	Nocturnal	Nocturnal	Nocturnal	Nocturnal	Nocturnal	Nocturnal	Nocturnal	Nocturnal	Nocturnal	Nocturnal	Nocturnal	Nocturnal	Nocturnal	Nocturnal	Nocturnal	Nocturnal	Nocturnal	Nocturnal	Nocturnal	Nocturnal	Nocturnal
Galago moholi	Nocturnal	Nocturnal	Nocturnal	Nocturnal	Nocturnal	Nocturnal	Nocturnal	Nocturnal	Nocturnal	Nocturnal	Nocturnal	Nocturnal	Nocturnal	Nocturnal	Nocturnal	Nocturnal	Nocturnal	Nocturnal	Nocturnal	Nocturnal	Nocturnal	Nocturnal	Nocturnal	Nocturnal	Nocturnal
Galago senegalensis	Nocturnal	Nocturnal	Nocturnal	Nocturnal	Nocturnal	Nocturnal	Nocturnal	Nocturnal	Nocturnal	Nocturnal	Nocturnal	Nocturnal	Nocturnal	Nocturnal	Nocturnal	Nocturnal	Nocturnal	Nocturnal	Nocturnal	Nocturnal	Nocturnal	Nocturnal	Nocturnal	Nocturnal	Nocturnal
Galagoides cocos	Nocturnal	Nocturnal	Nocturnal	Nocturnal	Nocturnal	Nocturnal	Nocturnal	Nocturnal	Nocturnal	Nocturnal	Nocturnal	Nocturnal	Nocturnal	Nocturnal	Nocturnal	Nocturnal	Nocturnal	Nocturnal	Nocturnal	Nocturnal	Nocturnal	Nocturnal	Nocturnal	Nocturnal	Nocturnal
Galagoides demidoff	Nocturnal	Nocturnal	Nocturnal	Nocturnal	Nocturnal	Nocturnal	Nocturnal	Nocturnal	Nocturnal	Nocturnal	Nocturnal	Nocturnal	Nocturnal	Nocturnal	Nocturnal	Nocturnal	Nocturnal	Nocturnal	Nocturnal	Nocturnal	Nocturnal	Nocturnal	Nocturnal	Nocturnal	Nocturnal
Galagoides granti	Nocturnal	Nocturnal	Nocturnal	Nocturnal	Nocturnal	Nocturnal	Nocturnal	Nocturnal	Nocturnal	Nocturnal	Nocturnal	Nocturnal	Nocturnal	Nocturnal	Nocturnal	Nocturnal	Nocturnal	Nocturnal	Nocturnal	Nocturnal	Nocturnal	Nocturnal	Nocturnal	Nocturnal	Nocturnal
Galagoides orinus	Nocturnal	Nocturnal	Nocturnal	Nocturnal	Nocturnal	Nocturnal	Nocturnal	Nocturnal	Nocturnal	Nocturnal	Nocturnal	Nocturnal	Nocturnal	Nocturnal	Nocturnal	Nocturnal	Nocturnal	Nocturnal	Nocturnal	Nocturnal	Nocturnal	Nocturnal	Nocturnal	Nocturnal	Nocturnal
Galagoides rondoensis	Nocturnal	Nocturnal	Nocturnal	Nocturnal	Nocturnal	Nocturnal	Nocturnal	Nocturnal	Nocturnal	Nocturnal	Nocturnal	Nocturnal	Nocturnal	Nocturnal	Nocturnal	Nocturnal	Nocturnal	Nocturnal	Nocturnal	Nocturnal	Nocturnal	Nocturnal	Nocturnal	Nocturnal	Nocturnal
Galagoides thomasi	Nocturnal	Nocturnal	Nocturnal	Nocturnal	Nocturnal	Nocturnal	Nocturnal	Nocturnal	Nocturnal	Nocturnal	Nocturnal	Nocturnal	Nocturnal	Nocturnal	Nocturnal	Nocturnal	Nocturnal	Nocturnal	Nocturnal	Nocturnal	Nocturnal	Nocturnal	Nocturnal	Nocturnal	Nocturnal
Galagoides zanzibaricus	Nocturnal	Nocturnal	Nocturnal	Nocturnal	Nocturnal	Nocturnal	Nocturnal	Nocturnal	Nocturnal	Nocturnal	Nocturnal	Nocturnal	Nocturnal	Nocturnal	Nocturnal	Nocturnal	Nocturnal	Nocturnal	Nocturnal	Nocturnal	Nocturnal	Nocturnal	Nocturnal	Nocturnal	Nocturnal
Galea comes	Diurnal	Nocturnal	Cathemeral	Diurnal	Diurnal	Diurnal	Diurnal	Diurnal	Diurnal	Nocturnal	Nocturnal	Nocturnal	Diurnal	Diurnal	Diurnal	Diurnal	Diurnal	Diurnal	Diurnal	Diurnal	Diurnal	Diurnal	Diurnal	Diurnal	Diurnal
Galea flavidens	Diurnal	Diurnal	Diurnal	Diurnal	Diurnal	Diurnal	Diurnal	Diurnal	Diurnal	Diurnal	Diurnal	Diurnal	Diurnal	Diurnal	Diurnal	Diurnal	Diurnal	Diurnal	Diurnal	Diurnal	Diurnal	Diurnal	Diurnal	Diurnal	Diurnal
Galea leucoblephara	Diurnal	Diurnal	Diurnal	Diurnal	Diurnal	Diurnal	Diurnal	Diurnal	Diurnal	Diurnal	Diurnal	Diurnal	Diurnal	Diurnal	Diurnal	Diurnal	Diurnal	Diurnal	Diurnal	Diurnal	Diurnal	Diurnal	Diurnal	Diurnal	Diurnal
Galea musteloides	Diurnal	Diurnal	Diurnal	Diurnal	Diurnal	Diurnal	Diurnal	Diurnal	Diurnal	Diurnal	Diurnal	Diurnal	Diurnal	Diurnal	Diurnal	Diurnal	Diurnal	Diurnal	Diurnal	Diurnal	Diurnal	Diurnal	Diurnal	Diurnal	Diurnal
Galea spixii	Crepuscular	Crepuscular	Crepuscular	Crepuscular	Crepuscular	Crepuscular	Crepuscular	Crepuscular	Crepuscular	Crepuscular	Crepuscular	Crepuscular	Crepuscular	Crepuscular	Crepuscular	Crepuscular	Crepuscular	Crepuscular	Crepuscular	Crepuscular	Crepuscular	Crepuscular	Crepuscular	Crepuscular	Crepuscular
Galemys pyrenaicus	Nocturnal	Nocturnal	Nocturnal	Nocturnal	Nocturnal	Nocturnal	Nocturnal	Nocturnal	Nocturnal	Nocturnal	Nocturnal	Nocturnal	Nocturnal	Nocturnal	Nocturnal	Nocturnal	Nocturnal	Nocturnal	Nocturnal	Nocturnal	Nocturnal	Nocturnal	Nocturnal	Nocturnal	Nocturnal
Galenomys garleppi	Diurnal	Nocturnal	Nocturnal	Nocturnal	Nocturnal	Nocturnal	Nocturnal	Nocturnal	Nocturnal	Nocturnal	Nocturnal	Nocturnal	Cathemeral	Diurnal	Nocturnal	Cathemeral	Nocturnal	Nocturnal	Nocturnal	Nocturnal	Nocturnal	Nocturnal	Nocturnal	Nocturnal	Nocturnal
Galeopterus variegatus	Nocturnal	Nocturnal	Nocturnal	Nocturnal	Nocturnal	Nocturnal	Nocturnal	Nocturnal	Nocturnal	Nocturnal	Nocturnal	Nocturnal	Nocturnal	Nocturnal	Nocturnal	Nocturnal	Nocturnal	Nocturnal	Nocturnal	Nocturnal	Nocturnal	Nocturnal	Nocturnal	Nocturnal	Nocturnal
Galictis cuja	Diurnal	Diurnal	Diurnal	Diurnal	Diurnal	Diurnal	Diurnal	Diurnal	Diurnal	Diurnal	Diurnal	Diurnal	Diurnal	Diurnal	Diurnal	Diurnal	Diurnal	Diurnal	Diurnal	Diurnal	Diurnal	Diurnal	Diurnal	Diurnal	Diurnal
Galictis vittata	Diurnal	Diurnal	Diurnal	Diurnal	Diurnal	Diurnal	Diurnal	Diurnal	Diurnal	Diurnal	Diurnal	Diurnal	Diurnal	Diurnal	Diurnal	Diurnal	Diurnal	Diurnal	Diurnal	Diurnal	Diurnal	Diurnal	Diurnal	Diurnal	Diurnal
Galidia elegans	Diurnal	Diurnal	Diurnal	Diurnal	Diurnal	Diurnal	Diurnal	Diurnal	Diurnal	Diurnal	Diurnal	Diurnal	Diurnal	Diurnal	Diurnal	Diurnal	Diurnal	Diurnal	Diurnal	Diurnal	Diurnal	Diurnal	Diurnal	Diurnal	Diurnal
Galidictis fasciata	Nocturnal	Nocturnal	Nocturnal	Nocturnal	Nocturnal	Nocturnal	Nocturnal	Nocturnal	Nocturnal	Nocturnal	Nocturnal	Nocturnal	Nocturnal	Nocturnal	Nocturnal	Nocturnal	Nocturnal	Nocturnal	Nocturnal	Nocturnal	Nocturnal	Nocturnal	Nocturnal	Nocturnal	Nocturnal
Galidictis grandidieri	Nocturnal	Nocturnal	Nocturnal	Nocturnal	Nocturnal	Nocturnal	Nocturnal	Nocturnal	Nocturnal	Nocturnal	Nocturnal	Nocturnal	Nocturnal	Nocturnal	Nocturnal	Nocturnal	Nocturnal	Nocturnal	Nocturnal	Nocturnal	Nocturnal	Nocturnal	Nocturnal	Nocturnal	Nocturnal
Gazella bennettii	Nocturnal	Nocturnal	Nocturnal	Nocturnal	Nocturnal	Nocturnal	Nocturnal	Nocturnal	Nocturnal	Nocturnal	Nocturnal	Nocturnal	Nocturnal	Nocturnal	Nocturnal	Nocturnal	Nocturnal	Nocturnal	Nocturnal	Nocturnal	Nocturnal	Nocturnal	Nocturnal	Nocturnal	Nocturnal
Gazella cuvieri	Nocturnal	Nocturnal	Nocturnal	Nocturnal	Nocturnal	Nocturnal	Nocturnal	Nocturnal	Nocturnal	Nocturnal	Nocturnal	Nocturnal	Nocturnal	Nocturnal	Nocturnal	Nocturnal	Nocturnal	Nocturnal	Nocturnal	Nocturnal	Nocturnal	Nocturnal	Nocturnal	Nocturnal	Nocturnal
Gazella dorcas	Nocturnal	Nocturnal	Nocturnal	Nocturnal	Nocturnal	Nocturnal	Nocturnal	Nocturnal	Nocturnal	Nocturnal	Nocturnal	Nocturnal	Nocturnal	Nocturnal	Nocturnal	Nocturnal	Nocturnal	Nocturnal	Nocturnal	Nocturnal	Nocturnal	Nocturnal	Nocturnal	Nocturnal	Nocturnal
Gazella gazella	Diurnal	Diurnal	Diurnal	Diurnal	Diurnal	Diurnal	Diurnal	Diurnal	Diurnal	Diurnal	Diurnal	Diurnal	Diurnal	Diurnal	Diurnal	Diurnal	Diurnal	Diurnal	Diurnal	Diurnal	Diurnal	Diurnal	Diurnal	Diurnal	Diurnal
Gazella leptoceros	Crepuscular	Crepuscular	Crepuscular	Crepuscular	Crepuscular	Crepuscular	Crepuscular	Crepuscular	Crepuscular	Crepuscular	Crepuscular	Crepuscular	Crepuscular	Crepuscular	Crepuscular	Crepuscular	Crepuscular	Crepuscular	Crepuscular	Crepuscular	Crepuscular	Crepuscular	Crepuscular	Crepuscular	Crepuscular
Gazella marica	Crepuscular	Crepuscular	Crepuscular	Crepuscular	Crepuscular	Crepuscular	Crepuscular	Crepuscular	Crepuscular	Crepuscular	Crepuscular	Crepuscular	Crepuscular	Crepuscular	Crepuscular	Crepuscular	Crepuscular	Crepuscular	Crepuscular	Crepuscular	Crepuscular	Crepuscular	Crepuscular	Crepuscular	Crepuscular
Gazella spekei	Crepuscular	Crepuscular	Crepuscular	Crepuscular	Crepuscular	Crepuscular	Crepuscular	Crepuscular	Crepuscular	Crepuscular	Crepuscular	Crepuscular	Crepuscular	Crepuscular	Crepuscular	Crepuscular	Crepuscular	Crepuscular	Crepuscular	Crepuscular	Crepuscular	Crepuscular	Crepuscular	Crepuscular	Crepuscular
Gazella subgutturosa	Diurnal	Diurnal	Diurnal	Diurnal	Diurnal	Diurnal	Diurnal	Diurnal	Diurnal	Diurnal	Diurnal	Diurnal	Diurnal	Diurnal	Diurnal	Diurnal	Diurnal	Diurnal	Diurnal	Diurnal	Diurnal	Diurnal	Diurnal	Diurnal	Diurnal
Genetta abyssinica	Nocturnal	Nocturnal	Nocturnal	Nocturnal	Nocturnal	Nocturnal	Nocturnal	Nocturnal	Nocturnal	Nocturnal	Nocturnal	Nocturnal	Nocturnal	Nocturnal	Nocturnal	Nocturnal	Nocturnal	Nocturnal	Nocturnal	Nocturnal	Nocturnal	Nocturnal	Nocturnal	Nocturnal	Nocturnal
Genetta angolensis	Nocturnal	Nocturnal	Nocturnal	Nocturnal	Nocturnal	Nocturnal	Nocturnal	Nocturnal	Nocturnal	Nocturnal	Nocturnal	Nocturnal	Nocturnal	Nocturnal	Nocturnal	Nocturnal	Nocturnal	Nocturnal	Nocturnal	Nocturnal	Nocturnal	Nocturnal	Nocturnal	Nocturnal	Nocturnal
Genetta bourloni	Nocturnal	Nocturnal	Nocturnal	Nocturnal	Nocturnal	Nocturnal	Nocturnal	Nocturnal	Nocturnal	Nocturnal	Nocturnal	Nocturnal	Nocturnal	Nocturnal	Nocturnal	Nocturnal	Nocturnal	Nocturnal	Nocturnal	Nocturnal	Nocturnal	Nocturnal	Nocturnal	Nocturnal	Nocturnal
Genetta cristata	Crepuscular	Crepuscular	Crepuscular	Crepuscular	Crepuscular	Crepuscular	Crepuscular	Crepuscular	Crepuscular	Crepuscular	Crepuscular	Crepuscular	Crepuscular	Crepuscular	Crepuscular	Crepuscular	Crepuscular	Crepuscular	Crepuscular	Crepuscular	Crepuscular	Crepuscular	Crepuscular	Crepuscular	Crepuscular
Genetta genetta	Nocturnal	Nocturnal	Nocturnal	Nocturnal	Nocturnal	Nocturnal	Nocturnal	Nocturnal	Nocturnal	Nocturnal	Nocturnal	Nocturnal	Nocturnal	Nocturnal	Nocturnal	Nocturnal	Nocturnal	Nocturnal	Nocturnal	Nocturnal	Nocturnal	Nocturnal	Nocturnal	Nocturnal	Nocturnal
Genetta johnstoni	Nocturnal	Nocturnal	Nocturnal	Nocturnal	Nocturnal	Nocturnal	Nocturnal	Nocturnal	Nocturnal	Nocturnal	Nocturnal	Nocturnal	Nocturnal	Nocturnal	Nocturnal	Nocturnal	Nocturnal	Nocturnal	Nocturnal	Nocturnal	Nocturnal	Nocturnal	Nocturnal	Nocturnal	Nocturnal
[truncated: 3,599 more rows]

## Sheet: Flexible
Binomial_iucn	Flexible_1	Flexible_2	Flexible_3	Flexible_4	Flexible_5	Flexible_6	Flexible_7	Flexible_8	Flexible_9	Flexible_10	Flexible_11	Flexible_12	Flexible_13	Flexible_14	Flexible_15	Flexible_16	Flexible_17	Flexible_18	Flexible_19	Flexible_20	Flexible_21	Flexible_22	Flexible_23	Flexible_24	Flexible_25
[truncated: 5,104 more rows]

[truncated: 4 more sheets: Body_mass, Litter_size, Foraging_strata, Habitat_breadth]
